# Supplementary material for: Neutrophil-specific interactome of ARHGAP25 reveals novel partners and regulatory insights
Source: Sci Rep. 2024 Aug 29;14:20106. doi: 10.1038/s41598-024-71002-4 (PMC11362597; doi:10.1038/s41598-024-71002-4)
Supplement: Supplementary file 2 — Supplementary Table S1. [file 41598_2024_71002_MOESM2_ESM.xlsx]

## Sheet: Legend
Supplementary Table S1 - Proteomic data assessed by the FragPipe software
A - Combined Ion dataset (GST pulldown); B - Combined Peptide dataset (GST pulldown); C - Combined Protein dataset(GST pulldown); D - Fragpipe analyst dataset (GST Pulldown); E - LFQ value evaluation of the selected candidates in co-immunoprecipitated samples. F - Orbitrap Fusion Lumos Method Summary; Sheets A-C were created by the FragPipie software40 (FragPipe version 19.1, MSFragger version 3.…
Column title	Description
Peptide Sequence	The sequence of each identified peptide
Modified Sequence	The sequence of modified peptide (if applicable)
Prev AA	Previous amino acid
Next AA	Following amino acid
Start	Position of the first amino acid
End	Position of the final amino acid
Peptide Length	The length of the peptide sequence
M/Z	Mass over charge ratio
Charge	The charge of the detected sequence
Assigned Modifications	Asigned modification (if applicable)
Protein	FASTA heading
Protein ID	Uniprot ID
Entry Name	Gene'_'Species'
Gene	Gene name
Protein Description	Full name of the protein
Mapped Genes	Gene name overlapping proteins (if applicable)
Mapped Proteins	Protein name overlapping proteins (if applicable)
Spectral Count	Spectral Counts in mentioned sample
Intensity	Intensity in mentioned sample

## Sheet: A
Peptide Sequence	Modified Sequence	Prev AA	Next AA	Start	End	Peptide Length	M/Z	Charge	Assigned Modifications	Protein	Protein ID	Entry Name	Gene	Protein Description	Mapped Genes	Mapped Proteins	C_1 Spectral Count	C_2 Spectral Count	C_3 Spectral Count	C_4 Spectral Count	C_5 Spectral Count	C_6 Spectral Count	GDPbS_1 Spectral Count	GDPbS_2 Spectral Count	GDPbS_3 Spectral Count	GTPgS_1 Spectral Count	GTPgS_2 Spectral Count	GTPgS_3 Spectral Count	Mock_1 Spectral Count	Mock_2 Spectral Count	Mock_3 Spectral Count	Untreated_1 Spectral Count	Untreated_2 Spectral Count	Untreated_3 Spectral Count	Untreated_4 Spectral Count	Untreated_5 Spectral Count	Untreated_6 Spectral Count	C_1 Intensity	C_2 Intensity	C_3 Intensity	C_4 Intensity	C_5 Intensity	C_6 Intensity	GDPbS_1 Intensity	GDPbS_2 Intensity	GDPbS_3 Intensity	GTPgS_1 Intensity	GTPgS_2 Intensity	GTPgS_3 Intensity
AAAPDVAPAPGPAPR	AAAPDVAPAPGPAPR	R	A	69	83	15	679.365	2		sp|Q96D96|HVCN1_HUMAN	Q96D96	HVCN1_HUMAN	HVCN1	Voltage-gated hydrogen channel 1			0	0	0	0	0	0	0	0	0	0	0	0	0	0	0	1	1	1	1	1	1	0	0	0	0	0	0	0	0	0	0	0	0
AAASMGDTLSEQQLGDSDIPVIVYR	AAASM[15.9949]GDTLSEQQLGDSDIPVIVYR	K	C	952	976	25	884.765	3	5M(15.9949)	sp|Q96P48|ARAP1_HUMAN	Q96P48	ARAP1_HUMAN	ARAP1	Arf-GAP with Rho-GAP domain, ANK repeat and PH domain-containing protein 1			0	0	0	0	0	0	0	0	0	0	0	1	0	0	0	0	0	0	0	0	0	0	0	0	0	0	0	0	0	0	0	0	0
AADAEAEVASLNR	AADAEAEVASLNR	K	R	79	91	13	658.826	2		sp|P06753|TPM3_HUMAN	P06753	TPM3_HUMAN	TPM3	Tropomyosin alpha-3 chain			0	0	0	0	0	0	0	0	1	0	1	0	0	0	0	0	0	0	0	0	0	0	0	0	0	0	0	0	0	2627139	0	0	0
AADIDQEVKER	AADIDQEVKER	K	A	578	588	11	425.218	3		sp|Q86VP6|CAND1_HUMAN	Q86VP6	CAND1_HUMAN	CAND1	Cullin-associated NEDD8-dissociated protein 1			0	0	0	0	0	0	0	0	0	0	0	0	0	0	0	0	0	0	0	0	1	0	0	0	0	0	0	0	0	0	0	0	0
AADTIGYPVMIR	AADTIGYPVM[15.9949]IR	K	S	576	587	12	661.842	2	10M(15.9949)	sp|P31327|CPSM_HUMAN	P31327	CPSM_HUMAN	CPS1	Carbamoyl-phosphate synthase [ammonia], mitochondrial			0	0	0	0	0	0	0	1	0	0	0	0	0	0	0	0	0	0	0	0	0	0	0	0	0	0	0	0	7.32962e+06	0	0	0	0
AAEAEVELSAR	AAEAEVELSAR	K	R	619	629	11	573.293	2		sp|Q8IZ83|A16A1_HUMAN	Q8IZ83	A16A1_HUMAN	ALDH16A1	Aldehyde dehydrogenase family 16 member A1			0	0	0	0	0	0	0	0	1	0	0	0	1	0	1	0	0	0	0	0	0	0	0	0	0	0	0	0	0	0	0	0	0
AAEDTGGIHMEEAPETYIPSR	AAEDTGGIHMEEAPETYIPSR	K	A	627	647	21	758.683	3		sp|Q9NPP4|NLRC4_HUMAN	Q9NPP4	NLRC4_HUMAN	NLRC4	NLR family CARD domain-containing protein 4			0	0	0	0	0	0	0	0	0	0	0	0	0	0	0	0	0	1	0	0	0	0	0	0	0	0	0	0	0	0	0	0	0
AAEDTGGIHMEEAPETYIPSR	AAEDTGGIHM[15.9949]EEAPETYIPSR	K	A	627	647	21	764.014	3	10M(15.9949)	sp|Q9NPP4|NLRC4_HUMAN	Q9NPP4	NLRC4_HUMAN	NLRC4	NLR family CARD domain-containing protein 4			0	0	0	0	0	0	0	0	1	1	0	0	0	0	0	0	0	0	2	2	2	0	0	0	0	0	0	0	0	397432	0	0	0
AAEEIGIK	AAEEIGIK	K	A	59	66	8	415.735	2		sp|P11586|C1TC_HUMAN	P11586	C1TC_HUMAN	MTHFD1	C-1-tetrahydrofolate synthase, cytoplasmic			0	0	0	0	0	0	0	1	0	0	0	0	0	1	0	0	1	0	1	0	1	0	0	0	0	0	0	0	1.18183e+06	0	0	0	0
AAEEPVSEVTVGVSVLAER	AAEEPVSEVTVGVSVLAER	R	C	76	94	19	971.51	2		sp|Q05655|KPCD_HUMAN	Q05655	KPCD_HUMAN	PRKCD	Protein kinase C delta type			0	0	0	0	0	0	0	0	0	0	0	0	0	0	0	0	1	0	0	0	0	0	0	0	0	0	0	0	0	0	0	0	0
AAFGGSGGR	AAFGGSGGR	K	G	516	524	9	390.193	2		sp|P35908|K22E_HUMAN	P35908	K22E_HUMAN	KRT2	Keratin, type II cytoskeletal 2 epidermal			0	1	0	1	1	1	1	1	0	0	1	1	1	1	1	0	1	0	1	1	1	11245944	6709194	0	26366920	31542178	70837064	20864066	12217922	0	5.35626e+06	32803984	7.7146e+06
AAFGGSGGRGSSSGGGYSSGSSSYGSGGR	AAFGGSGGRGSSSGGGYSSGSSSYGSGGR	K	Q	516	544	29	834.361	3		sp|P35908|K22E_HUMAN	P35908	K22E_HUMAN	KRT2	Keratin, type II cytoskeletal 2 epidermal			0	0	0	1	0	0	0	0	0	0	0	0	0	0	0	1	0	0	0	0	0	0	0	0	2.71352e+06	0	0	0	0	0	0	0	0
AAFNSGK	AAFNSGK	R	V	21	27	7	347.68	2		sp|P04406|G3P_HUMAN	P04406	G3P_HUMAN	GAPDH	Glyceraldehyde-3-phosphate dehydrogenase			0	0	0	0	0	0	0	0	0	0	1	0	0	0	0	0	0	0	0	0	0	0	0	0	0	1.08497e+06	0	404023	1.16068e+06	0	779903	1122850	542004
AAFQLGSPWR	AAFQLGSPWR	R	R	85	94	10	566.798	2		sp|P05091|ALDH2_HUMAN	P05091	ALDH2_HUMAN	ALDH2	Aldehyde dehydrogenase, mitochondrial			0	0	0	0	0	0	0	1	0	0	0	0	0	0	0	0	0	0	0	0	0	0	0	0	0	0	0	0	7591701	811220	0	0	0
AAFVLPEFAR	AAFVLPEFAR	R	K	286	295	10	560.811	2		sp|P19623|SPEE_HUMAN	P19623	SPEE_HUMAN	SRM	Spermidine synthase			0	0	0	0	0	0	0	0	0	0	0	0	0	0	0	0	0	0	1	0	1	0	0	0	0	0	0	0	0	0	0	0	0
AAGASDVVLYK	AAGASDVVLYK	K	I	54	64	11	547.298	2		sp|Q9NSD9|SYFB_HUMAN	Q9NSD9	SYFB_HUMAN	FARSB	Phenylalanine--tRNA ligase beta subunit			0	0	0	0	0	0	0	0	0	0	0	1	0	0	0	0	0	0	0	0	0	0	0	0	0	0	0	0	0	0	0	0	0
AAGHPGDPESQQR	AAGHPGDPESQQR	K	L	1172	1184	13	675.313	2		sp|Q9Y490|TLN1_HUMAN	Q9Y490	TLN1_HUMAN	TLN1	Talin-1			0	0	0	0	0	0	0	0	0	0	0	0	0	0	0	0	1	0	0	0	0	0	0	0	0	0	0	0	0	0	0	0	0
AAGMSSPGAQSHPEELPR	AAGM[15.9949]SSPGAQSHPEELPR	K	G	712	729	18	613.288	3	4M(15.9949)	sp|Q13459|MYO9B_HUMAN	Q13459	MYO9B_HUMAN	MYO9B	Unconventional myosin-IXb			0	0	0	0	0	0	0	0	0	0	0	0	0	0	0	0	0	0	0	1	1	0	0	0	0	0	0	0	0	0	0	0	0
AAGPSLSHTSGGTQSK	AAGPSLSHTSGGTQSK	K	V	168	183	16	495.914	3		sp|P27694|RFA1_HUMAN	P27694	RFA1_HUMAN	RPA1	Replication protein A 70 kDa DNA-binding subunit			0	0	0	0	0	0	0	0	0	0	0	0	0	0	0	1	0	0	0	0	0	0	0	0	0	0	0	0	0	0	0	0	0
AALETVIR	AALETVIR	R	R	343	350	8	436.764	2		sp|Q96FB5|MT25B_HUMAN	Q96FB5	MT25B_HUMAN	METTL25B	Methyltransferase-like protein 25B			0	0	0	0	0	0	1	1	0	1	1	1	1	1	0	0	1	0	1	1	1	0	0	0	0	0	0	2.60792e+06	4.13676e+06	0	0	0	4.4922e+06
AAMIVNQLSK	AAM[15.9949]IVNQLSK	K	K	162	171	10	545.8	2	3M(15.9949)	sp|P14923|PLAK_HUMAN	P14923	PLAK_HUMAN	JUP	Junction plakoglobin			0	0	0	0	0	0	1	0	1	0	0	1	0	0	1	0	0	0	0	1	1	0	0	0	0	9959162	0	5623783	0	0	0	0	0
AANILVGER	AANILVGER	R	L	385	393	9	471.772	2		sp|P09769|FGR_HUMAN	P09769	FGR_HUMAN	FGR	Tyrosine-protein kinase Fgr			0	0	0	0	0	0	0	0	1	0	0	1	0	0	0	1	1	1	1	1	0	0	0	0	0	9697560	0	0	0	0	4350892	2.36268e+06	0
AANVLLSEQGDVK	AANVLLSEQGDVK	K	L	147	159	13	672.362	2		sp|Q9P289|STK26_HUMAN	Q9P289	STK26_HUMAN	STK26	Serine/threonine-protein kinase 26	STK25	sp|O00506|STK25_HUMAN	0	0	0	0	0	0	0	0	0	0	0	0	0	0	0	0	1	1	0	0	0	0	0	0	0	0	0	0	0	0	0	0	0
AAPEAARSLASSLPGQTK	AAPEAARSLASSLPGQTK	R	I	111	128	18	585.651	3		contam_sp|P15252|REF_HEVBR	P15252	REF_HEVBR		Rubber elongation factor protein			0	0	0	0	0	0	0	0	0	0	0	1	0	0	0	0	0	0	0	0	0	0	0	0	0	3.79269e+06	6.34563e+06	2.56179e+06	0	0	0	0	2697832
AAPEASGTPSSDAVSR	AAPEASGTPSSDAVSR	R	L	417	432	16	751.858	2		sp|P31146|COR1A_HUMAN	P31146	COR1A_HUMAN	CORO1A	Coronin-1A			0	0	0	0	0	0	0	0	0	0	0	0	0	0	1	1	0	0	1	0	0	0	0	0	0	0	0	8283316	8454437	0	8972109	8.05316e+06	5.79107e+06
AAQAPSSFQLLYDLK	AAQAPSSFQLLYDLK	R	L	805	819	15	826.438	2		sp|P11586|C1TC_HUMAN	P11586	C1TC_HUMAN	MTHFD1	C-1-tetrahydrofolate synthase, cytoplasmic			0	0	0	0	0	0	0	0	0	0	0	0	0	0	0	1	1	0	0	0	0	0	0	0	0	0	0	0	0	0	0	0	0
AAQKADVLTTGAGNPVGDKLNVITVGPR	AAQKADVLTTGAGNPVGDKLNVITVGPR	R	G	20	47	28	691.384	4		sp|P04040|CATA_HUMAN	P04040	CATA_HUMAN	CAT	Catalase			0	0	0	0	0	1	0	0	0	0	0	0	0	0	0	0	0	0	0	0	0	0	0	0	0	0	11599074	0	0	0	0	0	0
AASGFNAMEDAQTLRK	AASGFNAMEDAQTLRK	K	A	10	25	16	570.614	3		sp|P09525|ANXA4_HUMAN	P09525	ANXA4_HUMAN	ANXA4	Annexin A4			0	0	0	0	0	0	0	0	1	0	0	0	0	0	0	0	0	0	0	0	0	0	0	0	0	0	0	0	0	1.47657e+06	0	0	0
AASLEYDYETIR	AASLEYDYETIR	K	N	289	300	12	715.843	2		sp|Q96N66|MBOA7_HUMAN	Q96N66	MBOA7_HUMAN	MBOAT7	Lysophospholipid acyltransferase 7			0	0	0	0	0	0	0	0	0	0	0	0	0	0	0	0	0	0	1	0	1	0	0	0	0	0	0	0	0	0	0	0	0
AAVENLPTFLVELSR	AAVENLPTFLVELSR	R	V	28	42	15	553.642	3		sp|Q14974|IMB1_HUMAN	Q14974	IMB1_HUMAN	KPNB1	Importin subunit beta-1			0	0	0	0	0	0	0	0	0	0	0	0	0	0	0	0	0	0	1	1	0	0	0	0	0	0	0	0	0	0	0	0	0
AAVPSGASTGIYEALELR	AAVPSGASTGIYEALELR	R	D	33	50	18	902.976	2		sp|P06733|ENOA_HUMAN	P06733	ENOA_HUMAN	ENO1	Alpha-enolase	ENO2, ENO3	sp|P09104|ENOG_HUMAN, sp|P13929|ENOB_HUMAN	0	0	1	0	0	0	0	0	0	0	0	0	0	0	0	1	0	1	0	0	0	0	0	21824960	0	0	0	0	0	0	0	0	0
AAVPSGASTGIYEALELR	AAVPSGASTGIYEALELR	R	D	33	50	18	602.319	3		sp|P06733|ENOA_HUMAN	P06733	ENOA_HUMAN	ENO1	Alpha-enolase	ENO2, ENO3	sp|P09104|ENOG_HUMAN, sp|P13929|ENOB_HUMAN	0	0	0	0	0	0	0	1	1	0	0	0	0	0	0	0	0	0	0	1	0	0	0	0	0	0	0	0	2.03786e+06	5.07204e+06	0	0	0
AAYEDFNVQLR	AAYEDFNVQLR	R	R	109	119	11	663.328	2		sp|Q9HC84|MUC5B_HUMAN	Q9HC84	MUC5B_HUMAN	MUC5B	Mucin-5B			0	0	1	0	0	0	0	0	0	0	0	0	0	0	0	0	0	0	0	0	0	0	0	2.65823e+06	0	0	0	0	0	0	0	0	0
AAYEVTR	AAYEVTR	R	A	549	555	7	405.211	2		sp|Q15833|STXB2_HUMAN	Q15833	STXB2_HUMAN	STXBP2	Syntaxin-binding protein 2			0	0	0	0	0	0	0	0	0	0	0	1	0	0	0	0	0	0	0	0	0	0	0	0	0	0	0	0	0	0	0	0	0
AAYFGIYDTAK	AAYFGIYDTAK	R	G	189	199	11	610.303	2		sp|P05141|ADT2_HUMAN	P05141	ADT2_HUMAN	SLC25A5	ADP/ATP translocase 2			0	0	0	0	0	0	0	0	0	0	0	0	0	0	0	0	1	0	0	0	0	0	0	0	0	0	0	0	0	0	0	0	0
AAYLQETGKPLDETLKK	AAYLQETGKPLDETLKK	K	A	82	98	17	635.682	3		sp|P04083|ANXA1_HUMAN	P04083	ANXA1_HUMAN	ANXA1	Annexin A1			0	0	0	0	0	0	1	0	1	0	0	0	0	0	0	0	0	0	0	0	0	0	0	0	0	14366408	0	10457271	0	6680872	0	0	0
AAYLQETGKPLDETLKK	AAYLQETGKPLDETLKK	K	A	82	98	17	477.014	4		sp|P04083|ANXA1_HUMAN	P04083	ANXA1_HUMAN	ANXA1	Annexin A1			0	0	0	0	0	0	1	0	1	0	0	0	0	0	0	0	0	0	0	0	0	0	0	0	0	9115531	0	4.90315e+06	0	3.55162e+06	0	0	0
ADANNQTTEPQLK	ADANNQTTEPQLK	K	K	445	457	13	715.35	2		sp|P19878|NCF2_HUMAN	P19878	NCF2_HUMAN	NCF2	Neutrophil cytosol factor 2			0	0	0	0	0	0	0	0	0	0	0	0	0	0	0	0	1	1	1	1	1	0	0	0	0	0	0	0	0	0	0	0	0
ADANNQTTEPQLKK	ADANNQTTEPQLKK	K	G	445	458	14	519.934	3		sp|P19878|NCF2_HUMAN	P19878	NCF2_HUMAN	NCF2	Neutrophil cytosol factor 2			0	0	0	0	0	0	0	0	0	0	0	0	0	0	0	0	0	0	1	0	0	0	0	0	0	0	0	0	0	0	0	0	0
ADAVTLDGGFIYEAGLAPYK	ADAVTLDGGFIYEAGLAPYK	R	L	73	92	20	1036.02	2		sp|P02788|TRFL_HUMAN	P02788	TRFL_HUMAN	LTF	Lactotransferrin			0	0	2	0	0	0	0	0	0	0	0	0	0	0	0	1	0	1	0	0	0	0	0	32481098	0	0	0	0	0	0	0	0	0
ADAVTLDGGFIYEAGLAPYK	ADAVTLDGGFIYEAGLAPYK	R	L	73	92	20	691.018	3		sp|P02788|TRFL_HUMAN	P02788	TRFL_HUMAN	LTF	Lactotransferrin			0	0	3	0	0	0	0	0	0	0	0	0	0	0	0	1	0	0	0	1	0	0	0	5429267	0	0	0	0	0	0	0	0	0
ADDGRPFPQVIK	ADDGRPFPQVIK	K	S	88	99	12	671.859	2		sp|P04075|ALDOA_HUMAN	P04075	ALDOA_HUMAN	ALDOA	Fructose-bisphosphate aldolase A		contam_sp|P00883|ALDOA_RABIT	0	0	0	0	0	0	0	0	1	0	0	0	0	0	0	0	0	0	0	1	0	0	0	0	0	0	0	0	0	3833274	0	0	0
ADEGISFR	ADEGISFR	K	G	121	128	8	447.719	2		sp|Q06830|PRDX1_HUMAN	Q06830	PRDX1_HUMAN	PRDX1	Peroxiredoxin-1			0	0	0	0	1	1	1	1	1	0	1	0	0	0	1	0	0	0	0	0	0	0	0	0	0	4132604	5782982	4.17126e+06	9242757	6551598	986147	5.57475e+06	2.09863e+06
ADEHVIDQGDDGDNFYVIER	ADEHVIDQGDDGDNFYVIER	K	G	162	181	20	769.677	3		sp|P13861|KAP2_HUMAN	P13861	KAP2_HUMAN	PRKAR2A	cAMP-dependent protein kinase type II-alpha regulatory subunit			1	1	0	0	0	0	0	0	0	0	0	0	0	0	0	0	0	0	0	2	0	2.24655e+06	0	0	0	0	0	0	0	0	0	0	0
ADFDNTVAIHPTSSEELVTLR	ADFDNTVAIHPTSSEELVTLR	K	-	502	522	21	772.389	3		sp|P00390|GSHR_HUMAN	P00390	GSHR_HUMAN	GSR	Glutathione reductase, mitochondrial			2	2	2	2	1	0	1	1	0	1	1	0	0	0	0	1	1	1	1	1	0	13174742	10573470	21839940	26870258	50013940	35466744	735225	804701	492532	538055	310238	595125
ADFSGMSQTDLSLSK	ADFSGMSQTDLSLSK	K	V	300	314	15	793.872	2		sp|P35237|SPB6_HUMAN	P35237	SPB6_HUMAN	SERPINB6	Serpin B6			1	0	0	0	0	0	0	0	0	0	0	0	0	0	0	0	0	0	0	0	0	0	0	0	0	0	0	0	0	0	0	0	0
ADHGEPIGR	ADHGEPIGR	R	G	169	177	9	476.236	2		sp|P08238|HS90B_HUMAN	P08238	HS90B_HUMAN	HSP90AB1	Heat shock protein HSP 90-beta			0	0	0	0	0	0	0	0	0	0	0	0	0	0	0	0	1	0	0	0	0	0	0	0	0	0	0	0	0	0	0	0	0
ADIDVSGPK	ADIDVSGPK	K	V	1281	1289	9	451.235	2		sp|Q09666|AHNK_HUMAN	Q09666	AHNK_HUMAN	AHNAK	Neuroblast differentiation-associated protein AHNAK			0	0	0	0	0	0	1	0	0	0	0	0	0	0	0	0	0	0	0	0	0	0	0	0	0	0	0	3.23148e+06	1.34731e+06	5.43573e+06	0	1.20291e+06	0
ADKLAEEHSS	ADKLAEEHSS	K	-	520	529	10	543.757	2		sp|P06576|ATPB_HUMAN	P06576	ATPB_HUMAN	ATP5F1B	ATP synthase subunit beta, mitochondrial			0	0	0	0	0	0	0	0	0	0	0	0	0	0	0	0	1	0	0	0	0	0	0	0	0	0	0	0	0	0	0	0	0
ADKQEAVFENLDKPGETQVISYEMLHVTPPMSPPDVLK	ADKQEAVFENLDKPGETQVISYEMLHVTPPMSPPDVLK	R	T	268	305	38	1064.03	4		sp|Q9Y6N5|SQOR_HUMAN	Q9Y6N5	SQOR_HUMAN	SQOR	Sulfide:quinone oxidoreductase, mitochondrial			0	0	0	0	0	0	0	0	0	0	0	0	0	0	0	0	1	0	0	0	0	0	0	0	0	0	0	0	0	0	0	0	0
ADKQEAVFENLDKPGETQVISYEMLHVTPPMSPPDVLK	ADKQEAVFENLDKPGETQVISYEMLHVTPPMSPPDVLK	R	T	268	305	38	851.429	5		sp|Q9Y6N5|SQOR_HUMAN	Q9Y6N5	SQOR_HUMAN	SQOR	Sulfide:quinone oxidoreductase, mitochondrial			0	0	0	0	0	0	0	0	0	0	0	0	0	0	0	0	3	1	0	0	0	0	0	0	0	0	0	0	0	0	0	0	0
ADKQEAVFENLDKPGETQVISYEMLHVTPPMSPPDVLK	ADKQEAVFENLDKPGETQVISYEMLHVTPPM[15.9949]SPPDVLK	R	T	268	305	38	854.628	5	31M(15.9949)	sp|Q9Y6N5|SQOR_HUMAN	Q9Y6N5	SQOR_HUMAN	SQOR	Sulfide:quinone oxidoreductase, mitochondrial			0	0	0	0	0	0	0	0	0	0	0	0	0	0	0	0	0	0	1	0	0	0	0	0	0	0	0	0	0	0	0	0	0
ADKQEAVFENLDKPGETQVISYEMLHVTPPMSPPDVLK	ADKQEAVFENLDKPGETQVISYEM[15.9949]LHVTPPM[15.9949]SPPDVLK	R	T	268	305	38	857.827	5	24M(15.9949)	sp|Q9Y6N5|SQOR_HUMAN	Q9Y6N5	SQOR_HUMAN	SQOR	Sulfide:quinone oxidoreductase, mitochondrial			0	0	0	0	0	0	0	0	0	0	0	0	0	0	0	0	0	0	0	1	2	0	0	0	0	0	0	0	0	0	0	0	0
ADLEMQIESLKEELAYLK	ADLEMQIESLKEELAYLK	R	K	233	250	18	708.37	3		sp|P02533|K1C14_HUMAN	P02533	K1C14_HUMAN	KRT14	Keratin, type I cytoskeletal 14			0	1	0	0	0	0	0	0	0	0	1	0	0	0	0	0	0	0	0	0	0	0	0	0	0	0	0	0	0	0	0	2.51682e+06	0
ADLEMQIESLKEELAYLKK	ADLEMQIESLKEELAYLKK	R	N	233	251	19	563.553	4		sp|P02533|K1C14_HUMAN	P02533	K1C14_HUMAN	KRT14	Keratin, type I cytoskeletal 14			0	0	0	0	0	0	1	1	1	0	1	0	0	0	0	0	0	0	0	1	0	0	0	0	0	0	6.3695e+06	3.87844e+06	2.52294e+06	7132289	1.30039e+06	4675505	0
ADLEMQIESLTEELAYLK	ADLEMQIESLTEELAYLK	K	K	267	284	18	1048.53	2		sp|P13645|K1C10_HUMAN	P13645	K1C10_HUMAN	KRT10	Keratin, type I cytoskeletal 10			1	1	0	0	0	0	0	0	0	0	0	0	0	0	0	0	1	0	0	0	0	2859684	8919868	0	0	0	0	0	0	0	0	0	0
ADLEMQIESLTEELAYLK	ADLEMQIESLTEELAYLK	K	K	267	284	18	699.354	3		sp|P13645|K1C10_HUMAN	P13645	K1C10_HUMAN	KRT10	Keratin, type I cytoskeletal 10			0	1	0	0	0	0	0	0	0	0	0	0	0	0	0	0	1	1	0	0	0	0	0	0	0	0	0	0	0	0	0	0	0
ADLEMQIESLTEELAYLKK	ADLEMQIESLTEELAYLKK	K	N	267	285	19	742.052	3		sp|P13645|K1C10_HUMAN	P13645	K1C10_HUMAN	KRT10	Keratin, type I cytoskeletal 10			0	0	0	0	1	1	0	0	2	1	1	0	1	1	1	0	0	0	0	1	2	0	0	0	0	75911528	228844288	80242432	218770464	148935104	70029720	138926704	0
ADLEMQIESLKEELAYLK	ADLEM[15.9949]QIESLKEELAYLK	R	K	233	250	18	713.701	3	5M(15.9949)	sp|P02533|K1C14_HUMAN	P02533	K1C14_HUMAN	KRT14	Keratin, type I cytoskeletal 14			0	0	0	0	0	0	1	1	0	1	1	0	0	0	1	0	0	0	1	1	1	0	0	0	0	7.76158e+06	0	3.02196e+06	3.39778e+06	1.3588e+06	905852	3.18162e+06	2358698
ADLEMQIESLKEELAYLKK	ADLEM[15.9949]QIESLKEELAYLKK	R	N	233	251	19	567.551	4	5M(15.9949)	sp|P02533|K1C14_HUMAN	P02533	K1C14_HUMAN	KRT14	Keratin, type I cytoskeletal 14			0	0	0	0	1	0	1	2	1	0	1	1	1	1	0	0	0	0	1	1	1	0	0	0	0	31406078	3630468	9430077	5.14892e+06	2.55909e+06	3.40758e+06	5.57248e+06	5465980
ADLEMQIESLTEELAYLKK	ADLEM[15.9949]QIESLTEELAYLKK	K	N	267	285	19	747.384	3	5M(15.9949)	sp|P13645|K1C10_HUMAN	P13645	K1C10_HUMAN	KRT10	Keratin, type I cytoskeletal 10			0	0	0	0	1	1	1	1	0	0	0	1	1	0	2	0	0	0	0	1	0	0	0	0	0	6156284	8172156	9802526	8.28869e+06	2.22708e+06	0	4.82469e+06	13885381
ADLEMQIESLTEELAYLKK	ADLEM[15.9949]QIESLTEELAYLKK	K	N	267	285	19	560.79	4	5M(15.9949)	sp|P13645|K1C10_HUMAN	P13645	K1C10_HUMAN	KRT10	Keratin, type I cytoskeletal 10			0	0	0	0	0	0	0	0	0	0	0	1	1	0	1	0	0	0	0	0	0	0	0	0	0	0	0	0	0	0	0	0	0
ADLINNLGTIAK	ADLINNLGTIAK	K	S	101	112	12	621.856	2		sp|P07900|HS90A_HUMAN	P07900	HS90A_HUMAN	HSP90AA1	Heat shock protein HSP 90-alpha	HSP90AA2P, HSP90AB1, HSP90AB2P	sp|P08238|HS90B_HUMAN, sp|Q14568|HS902_HUMAN, sp|Q58FF8|H90B2_HUMAN	1	0	0	0	0	0	1	1	0	1	1	1	0	1	1	1	1	1	1	1	1	8230802	1.19492e+06	0	0	2.32647e+06	3.90078e+06	19220482	24560418	21133796	17423292	17270582	17278360
ADLNQGIGEPQSPSR	ADLNQGIGEPQSPSR	R	R	63	77	15	784.887	2		sp|Q96C19|EFHD2_HUMAN	Q96C19	EFHD2_HUMAN	EFHD2	EF-hand domain-containing protein D2			0	0	0	0	0	0	0	0	0	0	0	0	0	0	0	1	0	0	0	0	0	0	0	0	0	0	0	0	0	0	0	0	0
ADLSGMSGAR	ADLSGMSGAR	K	D	302	311	10	482.729	2		sp|P30740|ILEU_HUMAN	P30740	ILEU_HUMAN	SERPINB1	Leukocyte elastase inhibitor			1	1	0	0	0	1	1	0	0	0	0	0	0	0	0	0	1	1	1	1	1	74267376	23443206	61643740	25332778	34433404	46267304	1.13304e+06	0	959081	1.65778e+06	1.20708e+06	0
ADLSGMSGAR	ADLSGM[15.9949]SGAR	K	D	302	311	10	490.727	2	6M(15.9949)	sp|P30740|ILEU_HUMAN	P30740	ILEU_HUMAN	SERPINB1	Leukocyte elastase inhibitor			0	0	0	0	1	1	0	1	0	1	0	0	0	0	0	0	0	0	1	1	0	0	0	0	0	9256280	9140008	0	0	0	0	0	0
ADLTGISPSPNLYLSK	ADLTGISPSPNLYLSK	R	I	328	343	16	838.449	2		sp|Q96P63|SPB12_HUMAN	Q96P63	SPB12_HUMAN	SERPINB12	Serpin B12			0	0	0	1	0	0	0	0	0	0	0	0	0	0	0	0	0	0	0	0	0	0	0	0	0	0	0	0	0	0	0	0	0
ADQIETQQLMR	ADQIETQQLMR	K	V	221	231	11	666.832	2		sp|Q9H4M9|EHD1_HUMAN	Q9H4M9	EHD1_HUMAN	EHD1	EH domain-containing protein 1	EHD3	sp|Q9NZN3|EHD3_HUMAN	0	0	0	0	0	0	0	0	0	0	0	0	0	0	0	1	0	0	0	0	0	0	0	0	0	0	0	0	0	0	0	0	0
ADTLTDEINFLR	ADTLTDEINFLR	K	A	288	299	12	704.359	2		sp|P04259|K2C6B_HUMAN	P04259	K2C6B_HUMAN	KRT6B	Keratin, type II cytoskeletal 6B	KRT6A, KRT6C	sp|P02538|K2C6A_HUMAN, sp|P48668|K2C6C_HUMAN	0	0	0	0	0	0	0	1	1	0	0	0	0	0	0	0	1	1	0	0	0	0	0	0	0	0	0	0	9658455	18508696	1.76209e+06	4292319	0
ADTPSLGEGPEK	ADTPSLGEGPEK	K	T	214	225	12	600.791	2		sp|Q15833|STXB2_HUMAN	Q15833	STXB2_HUMAN	STXBP2	Syntaxin-binding protein 2			0	0	0	0	0	0	1	0	0	1	0	1	0	0	0	0	0	0	0	0	0	0	0	0	0	0	0	4399912	0	0	0	0	0
ADVFHAYLSLLK	ADVFHAYLSLLK	K	Q	392	403	12	688.882	2		sp|Q86VP6|CAND1_HUMAN	Q86VP6	CAND1_HUMAN	CAND1	Cullin-associated NEDD8-dissociated protein 1			0	0	0	0	0	0	0	0	0	0	0	0	0	0	0	0	0	0	1	0	0	0	0	0	0	0	0	0	0	0	0	0	0
ADVFHAYLSLLK	ADVFHAYLSLLK	K	Q	392	403	12	459.591	3		sp|Q86VP6|CAND1_HUMAN	Q86VP6	CAND1_HUMAN	CAND1	Cullin-associated NEDD8-dissociated protein 1			0	0	0	0	0	0	0	0	0	0	0	0	0	0	0	0	0	0	0	1	0	0	0	0	0	0	0	0	0	0	0	0	0
ADVLTTGAGNPVGDKLNVITVGPR	ADVLTTGAGNPVGDKLNVITVGPR	K	G	24	47	24	788.768	3		sp|P04040|CATA_HUMAN	P04040	CATA_HUMAN	CAT	Catalase			0	0	0	0	0	0	1	0	0	0	0	0	0	0	0	0	0	0	0	0	0	0	0	0	0	0	0	1.01716e+06	0	0	0	764422	0
AEAEALYQTK	AEAEALYQTK	K	Y	298	307	10	562.285	2		sp|Q8N1N4|K2C78_HUMAN	Q8N1N4	K2C78_HUMAN	KRT78	Keratin, type II cytoskeletal 78	KRT3, KRT4, KRT71, KRT73, KRT74	sp|P12035|K2C3_HUMAN, sp|P19013|K2C4_HUMAN, sp|Q3SY84|K2C71_HUMAN, sp|Q7RTS7|K2C74_HUMAN, sp|Q86Y46|K2C73_HUMAN	0	0	0	0	1	1	1	1	1	1	1	1	1	0	1	1	0	0	1	1	1	0	0	0	0	36267120	24873268	28273012	5628542	13926056	7.17945e+06	9118878	5254887
AEAESLYQSK	AEAESLYQSK	K	Y	367	376	10	563.275	2		sp|P04264|K2C1_HUMAN	P04264	K2C1_HUMAN	KRT1	Keratin, type II cytoskeletal 1			1	1	0	1	0	0	1	1	1	1	1	1	1	1	1	1	1	1	1	1	1	134976816	140960432	182643664	67801952	301525760	358523104	563025860	406631936	521359872	149883440	459274208	216964160
AEAESLYQSKYEELQITAGR	AEAESLYQSKYEELQITAGR	K	H	367	386	20	762.713	3		sp|P04264|K2C1_HUMAN	P04264	K2C1_HUMAN	KRT1	Keratin, type II cytoskeletal 1			2	1	1	1	2	1	1	1	1	0	1	0	1	0	0	2	1	1	1	2	0	5.01206e+06	0	7.09769e+06	32275830	12842703	57938708	3586764	0	7530353	0	2.84788e+06	0
AEAESWYQTK	AEAESWYQTK	R	Y	350	359	10	606.78	2		sp|P04259|K2C6B_HUMAN	P04259	K2C6B_HUMAN	KRT6B	Keratin, type II cytoskeletal 6B	KRT6A, KRT6C, KRT75	sp|O95678|K2C75_HUMAN, sp|P02538|K2C6A_HUMAN, sp|P48668|K2C6C_HUMAN	0	0	0	1	1	1	1	1	1	1	1	1	1	0	0	1	0	1	1	0	0	0	0	0	5354725	87031336	33679988	31746214	18685206	176196640	12799221	17149986	2.77331e+06
AEAESWYQTKYEELQVTAGR	AEAESWYQTKYEELQVTAGR	R	H	350	369	20	787.045	3		sp|P02538|K2C6A_HUMAN	P02538	K2C6A_HUMAN	KRT6A	Keratin, type II cytoskeletal 6A	KRT6C, KRT75	sp|O95678|K2C75_HUMAN, sp|P48668|K2C6C_HUMAN	0	0	0	0	0	0	0	0	2	0	0	0	0	0	0	0	0	0	0	0	0	0	0	0	0	0	0	0	0	4882500	0	0	0
AEAGAGSATEFQFR	AEAGAGSATEFQFR	K	G	140	153	14	721.339	2		sp|P46783|RS10_HUMAN	P46783	RS10_HUMAN	RPS10	40S ribosomal protein S10	RPS10P5	sp|Q9NQ39|RS10L_HUMAN	0	0	1	0	0	0	0	0	0	0	0	0	0	0	0	0	0	0	0	0	0	0	0	0	0	0	0	0	0	0	0	0	0
AEAGDNLGALVR	AEAGDNLGALVR	R	G	319	330	12	593.315	2		sp|P49411|EFTU_HUMAN	P49411	EFTU_HUMAN	TUFM	Elongation factor Tu, mitochondrial			0	0	0	0	0	0	1	1	1	0	1	1	1	0	0	0	1	1	1	1	1	2852520	0	0	0	2182419	1.42617e+06	0	2522385	0	0	0	0
AEAGVPAEFSIWTR	AEAGVPAEFSIWTR	R	E	2251	2264	14	767.388	2		sp|P21333|FLNA_HUMAN	P21333	FLNA_HUMAN	FLNA	Filamin-A			0	0	0	0	0	0	0	1	1	0	0	0	0	0	0	0	0	0	0	0	0	0	0	0	0	0	0	0	2.49447e+06	0	10299231	0	0
AEALFDFTGNSK	AEALFDFTGNSK	R	L	175	186	12	650.314	2		sp|Q15080|NCF4_HUMAN	Q15080	NCF4_HUMAN	NCF4	Neutrophil cytosol factor 4			0	0	0	0	0	0	1	1	1	0	0	1	0	1	0	1	1	0	1	1	1	0	0	0	0	0	0	0	2.50815e+06	2.11323e+06	2.1633e+06	0	1.86324e+06
AECMLQQAER	AEC[57.0215]MLQQAER	R	L	334	343	10	618.279	2	3C(57.0215)	sp|P13796|PLSL_HUMAN	P13796	PLSL_HUMAN	LCP1	Plastin-2			0	0	0	0	0	0	0	0	0	0	0	0	0	0	0	0	1	0	0	0	0	0	0	0	0	0	0	0	0	0	0	0	0
AEDEVQR	AEDEVQR	K	E	527	533	7	423.701	2		sp|P0DMV8|HS71A_HUMAN	P0DMV8	HS71A_HUMAN	HSPA1A	Heat shock 70 kDa protein 1A	HSPA1B, HSPA1L	sp|P0DMV9|HS71B_HUMAN, sp|P34931|HS71L_HUMAN	0	0	0	0	0	0	0	0	0	0	0	0	0	0	0	0	1	0	0	0	0	0	0	0	0	0	0	0	0	0	0	0	0
AEDGSVIDYELIDQDAR	AEDGSVIDYELIDQDAR	R	D	180	196	17	636.966	3		sp|P07355|ANXA2_HUMAN	P07355	ANXA2_HUMAN	ANXA2	Annexin A2			0	0	0	0	0	0	0	0	1	0	1	0	0	0	0	0	0	0	0	1	0	0	0	0	0	0	0	328937	211607	1.01869e+06	0	278742	0
AEEDEILNR	AEEDEILNR	K	S	574	582	9	544.764	2		sp|P27824|CALX_HUMAN	P27824	CALX_HUMAN	CANX	Calnexin			0	0	0	0	0	0	1	1	1	0	0	1	1	1	0	0	1	0	0	0	1	0	0	0	0	0	0	3724235	4.40708e+06	2159656	0	0	0
AEEQLALATSMK	AEEQLALATSMK	K	S	140	151	12	646.332	2		sp|P19878|NCF2_HUMAN	P19878	NCF2_HUMAN	NCF2	Neutrophil cytosol factor 2			1	0	0	0	0	0	0	0	0	0	0	0	0	0	0	0	0	0	0	0	0	0	0	0	0	0	0	0	0	0	0	0	0
AEFAEVSK	AEFAEVSK	K	L	250	257	8	440.724	2		sp|P02768|ALBU_HUMAN	P02768	ALBU_HUMAN	ALB	Albumin			0	0	1	0	0	0	0	0	0	0	0	0	0	0	0	0	0	0	0	0	0	0	0	28570620	0	0	0	0	0	0	0	0	0
AEFEQIVLGK	AEFEQIVLGK	K	R	165	174	10	567.314	2		sp|Q16831|UPP1_HUMAN	Q16831	UPP1_HUMAN	UPP1	Uridine phosphorylase 1			1	0	0	0	0	0	0	0	0	0	0	0	0	0	0	0	0	0	0	0	0	4186149	3.68976e+06	2.4639e+06	0	0	0	0	0	0	0	0	0
AEFHHSIMSQYK	AEFHHSIMSQYK	K	L	355	366	12	493.235	3		sp|Q02413|DSG1_HUMAN	Q02413	DSG1_HUMAN	DSG1	Desmoglein-1			0	0	0	0	0	0	1	0	1	0	1	0	0	0	0	0	0	0	0	0	0	0	0	0	0	0	0	1.09664e+06	929182	3.28363e+06	0	3377604	0
AEFHHSIMSQYK	AEFHHSIM[15.9949]SQYK	K	L	355	366	12	498.566	3	8M(15.9949)	sp|Q02413|DSG1_HUMAN	Q02413	DSG1_HUMAN	DSG1	Desmoglein-1			0	0	0	0	0	0	0	0	0	0	1	0	0	0	0	0	0	0	0	1	0	0	0	0	0	0	0	0	0	0	0	0	0
AEGLLDVFQAVK	AEGLLDVFQAVK	K	S	652	663	12	645.359	2		sp|P23469|PTPRE_HUMAN	P23469	PTPRE_HUMAN	PTPRE	Receptor-type tyrosine-protein phosphatase epsilon			0	0	0	0	0	0	0	0	0	0	0	0	0	0	0	0	1	0	0	0	0	0	0	0	0	0	0	0	0	0	0	0	0
AEGPEVDVNLPK	AEGPEVDVNLPK	K	A	764	775	12	634.33	2		sp|Q09666|AHNK_HUMAN	Q09666	AHNK_HUMAN	AHNAK	Neuroblast differentiation-associated protein AHNAK			0	0	0	0	0	0	1	0	1	0	0	0	0	0	0	0	0	0	0	1	0	0	0	0	0	0	0	3.66465e+06	0	3.51543e+06	0	0	0
AEGSDVANAVLDGADCIMLSGETAK	AEGSDVANAVLDGADC[57.0215]IMLSGETAK	R	G	343	367	25	832.053	3	16C(57.0215)	sp|P14618|KPYM_HUMAN	P14618	KPYM_HUMAN	PKM	Pyruvate kinase PKM			0	0	0	0	0	0	0	0	1	0	0	0	0	0	0	0	2	1	0	0	0	0	0	0	0	0	0	0	0	1604618	0	0	0
AEGSDVANAVLDGADCIMLSGETAK	AEGSDVANAVLDGADC[57.0215]IM[15.9949]LSGETAK	R	G	343	367	25	1255.57	2	16C(57.0215)	sp|P14618|KPYM_HUMAN	P14618	KPYM_HUMAN	PKM	Pyruvate kinase PKM			0	0	1	0	0	0	0	0	0	0	0	0	0	0	0	0	0	0	0	0	0	0	0	6.3404e+06	0	0	0	0	0	0	0	0	0
AEGSDVANAVLDGADCIMLSGETAK	AEGSDVANAVLDGADC[57.0215]IM[15.9949]LSGETAK	R	G	343	367	25	837.384	3	16C(57.0215)	sp|P14618|KPYM_HUMAN	P14618	KPYM_HUMAN	PKM	Pyruvate kinase PKM			0	0	1	0	0	0	0	0	0	0	0	0	0	0	0	0	0	0	0	0	0	0	0	29038670	0	0	0	0	0	0	0	0	0
AEIDNVKK	AEIDNVKK	R	Q	398	405	8	458.759	2		sp|P13647|K2C5_HUMAN	P13647	K2C5_HUMAN	KRT5	Keratin, type II cytoskeletal 5			1	1	0	0	0	0	0	0	0	0	0	0	0	0	0	0	1	0	0	0	0	6.34232e+06	7.77593e+06	0	0	0	0	0	0	0	0	0	0
AEILHEIAVLELAK	AEILHEIAVLELAK	R	S	75	88	14	516.971	3		sp|O94768|ST17B_HUMAN	O94768	ST17B_HUMAN	STK17B	Serine/threonine-protein kinase 17B			0	0	0	0	0	0	0	0	0	0	0	0	0	0	0	0	0	0	1	0	0	0	0	0	0	0	0	0	0	0	0	0	0
AEISMLEGAVLDIR	AEISMLEGAVLDIR	R	Y	90	103	14	758.906	2		sp|P08515|GST26_SCHJA	P08515	GST26_SCHJA		Glutathione S-transferase class-mu 26 kDa isozyme			5	9	4	8	3	4	3	5	4	4	3	2	4	3	3	6	14	10	4	3	3	95340728	2283732220	21220282400	39691112000	364233664	422972736	91187928	123892496	82820792	164574064	122086568	74155400
AEISMLEGAVLDIR	AEISMLEGAVLDIR	R	Y	90	103	14	506.273	3		sp|P08515|GST26_SCHJA	P08515	GST26_SCHJA		Glutathione S-transferase class-mu 26 kDa isozyme			9	7	5	5	9	9	8	8	8	8	8	8	9	8	8	3	8	5	9	8	8	12311398400	10431010	7061694000	12471227400	14920212500	16673955800	3235202820	3171069950	4322676700	4576881700	3450389500	5317954
AEISMLEGAVLDIRYGVSR	AEISMLEGAVLDIRYGVSR	R	I	90	108	19	1040.05	2		sp|P08515|GST26_SCHJA	P08515	GST26_SCHJA		Glutathione S-transferase class-mu 26 kDa isozyme			2	0	1	0	0	0	0	0	0	0	0	0	0	0	0	0	1	1	0	0	0	10852260	0	26132798	0	0	0	0	0	0	0	0	0
AEISMLEGAVLDIRYGVSR	AEISMLEGAVLDIRYGVSR	R	I	90	108	19	693.702	3		sp|P08515|GST26_SCHJA	P08515	GST26_SCHJA		Glutathione S-transferase class-mu 26 kDa isozyme			1	1	1	1	0	0	1	1	1	2	1	0	0	1	1	1	1	0	1	1	0	70989680	14579870	189980048	32590790	169487360	240123152	42758612	21846856	1.21629e+06	35308472	34710496	34841940
AEISMLEGAVLDIR	AEISM[15.9949]LEGAVLDIR	R	Y	90	103	14	766.903	2	5M(15.9949)	sp|P08515|GST26_SCHJA	P08515	GST26_SCHJA		Glutathione S-transferase class-mu 26 kDa isozyme			9	11	11	12	0	1	2	4	1	2	1	2	1	2	2	4	9	13	2	3	3	8239885300	308281888	19869306900	37550428	433807872	228004752	180619808	204007408	840183	161369504	147730768	269483776
AEISMLEGAVLDIR	AEISM[15.9949]LEGAVLDIR	R	Y	90	103	14	511.604	3	5M(15.9949)	sp|P08515|GST26_SCHJA	P08515	GST26_SCHJA		Glutathione S-transferase class-mu 26 kDa isozyme			6	7	6	7	13	9	15	12	14	15	12	14	13	15	15	5	6	6	13	13	14	3344312830	5935978500	6143930400	18836299800	10688502800	4894784000	3855359490	2620271620	3209496830	2064145410	3458868740	5492891100
AEISMLEGAVLDIRYGVSR	AEISM[15.9949]LEGAVLDIRYGVSR	R	I	90	108	19	1048.05	2	5M(15.9949)	sp|P08515|GST26_SCHJA	P08515	GST26_SCHJA		Glutathione S-transferase class-mu 26 kDa isozyme			0	0	1	0	0	0	0	0	0	0	0	0	0	0	0	0	0	0	0	0	0	0	0	3.57957e+06	0	0	0	0	0	0	0	0	0
AEISMLEGAVLDIRYGVSR	AEISM[15.9949]LEGAVLDIRYGVSR	R	I	90	108	19	699.033	3	5M(15.9949)	sp|P08515|GST26_SCHJA	P08515	GST26_SCHJA		Glutathione S-transferase class-mu 26 kDa isozyme			0	0	1	0	1	1	1	1	3	4	3	0	1	1	1	0	0	0	2	4	2	0	0	119276576	8901638	132764048	229830832	135898512	93160720	124729560	120586832	90713656	142683696
AELAELPLR	AELAELPLR	K	L	574	582	9	506.295	2		sp|Q96QK1|VPS35_HUMAN	Q96QK1	VPS35_HUMAN	VPS35	Vacuolar protein sorting-associated protein 35			0	0	0	0	0	0	0	1	0	1	1	0	1	0	0	0	0	0	1	0	0	0	0	0	0	0	0	2482720	2.28313e+06	1871829	2.62476e+06	2.52985e+06	2401870
AELIVQPELK	AELIVQPELK	R	Y	85	94	10	570.337	2		sp|P15924|DESP_HUMAN	P15924	DESP_HUMAN	DSP	Desmoplakin			0	0	0	0	0	1	1	1	1	1	1	1	1	1	1	0	0	0	1	1	1	0	0	0	0	25250632	31732022	16196277	12896574	44517360	0	23111030	6415787
AELPENLK	AELPENLK	R	A	1957	1964	8	457.253	2		sp|Q9UFH2|DYH17_HUMAN	Q9UFH2	DYH17_HUMAN	DNAH17	Dynein axonemal heavy chain 17			0	0	0	0	0	0	0	0	0	0	0	0	0	0	0	0	1	1	0	0	0	0	0	0	0	0	0	0	0	0	0	0	0
AEMDMVAWGVDLASVEQHINSHR	AEMDMVAWGVDLASVEQHINSHR	R	G	200	222	23	649.557	4		sp|P15924|DESP_HUMAN	P15924	DESP_HUMAN	DSP	Desmoplakin			0	0	0	0	0	1	1	1	1	0	1	0	0	0	0	0	0	0	0	1	0	0	0	0	0	0	7.44173e+06	2228258	0	8749270	0	7051984	0
AEMDMVAWGVDLASVEQHINSHR	AEM[15.9949]DMVAWGVDLASVEQHINSHR	R	G	200	222	23	653.556	4	3M(15.9949)	sp|P15924|DESP_HUMAN	P15924	DESP_HUMAN	DSP	Desmoplakin			0	0	0	0	0	0	0	0	1	0	1	0	0	0	0	0	0	0	1	0	0	0	0	0	0	0	0	0	0	5.21912e+06	0	0	0
AENFFILR	AENFFILR	R	R	98	105	8	505.277	2		sp|P59998|ARPC4_HUMAN	P59998	ARPC4_HUMAN	ARPC4	Actin-related protein 2/3 complex subunit 4			0	0	0	0	0	0	1	1	1	1	1	0	1	0	0	0	0	0	1	0	1	0	0	0	0	0	0	0	2509933	5.46676e+06	1.1099e+06	0	0
AENGKLVINGNPITIFQER	AENGKLVINGNPITIFQER	K	D	62	80	19	705.052	3		sp|P04406|G3P_HUMAN	P04406	G3P_HUMAN	GAPDH	Glyceraldehyde-3-phosphate dehydrogenase			0	0	0	0	0	0	1	0	2	0	0	1	1	1	1	1	1	1	1	1	1	0	0	0	0	3859673	2.39579e+06	906829	376667	1438947	0	0	973228
AENGKLVINGNPITIFQERDPSK	AENGKLVINGNPITIFQERDPSK	K	I	62	84	23	635.842	4		sp|P04406|G3P_HUMAN	P04406	G3P_HUMAN	GAPDH	Glyceraldehyde-3-phosphate dehydrogenase			0	0	0	0	0	0	0	0	0	0	0	0	0	0	0	0	0	1	0	0	0	0	0	0	0	0	0	0	0	0	0	0	0
AENGKLVINGNPITIFQERDPSK	AENGKLVINGNPITIFQERDPSK	K	I	62	84	23	508.875	5		sp|P04406|G3P_HUMAN	P04406	G3P_HUMAN	GAPDH	Glyceraldehyde-3-phosphate dehydrogenase			0	1	0	0	0	0	0	0	0	0	0	0	0	0	0	0	0	0	0	0	0	0	2.14331e+06	0	0	0	0	0	0	0	0	0	0
AENPEQQLK	AENPEQQLK	K	Q	101	109	9	528.77	2		sp|P07476|INVO_HUMAN	P07476	INVO_HUMAN	IVL	Involucrin			0	0	0	0	0	0	0	0	1	0	0	0	0	0	0	0	0	0	0	0	0	0	0	0	0	0	0	0	0	3.05153e+06	0	0	0
AENSSLNLIGK	AENSSLNLIGK	K	A	188	198	11	573.312	2		sp|P46459|NSF_HUMAN	P46459	NSF_HUMAN	NSF	Vesicle-fusing ATPase			0	0	0	0	0	0	0	0	1	0	0	0	0	0	0	0	0	0	0	0	0	0	0	0	0	0	0	0	0	0	0	0	0
AEPEDHYFLLTEPPLNTPENR	AEPEDHYFLLTEPPLNTPENR	R	E	103	123	21	828.068	3		sp|P61158|ARP3_HUMAN	P61158	ARP3_HUMAN	ACTR3	Actin-related protein 3			0	0	0	0	0	0	0	0	0	0	0	0	0	0	0	0	1	0	0	0	0	0	0	0	0	0	0	0	0	0	0	0	0
AEPHFLSILQHLLLVR	AEPHFLSILQHLLLVR	K	N	406	421	16	629.372	3		sp|O60610|DIAP1_HUMAN	O60610	DIAP1_HUMAN	DIAPH1	Protein diaphanous homolog 1			0	0	0	0	0	0	0	0	0	0	0	0	0	0	0	0	0	0	1	1	0	0	0	0	0	0	0	0	0	0	0	0	0
AEPLETFPFDQSK	AEPLETFPFDQSK	K	E	397	409	13	754.867	2		sp|Q9Y6N5|SQOR_HUMAN	Q9Y6N5	SQOR_HUMAN	SQOR	Sulfide:quinone oxidoreductase, mitochondrial			0	0	0	0	0	0	0	0	0	0	0	0	0	0	0	0	1	1	0	0	0	0	0	1.04593e+06	0	0	0	0	0	0	0	0	0
AEPSAAHSAEGDVHTLLLIFLHR	AEPSAAHSAEGDVHTLLLIFLHR	R	A	182	204	23	621.83	4		sp|Q9BQ50|TREX2_HUMAN	Q9BQ50	TREX2_HUMAN	TREX2	Three prime repair exonuclease 2			0	0	0	0	0	0	0	0	1	0	0	0	0	0	0	0	0	0	0	0	0	0	0	0	0	0	0	0	0	2.02537e+06	0	0	0
AEQEEYVQEGIR	AEQEEYVQEGIR	K	W	421	432	12	725.844	2		sp|O00160|MYO1F_HUMAN	O00160	MYO1F_HUMAN	MYO1F	Unconventional myosin-If	MYO1E	sp|Q12965|MYO1E_HUMAN	0	0	0	0	0	0	1	0	1	0	0	1	0	0	0	1	0	0	0	1	0	0	0	0	0	0	0	2.5968e+06	2280825	2614390	3.01737e+06	2.21434e+06	2.1931e+06
AEQYAVITWR	AEQYAVITWR	K	A	134	143	10	618.822	2		contam_sp|O82803|SRPP_HEVBR	O82803	SRPP_HEVBR	SRPP	Small rubber particle protein			0	0	0	0	0	0	0	1	0	0	0	0	0	0	0	0	0	0	0	0	0	0	0	0	0	0	0	0	4.47769e+06	0	0	0	0
AESDFEQLPDDVAISANIADIEEK	AESDFEQLPDDVAISANIADIEEK	R	R	9	32	24	873.748	3		sp|Q15080|NCF4_HUMAN	Q15080	NCF4_HUMAN	NCF4	Neutrophil cytosol factor 4			0	0	0	0	0	0	0	0	0	0	0	0	0	0	0	1	0	0	1	1	0	0	0	0	0	0	0	0	0	0	0	0	0
AESGPDLR	AESGPDLR	R	Y	20	27	8	422.712	2		sp|P15924|DESP_HUMAN	P15924	DESP_HUMAN	DSP	Desmoplakin			0	0	0	0	0	1	1	0	1	0	0	0	0	0	1	0	0	0	0	0	0	0	0	0	0	0	0	6504806	4496305	0	2.14435e+06	5.22787e+06	0
AESLQVTR	AESLQVTR	K	G	470	477	8	452.248	2		sp|P46459|NSF_HUMAN	P46459	NSF_HUMAN	NSF	Vesicle-fusing ATPase			0	0	0	0	0	0	0	0	0	0	0	0	0	0	0	0	1	0	0	0	0	0	0	0	0	0	0	0	0	0	0	0	0
AETECQNTEYQQLLDIK	AETEC[57.0215]QNTEYQQLLDIK	R	I	423	439	17	1041.99	2	5C(57.0215)	sp|P13645|K1C10_HUMAN	P13645	K1C10_HUMAN	KRT10	Keratin, type I cytoskeletal 10			0	0	0	0	0	0	0	0	0	0	0	0	0	0	0	1	1	0	0	0	0	0	0	0	0	0	0	0	0	0	0	0	0
AEVAELLVHSGDFLVR	AEVAELLVHSGDFLVR	R	E	468	483	16	585.653	3		sp|P07332|FES_HUMAN	P07332	FES_HUMAN	FES	Tyrosine-protein kinase Fes/Fps			0	0	0	0	0	0	0	0	0	0	0	0	1	0	0	2	1	0	1	1	0	0	0	0	0	0	0	1.22119e+06	886879	961653	802669	835477	1.09804e+06
AEVIDKNSGGWWYVQIGEK	AEVIDKNSGGWWYVQIGEK	K	E	475	493	19	727.032	3		sp|Q5TCZ1|SPD2A_HUMAN	Q5TCZ1	SPD2A_HUMAN	SH3PXD2A	SH3 and PX domain-containing protein 2A			0	0	0	0	0	0	0	0	0	0	1	0	0	0	0	0	0	0	0	0	0	0	0	0	0	0	0	0	0	0	0	3.14312e+06	0
AEVLSEEPILK	AEVLSEEPILK	K	W	369	379	11	614.345	2		sp|Q7L1Q6|5MP2_HUMAN	Q7L1Q6	5MP2_HUMAN	BZW1	eIF5-mimic protein 2			0	0	0	0	0	0	0	0	0	0	0	0	0	0	0	0	0	0	1	0	0	0	0	0	0	0	0	0	0	0	0	0	0
AEYEALAEQNR	AEYEALAEQNR	R	R	262	272	11	647.307	2		sp|Q7Z3Y8|K1C27_HUMAN	Q7Z3Y8	K1C27_HUMAN	KRT27	Keratin, type I cytoskeletal 27	KRT25, KRT28	sp|Q7Z3Y7|K1C28_HUMAN, sp|Q7Z3Z0|K1C25_HUMAN	0	0	0	0	0	1	0	0	0	0	0	0	0	0	0	0	0	0	0	0	0	0	0	0	0	3.89235e+06	3617104	0	0	7.84495e+06	0	0	0
AEYEALAEQNRR	AEYEALAEQNRR	R	D	262	273	12	483.908	3		sp|Q7Z3Y8|K1C27_HUMAN	Q7Z3Y8	K1C27_HUMAN	KRT27	Keratin, type I cytoskeletal 27	KRT25	sp|Q7Z3Z0|K1C25_HUMAN	0	0	0	0	0	0	1	0	0	0	0	0	0	1	0	0	0	0	0	0	0	0	0	0	0	33590228	12661867	11048202	0	0	4163660	0	0
AFDQDGDGHITVDELR	AFDQDGDGHITVDELR	R	R	89	104	16	596.611	3		sp|Q9NZT1|CALL5_HUMAN	Q9NZT1	CALL5_HUMAN	CALML5	Calmodulin-like protein 5			0	0	0	0	0	0	1	0	2	0	0	0	0	0	0	0	0	0	0	0	0	0	0	0	0	0	0	0	0	2.2603e+06	0	0	0
AFEPATGR	AFEPATGR	K	V	31	38	8	424.717	2		sp|P49189|AL9A1_HUMAN	P49189	AL9A1_HUMAN	ALDH9A1	4-trimethylaminobutyraldehyde dehydrogenase			0	0	0	0	0	0	0	0	1	0	0	0	0	0	0	0	0	0	0	0	0	0	0	0	0	0	0	0	1.10094e+06	1.47179e+06	0	0	0
AFFAGSQR	AFFAGSQR	R	F	603	610	8	442.225	2		sp|Q14697|GANAB_HUMAN	Q14697	GANAB_HUMAN	GANAB	Neutral alpha-glucosidase AB			0	0	0	0	0	0	1	1	1	1	1	1	1	1	1	0	0	0	0	0	1	0	0	0	0	0	0	11067236	8817596	8074916	0	11156205	9112540
AFFESHPAPSAER	AFFESHPAPSAER	K	T	870	882	13	482.565	3		sp|P55786|PSA_HUMAN	P55786	PSA_HUMAN	NPEPPS	Puromycin-sensitive aminopeptidase			0	0	0	0	0	0	0	0	0	0	0	0	0	0	0	0	1	0	0	0	0	0	0	0	0	0	0	0	0	0	0	0	0
AFGDVVVK	AFGDVVVK	R	I	775	782	8	417.74	2		sp|P08575|PTPRC_HUMAN	P08575	PTPRC_HUMAN	PTPRC	Receptor-type tyrosine-protein phosphatase C			0	0	0	0	0	0	0	1	1	0	1	1	0	0	0	0	0	0	0	0	0	0	0	0	0	0	0	4.1066e+06	3205852	2743813	5.22909e+06	5.11463e+06	5982144
AFGFSHLEALLDDSKELQR	AFGFSHLEALLDDSKELQR	R	F	95	113	19	726.039	3		sp|Q96FW1|OTUB1_HUMAN	Q96FW1	OTUB1_HUMAN	OTUB1	Ubiquitin thioesterase OTUB1			0	0	0	0	0	0	0	0	0	0	0	0	0	0	0	1	0	0	0	0	0	0	0	0	0	0	0	0	0	0	0	0	0
AFGFSHLEALLDDSKELQR	AFGFSHLEALLDDSKELQR	R	F	95	113	19	544.781	4		sp|Q96FW1|OTUB1_HUMAN	Q96FW1	OTUB1_HUMAN	OTUB1	Ubiquitin thioesterase OTUB1			0	0	0	0	0	0	0	1	0	0	0	1	0	1	1	0	0	0	0	2	1	0	0	0	0	0	0	0	0	0	0	0	1.38981e+06
AFGPGLQGGSAGSPAR	AFGPGLQGGSAGSPAR	K	F	1072	1087	16	715.363	2		sp|P21333|FLNA_HUMAN	P21333	FLNA_HUMAN	FLNA	Filamin-A			0	0	0	0	1	0	1	0	1	1	1	1	0	0	0	1	0	0	1	1	1	0	0	0	0	3.88205e+06	0	0	0	4234774	4.22539e+06	0	0
AFHNEAQVNPER	AFHNEAQVNPER	R	K	469	480	12	471.229	3		sp|P17987|TCPA_HUMAN	P17987	TCPA_HUMAN	TCP1	T-complex protein 1 subunit alpha			0	0	0	0	0	0	0	0	0	0	0	0	0	0	0	1	0	0	0	0	0	0	0	0	0	0	0	0	0	0	0	0	0
AFIPQLLSR	AFIPQLLSR	K	L	714	722	9	522.814	2		sp|P14735|IDE_HUMAN	P14735	IDE_HUMAN	IDE	Insulin-degrading enzyme			0	0	0	0	0	0	0	0	1	0	0	0	0	0	0	0	0	0	0	0	0	0	0	0	0	0	0	0	0	11750868	0	0	0
AFIPQLLSRLHIEALLHGNITK	AFIPQLLSRLHIEALLHGNITK	K	Q	714	735	22	621.867	4		sp|P14735|IDE_HUMAN	P14735	IDE_HUMAN	IDE	Insulin-degrading enzyme			0	0	0	0	0	0	0	0	1	0	0	0	0	0	0	0	0	0	0	0	0	0	0	0	0	0	0	0	0	446457	0	0	0
AFLASPEYVNLPINGNGK	AFLASPEYVNLPINGNGK	K	Q	192	209	18	952.499	2		sp|P09211|GSTP1_HUMAN	P09211	GSTP1_HUMAN	GSTP1	Glutathione S-transferase P			1	0	1	1	0	0	0	0	1	0	0	0	0	0	0	1	1	2	0	0	0	20461864	0	29744952	5636964	0	0	520104	0	327039	269875	0	0
AFLASPEYVNLPINGNGK	AFLASPEYVNLPINGNGK	K	Q	192	209	18	635.335	3		sp|P09211|GSTP1_HUMAN	P09211	GSTP1_HUMAN	GSTP1	Glutathione S-transferase P			0	0	0	0	0	0	1	1	1	1	1	1	0	1	1	0	0	0	0	0	0	0	0	0	0	0	0	14716536	4.23299e+06	16116235	7.69337e+06	10584895	9371030
AFLASPEYVNLPINGNGKQ	AFLASPEYVNLPINGNGKQ	K	-	192	210	19	678.021	3		sp|P09211|GSTP1_HUMAN	P09211	GSTP1_HUMAN	GSTP1	Glutathione S-transferase P			0	0	0	0	0	0	1	0	1	0	0	0	1	1	0	0	0	0	0	0	0	0	0	0	0	0	0	15462393	2.85392e+06	15063940	9222794	12183802	10951696
AFLAVSVK	AFLAVSVK	R	L	111	118	8	417.758	2		sp|Q5TBC7|B2L15_HUMAN	Q5TBC7	B2L15_HUMAN	BCL2L15	Bcl-2-like protein 15			0	0	0	0	0	0	0	0	0	0	0	0	0	0	0	0	0	0	1	1	0	0	0	0	0	0	659445	0	0	0	0	0	0
AFLEEAQVMK	AFLEEAQVMK	K	L	302	311	10	583.3	2		sp|P09769|FGR_HUMAN	P09769	FGR_HUMAN	FGR	Tyrosine-protein kinase Fgr			0	0	0	0	0	0	0	0	0	0	1	0	0	0	0	0	0	0	1	0	0	0	0	0	0	0	0	0	0	0	1.14173e+06	1.15719e+06	0
AFLEVNEEGSEAAASTAVVIAGR	AFLEVNEEGSEAAASTAVVIAGR	K	S	403	425	23	1146.08	2		sp|P01008|ANT3_HUMAN	P01008	ANT3_HUMAN	SERPINC1	Antithrombin-III			0	0	2	0	0	0	0	0	0	0	0	0	0	0	0	0	0	0	0	0	0	0	0	21596950	0	0	0	0	0	0	0	0	0
AFLEVNEEGSEAAASTAVVIAGR	AFLEVNEEGSEAAASTAVVIAGR	K	S	403	425	23	764.389	3		sp|P01008|ANT3_HUMAN	P01008	ANT3_HUMAN	SERPINC1	Antithrombin-III			0	0	1	0	0	0	0	0	0	0	0	0	0	0	0	0	0	2	0	0	0	0	0	50700656	0	0	0	0	0	0	0	0	0
AFLPAMTK	AFLPAMTK	K	N	154	161	8	439.744	2		sp|Q8NBQ5|DHB11_HUMAN	Q8NBQ5	DHB11_HUMAN	HSD17B11	Estradiol 17-beta-dehydrogenase 11			0	0	0	0	0	0	0	0	0	0	0	0	0	0	0	0	1	1	1	0	1	0	0	0	0	0	0	0	0	0	0	0	0
AFPEHFTYEPNEADAAQGYR	AFPEHFTYEPNEADAAQGYR	K	Y	616	635	20	771.678	3		sp|P13807|GYS1_HUMAN	P13807	GYS1_HUMAN	GYS1	Glycogen [starch] synthase, muscle			0	0	0	0	0	0	1	2	1	2	2	2	2	2	1	0	0	0	0	0	0	0	0	0	0	0	0	9213784	7.62072e+06	8399058	8.02043e+06	7351218	10961784
AFPNPYADYNK	AFPNPYADYNK	R	S	5	15	11	650.304	2		sp|O43813|LANC1_HUMAN	O43813	LANC1_HUMAN	LANCL1	Glutathione S-transferase LANCL1			2	1	0	0	0	0	0	0	0	0	0	0	0	0	0	1	0	0	0	0	0	15889606	6.3181e+06	9349560	7383518	0	0	0	0	0	0	0	0
AFSPTTVNTGR	AFSPTTVNTGR	K	G	195	205	11	575.796	2		sp|P61619|S61A1_HUMAN	P61619	S61A1_HUMAN	SEC61A1	Protein transport protein Sec61 subunit alpha isoform 1			0	0	0	0	0	0	0	0	0	0	0	0	0	0	0	0	1	0	0	0	0	0	0	0	0	0	0	0	0	0	0	0	0
AFSVNIFK	AFSVNIFK	K	V	349	356	8	463.261	2		sp|P11279|LAMP1_HUMAN	P11279	LAMP1_HUMAN	LAMP1	Lysosome-associated membrane glycoprotein 1			0	0	0	0	0	0	1	0	0	0	0	0	0	0	0	0	0	0	0	0	0	0	0	0	0	0	0	1.08924e+06	0	0	0	0	0
AFVHWYVGEGMEEGEFSEAR	AFVHWYVGEGMEEGEFSEAR	R	E	403	422	20	1165.51	2		sp|P68366|TBA4A_HUMAN	P68366	TBA4A_HUMAN	TUBA4A	Tubulin alpha-4A chain	TUBA1A, TUBA1B, TUBA1C, TUBA3C, TUBA3D, TUBA8	sp|P0DPH7|TBA3C_HUMAN, sp|P0DPH8|TBA3D_HUMAN, sp|P68363|TBA1B_HUMAN, sp|Q71U36|TBA1A_HUMAN, sp|Q9BQE3|TBA1C_HUMAN, sp|Q9NY65|TBA8_HUMAN	0	0	0	0	0	0	0	0	0	0	0	0	0	0	0	1	2	0	0	0	0	0	0	0	0	0	0	0	0	0	0	0	0
AFVHWYVGEGMEEGEFSEAR	AFVHWYVGEGMEEGEFSEAR	R	E	403	422	20	777.344	3		sp|P68366|TBA4A_HUMAN	P68366	TBA4A_HUMAN	TUBA4A	Tubulin alpha-4A chain	TUBA1A, TUBA1B, TUBA1C, TUBA3C, TUBA3D, TUBA8	sp|P0DPH7|TBA3C_HUMAN, sp|P0DPH8|TBA3D_HUMAN, sp|P68363|TBA1B_HUMAN, sp|Q71U36|TBA1A_HUMAN, sp|Q9BQE3|TBA1C_HUMAN, sp|Q9NY65|TBA8_HUMAN	0	0	0	0	1	1	0	0	1	1	0	0	0	0	0	2	1	1	1	1	1	0	0	10501335	1.61491e+06	1.21155e+06	1.16851e+06	0	0	566618	220178	0	0
AFVHWYVGEGMEEGEFSEAREDMAALEK	AFVHWYVGEGMEEGEFSEAREDMAALEK	R	D	403	430	28	1073.15	3		sp|P68366|TBA4A_HUMAN	P68366	TBA4A_HUMAN	TUBA4A	Tubulin alpha-4A chain	TUBA1A, TUBA1B, TUBA1C	sp|P68363|TBA1B_HUMAN, sp|Q71U36|TBA1A_HUMAN, sp|Q9BQE3|TBA1C_HUMAN	0	0	0	0	0	0	0	0	0	0	0	0	0	0	0	0	2	1	0	0	0	0	0	0	0	0	0	0	0	0	0	0	0
AFVHWYVGEGMEEGEFSEAREDMAALEK	AFVHWYVGEGMEEGEFSEAREDMAALEK	R	D	403	430	28	805.111	4		sp|P68366|TBA4A_HUMAN	P68366	TBA4A_HUMAN	TUBA4A	Tubulin alpha-4A chain	TUBA1A, TUBA1B, TUBA1C	sp|P68363|TBA1B_HUMAN, sp|Q71U36|TBA1A_HUMAN, sp|Q9BQE3|TBA1C_HUMAN	0	0	0	0	0	0	0	0	0	0	0	0	0	0	0	1	2	0	0	0	0	0	0	0	0	0	0	0	0	0	0	0	0
AFVHWYVGEGMEEGEFSEAR	AFVHWYVGEGM[15.9949]EEGEFSEAR	R	E	403	422	20	782.676	3	11M(15.9949)	sp|P68366|TBA4A_HUMAN	P68366	TBA4A_HUMAN	TUBA4A	Tubulin alpha-4A chain	TUBA1A, TUBA1B, TUBA1C, TUBA3C, TUBA3D, TUBA8	sp|P0DPH7|TBA3C_HUMAN, sp|P0DPH8|TBA3D_HUMAN, sp|P68363|TBA1B_HUMAN, sp|Q71U36|TBA1A_HUMAN, sp|Q9BQE3|TBA1C_HUMAN, sp|Q9NY65|TBA8_HUMAN	0	0	0	0	0	1	1	1	1	1	1	1	1	2	1	1	0	2	2	2	3	0	0	0	0	0	11831355	6.44444e+06	9402157	8116792	6680572	6498428	4.44285e+06
AFVPPLAEDLLAR	AFVPPLAEDLLAR	K	D	848	860	13	706.401	2		sp|Q96P48|ARAP1_HUMAN	Q96P48	ARAP1_HUMAN	ARAP1	Arf-GAP with Rho-GAP domain, ANK repeat and PH domain-containing protein 1			0	0	0	0	0	0	1	1	1	1	1	1	1	1	1	0	1	0	1	1	1	0	0	0	0	0	0	4058181	3653581	3264358	2920822	2741264	3904879
AFYPEEISSMVLTK	AFYPEEISSMVLTK	K	M	113	126	14	807.908	2		sp|P0DMV8|HS71A_HUMAN	P0DMV8	HS71A_HUMAN	HSPA1A	Heat shock 70 kDa protein 1A	HSPA1B, HSPA1L	sp|P0DMV9|HS71B_HUMAN, sp|P34931|HS71L_HUMAN	0	0	1	0	0	0	0	1	1	1	1	0	1	1	0	0	1	1	1	1	1	0	0	45264196	24875490	26661544	29675008	0	20450992	32245248	40266420	26032572	0
AFYPEEISSMVLTK	AFYPEEISSMVLTK	K	M	113	126	14	538.941	3		sp|P0DMV8|HS71A_HUMAN	P0DMV8	HS71A_HUMAN	HSPA1A	Heat shock 70 kDa protein 1A	HSPA1B, HSPA1L	sp|P0DMV9|HS71B_HUMAN, sp|P34931|HS71L_HUMAN	0	0	0	0	0	0	0	0	0	0	0	0	2	0	0	0	2	1	1	0	0	0	0	0	7061811	0	0	0	0	0	0	0	0
AFYPEEISSMVLTK	AFYPEEISSM[15.9949]VLTK	K	M	113	126	14	815.905	2	10M(15.9949)	sp|P0DMV8|HS71A_HUMAN	P0DMV8	HS71A_HUMAN	HSPA1A	Heat shock 70 kDa protein 1A	HSPA1B, HSPA1L	sp|P0DMV9|HS71B_HUMAN, sp|P34931|HS71L_HUMAN	0	0	0	0	0	0	1	1	1	1	1	1	1	1	1	0	0	0	1	0	0	0	0	0	0	0	0	26292372	28772514	28634544	20134790	23135166	24211500
AFYPEEISSMVLTK	AFYPEEISSM[15.9949]VLTK	K	M	113	126	14	544.273	3	10M(15.9949)	sp|P0DMV8|HS71A_HUMAN	P0DMV8	HS71A_HUMAN	HSPA1A	Heat shock 70 kDa protein 1A	HSPA1B, HSPA1L	sp|P0DMV9|HS71B_HUMAN, sp|P34931|HS71L_HUMAN	0	0	0	0	0	0	1	1	1	0	1	2	1	1	1	0	0	0	1	1	1	0	0	0	0	0	0	3.03436e+06	4614414	3.56689e+06	2.15187e+06	1.62612e+06	3.18289e+06
AGAESILANR	AGAESILANR	R	S	679	688	10	501.272	2		sp|P15498|VAV_HUMAN	P15498	VAV_HUMAN	VAV1	Proto-oncogene vav			0	0	0	0	0	0	0	0	0	0	0	0	1	0	0	0	0	0	1	0	1	0	0	0	0	0	0	0	0	0	0	0	0
AGAHLQGGAK	AGAHLQGGAK	K	R	108	117	10	455.249	2		sp|P04406|G3P_HUMAN	P04406	G3P_HUMAN	GAPDH	Glyceraldehyde-3-phosphate dehydrogenase			0	0	1	0	0	0	0	0	0	0	0	0	0	0	0	0	2	2	0	0	1	479022	0	12981994	0	0	0	0	0	0	0	0	0
AGALNSNDAFVLK	AGALNSNDAFVLK	K	T	585	597	13	660.351	2		sp|P06396|GELS_HUMAN	P06396	GELS_HUMAN	GSN	Gelsolin			1	1	1	1	1	1	1	1	1	1	1	1	1	1	1	1	0	1	1	1	1	12143012	9915463	13455878	18255898	90468448	41983572	0	132085272	0	144274000	137641056	180403632
AGALNSNDAFVLKTPSAAYLWVGTGASEAEK	AGALNSNDAFVLKTPSAAYLWVGTGASEAEK	K	T	585	615	31	1046.86	3		sp|P06396|GELS_HUMAN	P06396	GELS_HUMAN	GSN	Gelsolin			0	0	0	0	0	0	0	0	0	0	0	0	0	0	0	1	2	1	0	0	0	0	0	0	0	0	0	0	0	0	0	0	0
AGALNSNDAFVLKTPSAAYLWVGTGASEAEKTGAQELLR	AGALNSNDAFVLKTPSAAYLWVGTGASEAEKTGAQELLR	K	V	585	623	39	1002.52	4		sp|P06396|GELS_HUMAN	P06396	GELS_HUMAN	GSN	Gelsolin			0	0	0	0	0	0	0	0	0	0	0	0	0	0	0	0	0	1	0	0	0	0	0	0	0	0	0	0	0	0	0	0	0
AGATVYITGR	AGATVYITGR	K	H	30	39	10	504.777	2		sp|Q96LJ7|DHRS1_HUMAN	Q96LJ7	DHRS1_HUMAN	DHRS1	Dehydrogenase/reductase SDR family member 1			0	0	0	0	0	0	1	1	1	1	0	0	0	0	0	0	0	0	0	0	1	0	0	0	0	0	0	0	0	0	0	0	0
AGDALWLR	AGDALWLR	K	F	243	250	8	451.248	2		sp|Q86UX7|URP2_HUMAN	Q86UX7	URP2_HUMAN	FERMT3	Fermitin family homolog 3			0	0	0	0	0	1	0	1	0	0	0	0	0	0	0	0	0	0	1	1	0	0	0	0	0	0	0	0	0	0	0	0	0
AGDVIFLLSR	AGDVIFLLSR	K	I	193	202	10	545.816	2		sp|Q15080|NCF4_HUMAN	Q15080	NCF4_HUMAN	NCF4	Neutrophil cytosol factor 4			0	0	0	0	0	0	1	1	0	1	0	1	1	1	1	1	2	1	1	1	1	0	0	0	0	0	0	2.25016e+06	2.58858e+06	2.88575e+06	2.46123e+06	2.80772e+06	2.88529e+06
AGEMLGR	AGEMLGR	K	H	238	244	7	367.187	2		sp|Q9UJ70|NAGK_HUMAN	Q9UJ70	NAGK_HUMAN	NAGK	N-acetyl-D-glucosamine kinase			0	0	0	0	0	0	0	0	1	1	1	0	0	1	0	0	0	0	0	0	0	0	0	0	0	0	0	710332	0	584614	1.26737e+06	769766	0
AGEMLGR	AGEM[15.9949]LGR	K	H	238	244	7	375.184	2	4M(15.9949)	sp|Q9UJ70|NAGK_HUMAN	Q9UJ70	NAGK_HUMAN	NAGK	N-acetyl-D-glucosamine kinase			0	0	0	0	0	0	0	0	0	0	0	1	0	0	0	0	0	0	0	0	0	0	0	0	0	0	0	0	0	0	0	0	0
AGFAGDDAPR	AGFAGDDAPR	K	A	19	28	10	488.728	2		sp|P60709|ACTB_HUMAN	P60709	ACTB_HUMAN	ACTB	Actin, cytoplasmic 1	ACTA1, ACTA2, ACTC1, ACTG1, ACTG2, POTEE, POTEF, POTEI, POTEJ	sp|A5A3E0|POTEF_HUMAN, sp|P0CG38|POTEI_HUMAN, sp|P0CG39|POTEJ_HUMAN, sp|P62736|ACTA_HUMAN, sp|P63261|ACTG_HUMAN, sp|P63267|ACTH_HUMAN, sp|P68032|ACTC_HUMAN, sp|P68133|ACTS_HUMAN, sp|Q6S8J3|POTEE_HUMAN	0	0	0	0	0	1	0	1	0	1	0	0	1	1	0	1	1	0	0	0	1	0	0	0	0	72900368	40579368	294212992	337213920	327714048	264579104	225896544	241179840
AGFAGDQIPK	AGFAGDQIPK	K	Y	23	32	10	502.264	2		sp|P61163|ACTZ_HUMAN	P61163	ACTZ_HUMAN	ACTR1A	Alpha-centractin	ACTR1B	sp|P42025|ACTY_HUMAN	0	0	0	0	0	0	0	0	1	0	0	0	0	0	0	0	0	0	0	0	0	0	0	0	0	0	0	0	0	0	0	0	0
AGFIQDTSLILYEEVKPNLTER	AGFIQDTSLILYEEVKPNLTER	R	I	724	745	22	846.115	3		sp|Q93009|UBP7_HUMAN	Q93009	UBP7_HUMAN	USP7	Ubiquitin carboxyl-terminal hydrolase 7			0	0	0	0	0	0	0	0	0	0	0	0	0	0	0	0	0	0	1	0	0	0	0	0	0	0	0	0	0	0	0	0	0
AGFWEEFESLQK	AGFWEEFESLQK	K	Q	242	253	12	735.849	2		sp|P29350|PTN6_HUMAN	P29350	PTN6_HUMAN	PTPN6	Tyrosine-protein phosphatase non-receptor type 6			0	0	0	0	0	0	1	1	1	1	1	1	1	1	1	0	0	1	1	1	1	0	0	0	0	0	2.031e+06	2.32632e+06	1.95518e+06	1.56428e+06	1.97818e+06	2.3376e+06	2.22535e+06
AGGADAVQTVTGGLR	AGGADAVQTVTGGLR	R	S	15	29	15	686.863	2		sp|Q9H223|EHD4_HUMAN	Q9H223	EHD4_HUMAN	EHD4	EH domain-containing protein 4			0	0	0	0	0	0	0	0	0	0	0	0	0	0	0	0	1	0	0	0	0	0	0	0	0	0	0	0	0	0	0	0	0
AGGPGLER	AGGPGLER	R	A	2243	2250	8	378.704	2		sp|P21333|FLNA_HUMAN	P21333	FLNA_HUMAN	FLNA	Filamin-A	FLNB	sp|O75369|FLNB_HUMAN	0	0	0	0	1	0	0	0	0	0	1	0	0	0	0	0	0	0	1	0	1	0	0	0	0	0	0	0	0	0	0	0	0
AGHDQVVVLLHDVR	AGHDQVVVLLHDVR	R	D	95	108	14	519.955	3		sp|Q9BQA9|CYBC1_HUMAN	Q9BQA9	CYBC1_HUMAN	CYBC1	Cytochrome b-245 chaperone 1			0	0	0	0	0	0	0	0	0	0	0	0	0	0	0	0	1	0	0	0	0	0	0	0	0	0	0	0	0	0	0	0	0
AGIALNDNFVK	AGIALNDNFVK	K	L	371	381	11	581.317	2		sp|O14556|G3PT_HUMAN	O14556	G3PT_HUMAN	GAPDHS	Glyceraldehyde-3-phosphate dehydrogenase, testis-specific			0	0	0	0	0	1	1	0	0	0	1	0	1	0	0	0	0	0	1	0	1	0	0	0	0	8706963	6.77554e+06	8943616	2523348	2.65077e+06	3.63753e+06	3.7449e+06	0
AGIIASAR	AGIIASAR	K	A	43	50	8	379.73	2		sp|P13639|EF2_HUMAN	P13639	EF2_HUMAN	EEF2	Elongation factor 2			0	0	0	0	0	0	0	1	1	0	0	0	0	0	1	1	0	0	1	1	0	0	0	0	0	0	0	0	1.53665e+06	1520838	0	0	811702
AGIPVYAWK	AGIPVYAWK	K	G	95	103	9	502.782	2		sp|P23526|SAHH_HUMAN	P23526	SAHH_HUMAN	AHCY	Adenosylhomocysteinase			0	0	0	0	0	0	0	0	1	0	0	0	0	0	0	0	0	0	0	0	0	0	0	0	0	0	0	0	0	0	0	0	0
AGKEPGLQIWR	AGKEPGLQIWR	K	V	62	72	11	627.851	2		sp|P06396|GELS_HUMAN	P06396	GELS_HUMAN	GSN	Gelsolin			0	0	0	0	0	0	0	0	0	1	0	0	0	0	0	0	0	0	0	0	0	0	0	0	0	0	0	0	0	0	0	0	0
AGKEPGLQIWR	AGKEPGLQIWR	K	V	62	72	11	418.903	3		sp|P06396|GELS_HUMAN	P06396	GELS_HUMAN	GSN	Gelsolin			0	0	0	0	0	1	0	0	1	0	0	0	0	0	0	0	0	0	0	0	0	0	0	0	0	0	7.5533e+06	8899071	0	15225421	14135607	12725029	0
AGKLDPHLVLDQLR	AGKLDPHLVLDQLR	K	C	680	693	14	525.639	3		sp|P35579|MYH9_HUMAN	P35579	MYH9_HUMAN	MYH9	Myosin-9	MYH10	sp|P35580|MYH10_HUMAN	0	0	0	0	0	0	0	0	0	0	0	0	0	0	0	0	0	0	0	0	1	0	0	0	0	0	0	0	0	410332	0	0	0
AGKPVICATQMLESMIK	AGKPVIC[57.0215]ATQMLESMIK	R	K	320	336	17	626.328	3	7C(57.0215)	sp|P14618|KPYM_HUMAN	P14618	KPYM_HUMAN	PKM	Pyruvate kinase PKM			0	0	0	0	0	0	0	0	0	0	0	0	0	0	0	0	1	1	0	0	0	0	0	0	0	0	0	0	0	0	0	0	0
AGKPYQLQIYPNER	AGKPYQLQIYPNER	R	H	826	839	14	559.63	3		sp|Q86TI2|DPP9_HUMAN	Q86TI2	DPP9_HUMAN	DPP9	Dipeptidyl peptidase 9			0	0	0	0	0	0	1	0	0	1	0	0	0	0	0	0	0	0	0	0	0	0	0	0	0	0	0	0	334533	286389	333476	0	0
AGLLFIFNFHPSK	AGLLFIFNFHPSK	R	S	619	631	13	497.61	3		sp|Q04446|GLGB_HUMAN	Q04446	GLGB_HUMAN	GBE1	1,4-alpha-glucan-branching enzyme			0	0	0	0	0	0	1	1	1	1	1	1	1	1	1	0	0	0	0	0	0	0	0	0	0	0	0	12081036	8847207	11508805	10452128	8458812	7.98495e+06
AGLLFIFNFHPSKSYTDYR	AGLLFIFNFHPSKSYTDYR	R	V	619	637	19	759.388	3		sp|Q04446|GLGB_HUMAN	Q04446	GLGB_HUMAN	GBE1	1,4-alpha-glucan-branching enzyme			0	0	0	0	0	0	1	0	0	0	0	0	0	0	0	0	0	0	0	0	0	0	0	0	0	0	0	378352	311749	353078	603133	391811	436486
AGLLGLLEEMRDER	AGLLGLLEEM[15.9949]RDER	K	L	767	780	14	539.947	3	10M(15.9949)	sp|P12883|MYH7_HUMAN	P12883	MYH7_HUMAN	MYH7	Myosin-7	MYH6	sp|P13533|MYH6_HUMAN	0	0	0	0	0	0	0	0	0	0	0	0	0	0	0	0	0	0	0	1	0	0	0	0	0	0	0	0	0	0	0	0	0
AGLLHNILPSQSTDLHHSVGTELLSLVYK	AGLLHNILPSQSTDLHHSVGTELLSLVYK	R	G	1461	1489	29	786.428	4		sp|P78527|PRKDC_HUMAN	P78527	PRKDC_HUMAN	PRKDC	DNA-dependent protein kinase catalytic subunit			0	0	0	0	0	0	0	0	0	0	0	0	0	0	0	0	0	0	1	0	0	0	0	0	0	0	0	0	0	0	0	0	0
AGLLTEEIR	AGLLTEEIR	K	S	991	999	9	501.285	2		sp|A8K2U0|A2ML1_HUMAN	A8K2U0	A2ML1_HUMAN	A2ML1	Alpha-2-macroglobulin-like protein 1			0	0	0	0	0	0	1	0	0	0	0	0	0	0	0	0	0	0	0	0	0	0	0	0	0	0	2.89967e+06	4961586	0	6446287	0	0	0
AGLQFPVGR	AGLQFPVGR	R	V	22	30	9	472.769	2		sp|P0C0S8|H2A1_HUMAN	P0C0S8	H2A1_HUMAN	H2AC11	Histone H2A type 1	H2AC1, H2AC12, H2AC14, H2AC18, H2AC20, H2AC21, H2AC25, H2AC4, H2AC6, H2AC7, H2AJ, H2AX, H2AZ1, H2AZ2	sp|P04908|H2A1B_HUMAN, sp|P0C0S5|H2AZ_HUMAN, sp|P16104|H2AX_HUMAN, sp|P20671|H2A1D_HUMAN, sp|Q16777|H2A2C_HUMAN, sp|Q6FI13|H2A2A_HUMAN, sp|Q71UI9|H2AV_HUMAN, sp|Q7L7L0|H2A3_HUMAN, sp|Q8IUE6|H2A2B_HUMAN, sp|Q93077|H2A1C_HUMAN, sp|Q96KK5|H2A1H_HUMAN, sp|Q96QV6|H2A1A_HUMAN, sp|Q99878|H2A1J_HUMAN, sp|Q9BTM1|H2AJ_HUMAN	0	0	1	0	0	1	1	1	0	1	1	1	1	1	1	1	1	1	1	1	1	0	0	0	0	12116465	17822930	13693734	189452752	49620064	4340554	6.77519e+06	4.33552e+06
AGMIFYR	AGM[15.9949]IFYR	R	K	264	270	7	437.218	2	3M(15.9949)	sp|P34896|GLYC_HUMAN	P34896	GLYC_HUMAN	SHMT1	Serine hydroxymethyltransferase, cytosolic			0	0	0	0	0	0	0	0	1	0	0	0	0	0	0	0	0	0	0	0	0	0	0	0	0	0	0	0	0	0	0	0	0
AGNILFTLDGDIK	AGNILFTLDGDIK	K	L	158	170	13	688.875	2		sp|Q9H2G2|SLK_HUMAN	Q9H2G2	SLK_HUMAN	SLK	STE20-like serine/threonine-protein kinase			0	0	0	0	0	0	0	0	0	0	0	0	0	0	0	0	1	0	0	0	0	0	0	0	0	0	0	0	0	0	0	0	0
AGNILLNTEGHAK	AGNILLNTEGHAK	K	L	152	164	13	669.362	2		sp|Q13043|STK4_HUMAN	Q13043	STK4_HUMAN	STK4	Serine/threonine-protein kinase 4	STK3	sp|Q13188|STK3_HUMAN	0	0	0	0	0	0	0	0	0	0	0	0	0	0	0	0	1	0	0	0	0	0	0	0	0	0	0	0	0	0	0	0	0
AGNLGGGVVTIER	AGNLGGGVVTIER	K	S	53	65	13	621.844	2		sp|P35268|RL22_HUMAN	P35268	RL22_HUMAN	RPL22	60S ribosomal protein L22			0	0	0	0	0	0	0	1	1	0	0	0	0	0	0	0	0	0	0	0	0	0	0	0	0	0	0	0	0	1.86795e+06	0	0	0
AGNNMLLVGVHGPR	AGNNMLLVGVHGPR	K	T	2585	2598	14	717.885	2		sp|P21333|FLNA_HUMAN	P21333	FLNA_HUMAN	FLNA	Filamin-A			1	1	1	1	0	0	0	0	0	0	0	0	0	0	0	0	0	0	0	0	0	3473823	11380489	0	3147856	0	0	0	0	0	0	0	0
AGNNMLLVGVHGPR	AGNNMLLVGVHGPR	K	T	2585	2598	14	478.926	3		sp|P21333|FLNA_HUMAN	P21333	FLNA_HUMAN	FLNA	Filamin-A			1	1	0	1	0	0	0	0	0	0	0	0	0	0	0	0	1	0	0	0	0	39897972	20050138	32845650	9091815	0	0	0	0	0	0	0	0
AGNNMLLVGVHGPR	AGNNM[15.9949]LLVGVHGPR	K	T	2585	2598	14	484.258	3	5M(15.9949)	sp|P21333|FLNA_HUMAN	P21333	FLNA_HUMAN	FLNA	Filamin-A			0	0	0	0	0	1	0	0	0	0	0	0	0	0	0	0	0	0	0	0	1	0	0	0	0	10871340	3.62165e+06	0	1.45486e+06	0	0	0	0
AGPGSPLR	AGPGSPLR	K	V	156	163	8	377.714	2		sp|P29350|PTN6_HUMAN	P29350	PTN6_HUMAN	PTPN6	Tyrosine-protein phosphatase non-receptor type 6			0	0	0	0	0	0	0	0	0	0	0	0	0	0	0	0	0	0	0	0	1	0	0	0	0	0	0	0	0	0	0	0	1.45921e+06
AGPIWDLR	AGPIWDLR	K	L	188	195	8	464.256	2		sp|O43390|HNRPR_HUMAN	O43390	HNRPR_HUMAN	HNRNPR	Heterogeneous nuclear ribonucleoprotein R	SYNCRIP	sp|O60506|HNRPQ_HUMAN	0	0	0	0	0	0	0	0	0	0	0	0	0	0	0	0	0	0	1	1	0	0	0	0	0	0	0	0	0	0	0	0	0
AGPWTPEAAVEHPEAVR	AGPWTPEAAVEHPEAVR	K	Q	41	57	17	606.304	3		sp|Q93088|BHMT1_HUMAN	Q93088	BHMT1_HUMAN	BHMT	Betaine--homocysteine S-methyltransferase 1			0	0	0	0	0	0	0	1	0	0	0	0	0	0	0	0	0	0	0	0	0	0	0	0	0	0	0	0	45588484	0	0	0	0
AGQSAAGAAPGGGVDTR	AGQSAAGAAPGGGVDTR	R	D	8	24	17	721.853	2		sp|P21333|FLNA_HUMAN	P21333	FLNA_HUMAN	FLNA	Filamin-A			0	0	0	0	0	0	0	0	0	0	0	0	0	0	0	1	0	0	0	0	0	0	0	0	0	0	0	0	0	0	0	0	0
AGSNVMQTFTFYASEDKLENR	AGSNVMQTFTFYASEDKLENR	R	G	66	86	21	803.378	3		sp|Q93088|BHMT1_HUMAN	Q93088	BHMT1_HUMAN	BHMT	Betaine--homocysteine S-methyltransferase 1			0	0	0	0	0	0	0	1	0	0	0	0	0	0	0	0	0	0	0	0	0	0	0	0	0	0	0	0	9875950	0	0	0	0
AGSNVMQTFTFYASEDKLENR	AGSNVM[15.9949]QTFTFYASEDKLENR	R	G	66	86	21	808.709	3	6M(15.9949)	sp|Q93088|BHMT1_HUMAN	Q93088	BHMT1_HUMAN	BHMT	Betaine--homocysteine S-methyltransferase 1			0	0	0	0	0	0	0	1	0	0	0	0	0	0	0	0	0	0	0	0	0	0	0	0	0	0	0	0	8585318	0	0	0	0
AGSPTAPVHDESLVGPVDPSSGQQSR	AGSPTAPVHDESLVGPVDPSSGQQSR	R	D	301	326	26	859.084	3		sp|Q12913|PTPRJ_HUMAN	Q12913	PTPRJ_HUMAN	PTPRJ	Receptor-type tyrosine-protein phosphatase eta			0	0	0	0	0	0	0	0	0	0	0	0	0	0	0	1	0	0	0	0	0	0	0	0	0	0	0	0	0	0	0	0	0
AGSVSLDSVLADVR	AGSVSLDSVLADVR	K	S	907	920	14	694.873	2		sp|O95466|FMNL1_HUMAN	O95466	FMNL1_HUMAN	FMNL1	Formin-like protein 1			0	0	0	0	0	0	0	0	0	0	0	0	0	0	0	1	0	1	0	0	0	0	0	0	0	0	0	0	0	0	0	0	0
AGTQIENIDEDFRDGLK	AGTQIENIDEDFRDGLK	K	L	67	83	17	640.981	3		sp|O43707|ACTN4_HUMAN	O43707	ACTN4_HUMAN	ACTN4	Alpha-actinin-4			0	0	0	0	0	0	1	1	1	0	0	1	0	0	1	0	0	0	1	0	0	0	0	0	0	0	0	1.93138e+06	2.32537e+06	2.91809e+06	795826	721016	1.25973e+06
AGTQIENIEEDFRDGLK	AGTQIENIEEDFRDGLK	K	L	48	64	17	645.653	3		sp|P12814|ACTN1_HUMAN	P12814	ACTN1_HUMAN	ACTN1	Alpha-actinin-1			0	0	0	0	0	0	0	1	1	1	1	1	1	1	0	0	1	0	1	1	1	0	0	0	0	1.42242e+06	895494	2.07894e+06	2.28699e+06	2.33833e+06	2.05847e+06	2134484	2.19744e+06
AGTQIENIEEDFRNGLK	AGTQIENIEEDFRNGLK	K	L	55	71	17	645.325	3		sp|P35609|ACTN2_HUMAN	P35609	ACTN2_HUMAN	ACTN2	Alpha-actinin-2	ACTN3	sp|Q08043|ACTN3_HUMAN	0	0	0	0	0	0	0	0	0	0	0	0	0	0	0	0	0	0	0	1	0	0	0	0	0	0	0	0	0	0	0	0	0
AGTVLQEASYK	AGTVLQEASYK	R	G	211	221	11	583.806	2		sp|Q92828|COR2A_HUMAN	Q92828	COR2A_HUMAN	CORO2A	Coronin-2A			0	0	0	0	0	0	0	0	1	1	1	1	1	0	0	0	0	0	0	0	0	0	0	0	0	0	0	808659	1.008e+06	907911	995819	899339	1.10437e+06
AGVAPLQVK	AGVAPLQVK	K	V	1478	1486	9	441.774	2		sp|P21333|FLNA_HUMAN	P21333	FLNA_HUMAN	FLNA	Filamin-A			0	0	0	0	0	0	1	0	0	0	1	1	1	1	0	0	0	0	0	1	0	0	0	0	0	1.67847e+06	2.48071e+06	0	0	0	0	0	1.69949e+06
AGVDPLVPLR	AGVDPLVPLR	K	S	60	69	10	518.811	2		sp|Q9UJ70|NAGK_HUMAN	Q9UJ70	NAGK_HUMAN	NAGK	N-acetyl-D-glucosamine kinase			0	0	0	0	0	0	1	1	1	1	1	1	1	1	1	0	0	0	1	0	1	0	0	0	0	0	0	11970123	13293041	12336135	13578114	12265279	11399902
AGVETTTPSK	AGVETTTPSK	K	Q	51	60	10	495.759	2		sp|P0DOY2|IGLC2_HUMAN	P0DOY2	IGLC2_HUMAN	IGLC2	Immunoglobulin lambda constant 2	IGLC3	sp|P0DOY3|IGLC3_HUMAN	0	0	0	0	0	0	0	0	1	0	0	0	0	0	1	1	0	0	0	0	0	0	0	0	0	0	0	0	0	0	0	0	0
AGVLAGHDNR	AGVLAGHDNR	R	V	305	314	10	505.262	2		sp|P62879|GBB2_HUMAN	P62879	GBB2_HUMAN	GNB2	Guanine nucleotide-binding protein G(I)/G(S)/G(T) subunit beta-2	GNB1, GNB4	sp|P62873|GBB1_HUMAN, sp|Q9HAV0|GBB4_HUMAN	0	0	0	0	0	0	1	1	1	1	1	1	1	1	1	0	1	0	0	0	0	0	0	0	0	0	0	0	0	0	0	0	0
AGVLAGHDNR	AGVLAGHDNR	R	V	305	314	10	337.177	3		sp|P62879|GBB2_HUMAN	P62879	GBB2_HUMAN	GNB2	Guanine nucleotide-binding protein G(I)/G(S)/G(T) subunit beta-2	GNB1, GNB4	sp|P62873|GBB1_HUMAN, sp|Q9HAV0|GBB4_HUMAN	0	0	0	0	0	0	1	1	1	0	1	1	1	1	1	0	0	0	0	0	0	0	0	0	0	0	0	0	0	0	0	0	7.51318e+06
AGVLAHLEEER	AGVLAHLEEER	R	D	765	775	11	408.551	3		sp|P35579|MYH9_HUMAN	P35579	MYH9_HUMAN	MYH9	Myosin-9	MYH10	sp|P35580|MYH10_HUMAN	0	0	0	0	0	0	1	0	1	0	0	1	0	0	0	0	0	0	1	0	1	0	0	0	0	0	1.62523e+06	0	2.44419e+06	2.77311e+06	0	0	0
AGVVGPELHEQLLSAEK	AGVVGPELHEQLLSAEK	K	A	3552	3568	17	592.988	3		sp|Q15149|PLEC_HUMAN	Q15149	PLEC_HUMAN	PLEC	Plectin			0	0	0	0	0	0	0	0	0	0	0	0	0	0	0	0	0	0	0	0	1	0	0	0	0	0	0	0	0	0	0	0	0
AGYTDKVVIGMDVAASEFFR	AGYTDKVVIGM[15.9949]DVAASEFFR	K	S	234	253	20	731.361	3	11M(15.9949)	sp|P06733|ENOA_HUMAN	P06733	ENOA_HUMAN	ENO1	Alpha-enolase			0	0	0	0	0	0	0	0	2	0	0	1	0	0	0	0	0	0	0	0	1	0	0	0	0	0	0	0	165442	231358	0	0	617950
AHDGGIYAISWSPDSTHLLSASGDK	AHDGGIYAISWSPDSTHLLSASGDK	K	T	232	256	25	862.414	3		sp|O75083|WDR1_HUMAN	O75083	WDR1_HUMAN	WDR1	WD repeat-containing protein 1			0	0	0	0	0	0	1	0	1	1	1	0	1	1	1	0	0	0	0	0	0	0	0	0	0	0	0	2.81121e+06	2.66293e+06	28890862	6.82457e+06	6.43613e+06	25429008
AHDGGIYAISWSPDSTHLLSASGDK	AHDGGIYAISWSPDSTHLLSASGDK	K	T	232	256	25	647.062	4		sp|O75083|WDR1_HUMAN	O75083	WDR1_HUMAN	WDR1	WD repeat-containing protein 1			0	0	0	0	0	0	2	2	2	2	2	2	2	2	1	0	0	0	0	0	0	0	0	0	0	0	0	24334370	29033508	30041612	37819504	38485852	20215038
AHFSISNSAEDPFIAIHAESK	AHFSISNSAEDPFIAIHAESK	K	L	490	510	21	757.706	3		sp|P0DTE7|AMY1B_HUMAN	P0DTE7	AMY1B_HUMAN	AMY1B	Alpha-amylase 1B	AMY1A, AMY1C, AMY2A, AMY2B	sp|P04746|AMYP_HUMAN, sp|P0DTE8|AMY1C_HUMAN, sp|P0DUB6|AMY1A_HUMAN, sp|P19961|AMY2B_HUMAN	0	0	0	0	0	0	0	0	0	0	0	0	0	0	0	1	0	0	0	0	0	0	0	0	0	0	0	0	0	0	0	0	0
AHFSISNSAEDPFIAIHAESK	AHFSISNSAEDPFIAIHAESK	K	L	490	510	21	568.532	4		sp|P0DTE7|AMY1B_HUMAN	P0DTE7	AMY1B_HUMAN	AMY1B	Alpha-amylase 1B	AMY1A, AMY1C, AMY2A, AMY2B	sp|P04746|AMYP_HUMAN, sp|P0DTE8|AMY1C_HUMAN, sp|P0DUB6|AMY1A_HUMAN, sp|P19961|AMY2B_HUMAN	0	0	0	0	0	0	1	0	0	0	0	0	0	0	0	2	0	0	0	0	0	0	0	0	0	0	0	2.04447e+06	0	0	0	0	0
AHFSISNSAEDPFIAIHAESKL	AHFSISNSAEDPFIAIHAESKL	K	-	490	511	22	795.401	3		sp|P0DTE7|AMY1B_HUMAN	P0DTE7	AMY1B_HUMAN	AMY1B	Alpha-amylase 1B	AMY1A, AMY1C, AMY2A, AMY2B	sp|P04746|AMYP_HUMAN, sp|P0DTE8|AMY1C_HUMAN, sp|P0DUB6|AMY1A_HUMAN, sp|P19961|AMY2B_HUMAN	0	0	0	0	0	0	0	0	0	0	0	0	0	0	0	1	0	0	0	0	0	0	0	0	0	0	0	0	0	0	0	0	0
AHFSISNSAEDPFIAIHAESKL	AHFSISNSAEDPFIAIHAESKL	K	-	490	511	22	596.803	4		sp|P0DTE7|AMY1B_HUMAN	P0DTE7	AMY1B_HUMAN	AMY1B	Alpha-amylase 1B	AMY1A, AMY1C, AMY2A, AMY2B	sp|P04746|AMYP_HUMAN, sp|P0DTE8|AMY1C_HUMAN, sp|P0DUB6|AMY1A_HUMAN, sp|P19961|AMY2B_HUMAN	0	0	0	0	0	0	0	0	0	0	0	0	0	0	0	1	0	0	0	0	0	0	0	0	0	0	0	0	0	0	0	0	0
AHGGYSVFAGVGER	AHGGYSVFAGVGER	K	T	226	239	14	469.565	3		sp|P06576|ATPB_HUMAN	P06576	ATPB_HUMAN	ATP5F1B	ATP synthase subunit beta, mitochondrial			0	0	0	0	0	0	1	1	1	1	1	1	1	1	1	0	0	0	1	1	1	0	0	0	0	0	0	3.14907e+06	4713707	2.26368e+06	2.28557e+06	2446572	3.63218e+06
AHGPGLEGGLVGKPAEFTIDTK	AHGPGLEGGLVGKPAEFTIDTK	K	G	1045	1066	22	732.055	3		sp|O75369|FLNB_HUMAN	O75369	FLNB_HUMAN	FLNB	Filamin-B			0	0	0	0	0	0	0	0	1	0	0	0	0	0	0	0	0	0	0	0	0	0	0	0	0	0	0	0	0	0	0	0	0
AHIVFDFHQAADGIQEQQR	AHIVFDFHQAADGIQEQQR	R	Q	133	151	19	737.363	3		sp|P30520|PURA2_HUMAN	P30520	PURA2_HUMAN	ADSS2	Adenylosuccinate synthetase isozyme 2			0	0	0	0	0	0	0	0	0	1	1	0	1	1	1	0	0	0	0	0	0	0	0	0	0	963587	583632	1.2385e+06	1.65742e+06	1.1405e+06	1.28386e+06	1.14859e+06	1.29724e+06
AHLAELQR	AHLAELQR	R	R	750	757	8	469.264	2		sp|B0I1T2|MYO1G_HUMAN	B0I1T2	MYO1G_HUMAN	MYO1G	Unconventional myosin-Ig			0	0	0	0	0	0	0	0	0	0	0	0	0	0	0	0	0	0	1	0	0	0	0	0	0	0	0	0	0	0	0	0	0
AHQTGETVTGSGTQTQAGATQTVEQDSSHQTGR	AHQTGETVTGSGTQTQAGATQTVEQDSSHQTGR	R	T	220	252	33	839.889	4		sp|Q9UBG3|CRNN_HUMAN	Q9UBG3	CRNN_HUMAN	CRNN	Cornulin			0	0	0	0	0	0	1	0	0	0	0	0	0	0	0	0	0	0	0	0	0	0	0	0	0	0	0	0	0	0	0	0	0
AHQVVEDGYEFFAK	AHQVVEDGYEFFAK	R	R	247	260	14	820.391	2		sp|P62136|PP1A_HUMAN	P62136	PP1A_HUMAN	PPP1CA	Serine/threonine-protein phosphatase PP1-alpha catalytic subunit	PPP1CB, PPP1CC	sp|P36873|PP1G_HUMAN, sp|P62140|PP1B_HUMAN	1	0	0	0	0	0	0	1	0	0	0	0	0	0	0	0	0	0	0	0	0	352325	0	0	0	0	0	2.61928e+06	4.07138e+06	4103872	0	0	0
AHQVVEDGYEFFAK	AHQVVEDGYEFFAK	R	R	247	260	14	547.263	3		sp|P62136|PP1A_HUMAN	P62136	PP1A_HUMAN	PPP1CA	Serine/threonine-protein phosphatase PP1-alpha catalytic subunit	PPP1CB, PPP1CC	sp|P36873|PP1G_HUMAN, sp|P62140|PP1B_HUMAN	0	0	0	0	0	0	1	0	1	2	1	1	1	1	1	1	0	0	0	1	1	0	0	0	0	0	0	3858462	3.36585e+06	4.41571e+06	2.28149e+06	3.27065e+06	3111262
AHSSMVGVNLPQK	AHSSMVGVNLPQK	R	A	172	184	13	684.359	2		sp|P00558|PGK1_HUMAN	P00558	PGK1_HUMAN	PGK1	Phosphoglycerate kinase 1			0	0	0	0	0	0	0	0	1	0	0	0	0	0	0	0	0	0	0	0	0	0	0	0	0	0	0	0	0	0	0	0	0
AHSSMVGVNLPQK	AHSSM[15.9949]VGVNLPQK	R	A	172	184	13	461.906	3	5M(15.9949)	sp|P00558|PGK1_HUMAN	P00558	PGK1_HUMAN	PGK1	Phosphoglycerate kinase 1			0	0	0	0	0	0	0	1	0	0	0	0	0	0	0	0	0	0	0	0	0	0	0	0	0	0	0	0	371117	246690	351670	440932	412982
AIAANEADAVTLDAGLVYDAYLAPNNLKPVVAEFYGSK	AIAANEADAVTLDAGLVYDAYLAPNNLKPVVAEFYGSK	R	E	70	107	38	1318.68	3		sp|P02787|TRFE_HUMAN	P02787	TRFE_HUMAN	TF	Serotransferrin			0	0	1	0	0	0	0	0	0	0	0	0	0	0	0	0	0	0	0	0	0	0	0	0	0	0	0	0	0	0	0	0	0
AIADYLR	AIADYLR	R	S	14	20	7	411.229	2		sp|P43034|LIS1_HUMAN	P43034	LIS1_HUMAN	PAFAH1B1	Platelet-activating factor acetylhydrolase IB subunit beta	ERP44	sp|Q9BS26|ERP44_HUMAN	0	0	0	0	0	0	0	1	1	1	0	0	0	1	0	0	0	0	0	0	0	0	0	0	0	0	0	4.00261e+06	3.40639e+06	3787546	3999295	3.26552e+06	4329678
AIAEELAPER	AIAEELAPER	R	G	309	318	10	549.793	2		sp|Q93088|BHMT1_HUMAN	Q93088	BHMT1_HUMAN	BHMT	Betaine--homocysteine S-methyltransferase 1	BHMT2	sp|Q9H2M3|BHMT2_HUMAN	0	0	0	0	0	0	0	1	0	0	0	0	0	0	0	0	0	0	0	0	0	0	0	0	0	0	0	0	47954764	0	0	0	0
AIAELGIYPAVDPLDSTSR	AIAELGIYPAVDPLDSTSR	R	I	388	406	19	994.52	2		sp|P06576|ATPB_HUMAN	P06576	ATPB_HUMAN	ATP5F1B	ATP synthase subunit beta, mitochondrial			0	0	0	0	0	0	0	0	0	0	0	0	0	0	0	2	2	2	0	0	0	0	0	0	0	0	0	0	0	0	0	0	0
AIAELGIYPAVDPLDSTSR	AIAELGIYPAVDPLDSTSR	R	I	388	406	19	663.349	3		sp|P06576|ATPB_HUMAN	P06576	ATPB_HUMAN	ATP5F1B	ATP synthase subunit beta, mitochondrial			0	0	0	0	0	0	0	0	0	0	0	0	1	0	0	1	0	0	1	0	0	0	0	0	0	0	0	0	369362	0	0	196014	181188
AIAFLQQPR	AIAFLQQPR	R	S	425	433	9	522.303	2		sp|P22102|PUR2_HUMAN	P22102	PUR2_HUMAN	GART	Trifunctional purine biosynthetic protein adenosine-3			0	0	0	0	0	0	0	0	1	1	1	0	0	0	0	0	0	0	0	1	0	0	0	0	0	0	0	0	0	0	786846	0	0
AIDLASK	AIDLASK	K	A	11	17	7	359.211	2		sp|O75351|VPS4B_HUMAN	O75351	VPS4B_HUMAN	VPS4B	Vacuolar protein sorting-associated protein 4B			0	0	0	0	0	0	0	0	0	0	0	0	0	0	0	0	0	0	0	0	1	0	0	0	0	0	0	0	0	0	0	0	0
AIESGDTDLVFTVLLHLK	AIESGDTDLVFTVLLHLK	K	N	565	582	18	657.698	3		sp|Q9H269|VPS16_HUMAN	Q9H269	VPS16_HUMAN	VPS16	Vacuolar protein sorting-associated protein 16 homolog			0	0	0	0	0	0	0	0	0	0	0	0	0	0	0	0	0	0	0	1	0	0	0	0	0	0	0	0	0	0	0	0	0
AIFMIPTNPPPTFR	AIFMIPTNPPPTFR	R	K	232	245	14	801.429	2		sp|Q13043|STK4_HUMAN	Q13043	STK4_HUMAN	STK4	Serine/threonine-protein kinase 4	STK3	sp|Q13188|STK3_HUMAN	0	0	0	0	0	0	0	0	0	0	0	0	0	0	0	1	0	0	0	0	0	0	0	0	0	0	0	0	0	0	0	0	0
AIGGGLSSVGGGSSTIK	AIGGGLSSVGGGSSTIK	R	Y	534	550	17	724.391	2		sp|P02538|K2C6A_HUMAN	P02538	K2C6A_HUMAN	KRT6A	Keratin, type II cytoskeletal 6A	KRT6C	sp|P48668|K2C6C_HUMAN	1	1	0	2	1	1	1	1	1	1	2	1	1	1	1	1	0	1	1	1	1	0	14180385	68939816	37021320	245614256	57360136	77540032	32568280	571190720	23657338	38347716	14408540
AIGGGLSSVGGGSSTIKYTTTSSSSR	AIGGGLSSVGGGSSTIKYTTTSSSSR	R	K	534	559	26	806.742	3		sp|P02538|K2C6A_HUMAN	P02538	K2C6A_HUMAN	KRT6A	Keratin, type II cytoskeletal 6A	KRT6C	sp|P48668|K2C6C_HUMAN	0	0	0	2	0	1	0	0	0	0	0	0	0	0	0	2	0	0	0	0	0	0	0	0	0	2404676	3.76317e+06	0	0	0	0	0	0
AIGSASEGAQSSLQEVYHK	AIGSASEGAQSSLQEVYHK	R	S	169	187	19	654.657	3		sp|P28066|PSA5_HUMAN	P28066	PSA5_HUMAN	PSMA5	Proteasome subunit alpha type-5			0	0	0	0	0	1	0	0	0	0	1	0	0	0	0	0	0	0	0	0	0	0	0	0	0	0	2.71384e+06	1590854	0	5380301	0	0	0
AIGTLIVTK	AIGTLIVTK	K	A	522	530	9	458.297	2		sp|P22735|TGM1_HUMAN	P22735	TGM1_HUMAN	TGM1	Protein-glutamine gamma-glutamyltransferase K			0	0	0	0	0	0	1	0	0	0	0	0	0	0	0	0	0	0	0	0	0	0	0	0	0	0	4970086	3.93107e+06	1.95305e+06	3.91416e+06	0	1686657	1.62063e+06
AIGVLTSGGDAQGMNAAVR	AIGVLTSGGDAQGMNAAVR	K	A	17	35	19	596.64	3		sp|P17858|PFKAL_HUMAN	P17858	PFKAL_HUMAN	PFKL	ATP-dependent 6-phosphofructokinase, liver type	PFKP	sp|Q01813|PFKAP_HUMAN	0	0	0	0	0	0	0	0	1	1	0	0	0	1	0	0	0	0	0	0	0	0	0	0	0	0	0	0	0	384815	274750	336929	0
AIGVLTSGGDAQGMNAAVR	AIGVLTSGGDAQGM[15.9949]NAAVR	K	A	17	35	19	601.972	3	14M(15.9949)	sp|P17858|PFKAL_HUMAN	P17858	PFKAL_HUMAN	PFKL	ATP-dependent 6-phosphofructokinase, liver type	PFKP	sp|Q01813|PFKAP_HUMAN	0	0	0	0	0	0	0	0	1	0	0	0	0	0	0	0	0	0	0	0	0	0	0	0	0	0	0	980387	1.08741e+06	1.20777e+06	697509	995072	1317183
AIKDAFELWSVASPLIFTR	AIKDAFELWSVASPLIFTR	R	I	132	150	19	722.065	3		sp|P22894|MMP8_HUMAN	P22894	MMP8_HUMAN	MMP8	Neutrophil collagenase			0	0	0	0	0	0	1	1	1	1	0	1	0	1	0	0	0	0	1	1	1	0	0	0	0	0	0	663016	586238	512264	652800	585275	558702
AILEDMVR	AILEDMVR	K	L	633	640	8	473.755	2		sp|P33121|ACSL1_HUMAN	P33121	ACSL1_HUMAN	ACSL1	Long-chain-fatty-acid--CoA ligase 1	ACSL6	sp|Q9UKU0|ACSL6_HUMAN	0	0	0	0	0	0	0	0	0	0	0	0	0	0	0	1	1	0	0	0	0	0	0	0	0	0	0	0	0	0	0	0	0
AILILDNDGDR	AILILDNDGDR	K	L	15	25	11	607.822	2		sp|P61923|COPZ1_HUMAN	P61923	COPZ1_HUMAN	COPZ1	Coatomer subunit zeta-1			0	0	0	0	0	0	0	0	0	0	0	0	0	0	0	0	0	0	1	0	1	0	0	0	0	0	0	0	0	0	0	0	0
AILILDNDGDRLFAK	AILILDNDGDRLFAK	K	Y	15	29	15	558.645	3		sp|P61923|COPZ1_HUMAN	P61923	COPZ1_HUMAN	COPZ1	Coatomer subunit zeta-1			0	0	0	0	0	0	0	0	0	0	0	0	1	0	0	1	0	0	1	1	1	0	0	0	0	665889	604413	478588	352477	609036	464530	575681	610615
AILNYIASK	AILNYIASK	R	Y	70	78	9	496.792	2		sp|Q7RTV2|GSTA5_HUMAN	Q7RTV2	GSTA5_HUMAN	GSTA5	Glutathione S-transferase A5	GSTA1, GSTA2, GSTA3	sp|P08263|GSTA1_HUMAN, sp|P09210|GSTA2_HUMAN, sp|Q16772|GSTA3_HUMAN	0	0	0	0	0	0	0	1	0	0	0	0	0	0	0	0	0	0	0	0	0	0	0	0	0	0	0	0	14249962	0	0	0	0
AILVDLEPGTMDSVR	AILVDLEPGTMDSVR	R	S	63	77	15	808.422	2		sp|P07437|TBB5_HUMAN	P07437	TBB5_HUMAN	TUBB	Tubulin beta chain	TUBB2A, TUBB2B, TUBB3	sp|Q13509|TBB3_HUMAN, sp|Q13885|TBB2A_HUMAN, sp|Q9BVA1|TBB2B_HUMAN	0	0	0	0	0	0	0	0	0	0	0	0	0	0	0	1	1	0	0	0	0	0	0	0	0	0	0	0	0	0	0	0	0
AILVDLEPGTMDSVR	AILVDLEPGTM[15.9949]DSVR	R	S	63	77	15	816.419	2	11M(15.9949)	sp|P07437|TBB5_HUMAN	P07437	TBB5_HUMAN	TUBB	Tubulin beta chain	TUBB2A, TUBB2B, TUBB3	sp|Q13509|TBB3_HUMAN, sp|Q13885|TBB2A_HUMAN, sp|Q9BVA1|TBB2B_HUMAN	0	0	0	0	0	0	0	0	0	0	0	0	0	0	0	0	0	1	0	0	0	0	0	0	0	0	0	0	0	0	0	0	0
AILVVFANK	AILVVFANK	K	Q	119	127	9	487.805	2		sp|P40616|ARL1_HUMAN	P40616	ARL1_HUMAN	ARL1	ADP-ribosylation factor-like protein 1			0	0	0	0	0	0	0	0	0	1	0	0	0	0	0	0	0	0	0	0	0	0	0	0	0	0	0	0	0	0	0	0	0
AIMTYVSSFYHAFSGAQK	AIMTYVSSFYHAFSGAQK	K	A	256	273	18	669.993	3		sp|O43707|ACTN4_HUMAN	O43707	ACTN4_HUMAN	ACTN4	Alpha-actinin-4	ACTN1	sp|P12814|ACTN1_HUMAN	0	0	0	0	0	0	0	1	1	0	0	0	0	0	0	0	0	0	0	0	0	0	0	0	0	0	0	0	0	2.90207e+06	886219	0	0
AIMEFNPR	AIM[15.9949]EFNPR	K	E	622	629	8	497.245	2	3M(15.9949)	sp|P11215|ITAM_HUMAN	P11215	ITAM_HUMAN	ITGAM	Integrin alpha-M			0	0	0	0	0	0	0	0	0	1	1	0	1	0	0	0	0	0	0	1	0	0	0	0	0	0	0	1.82299e+06	2.0987e+06	2.08604e+06	1.9875e+06	2107620	3.40349e+06
AIMTYVSSFYHAFSGAQK	AIM[15.9949]TYVSSFYHAFSGAQK	K	A	256	273	18	675.324	3	3M(15.9949)	sp|O43707|ACTN4_HUMAN	O43707	ACTN4_HUMAN	ACTN4	Alpha-actinin-4	ACTN1	sp|P12814|ACTN1_HUMAN	0	0	0	0	0	0	0	1	0	0	1	0	1	0	0	0	0	0	1	0	1	0	0	0	0	0	0	531859	671719	717573	351689	416162	776183
AINPINTFTK	AINPINTFTK	K	F	412	421	10	559.814	2		sp|Q07960|RHG01_HUMAN	Q07960	RHG01_HUMAN	ARHGAP1	Rho GTPase-activating protein 1			0	0	0	0	0	0	1	1	1	1	1	1	1	1	1	0	0	0	0	0	0	0	0	0	0	0	0	5999593	7525879	6156430	0	8432738	7536059
AIPNQGEILVIR	AIPNQGEILVIR	R	R	511	522	12	661.893	2		sp|P50570|DYN2_HUMAN	P50570	DYN2_HUMAN	DNM2	Dynamin-2			0	0	0	0	0	0	0	0	1	0	0	0	0	0	0	0	0	0	1	1	0	0	0	0	0	0	0	0	0	1.21247e+06	0	0	0
AIRHPQYNQR	AIRHPQYNQR	R	T	94	103	10	428.23	3		sp|P08311|CATG_HUMAN	P08311	CATG_HUMAN	CTSG	Cathepsin G			0	0	0	0	0	0	0	0	0	0	0	0	1	0	0	0	0	0	0	0	0	0	0	0	0	0	0	0	0	0	0	0	0
AISHEHSPSDLEAHFVPLVK	AISHEHSPSDLEAHFVPLVK	R	R	114	133	20	738.383	3		sp|P30153|2AAA_HUMAN	P30153	2AAA_HUMAN	PPP2R1A	Serine/threonine-protein phosphatase 2A 65 kDa regulatory subunit A alpha isoform			0	0	0	0	0	0	0	0	0	0	0	0	0	0	0	0	0	0	1	0	0	0	0	0	0	0	0	0	0	0	0	0	0
AISHEHSPSDLEAHFVPLVK	AISHEHSPSDLEAHFVPLVK	R	R	114	133	20	554.039	4		sp|P30153|2AAA_HUMAN	P30153	2AAA_HUMAN	PPP2R1A	Serine/threonine-protein phosphatase 2A 65 kDa regulatory subunit A alpha isoform			0	0	0	0	0	0	1	0	1	0	1	0	1	0	0	0	0	0	1	1	1	0	0	0	0	4504270	3.91802e+06	3445933	2.61949e+06	3.4437e+06	2.16334e+06	2.86099e+06	2383133
AITGFDDPFSGK	AITGFDDPFSGK	K	T	2092	2103	12	627.804	2		sp|P15924|DESP_HUMAN	P15924	DESP_HUMAN	DSP	Desmoplakin			0	0	0	0	0	0	1	0	1	0	0	0	0	0	0	0	0	0	0	0	0	0	0	0	0	4.09545e+06	0	5072267	1.19831e+06	23566002	0	2.56158e+06	0
AITIAGVPQSVTECVK	AITIAGVPQSVTEC[57.0215]VK	R	Q	145	160	16	836.951	2	14C(57.0215)	sp|Q15365|PCBP1_HUMAN	Q15365	PCBP1_HUMAN	PCBP1	Poly(rC)-binding protein 1			0	0	0	0	0	0	0	0	0	0	0	0	0	0	0	1	0	0	0	0	0	0	0	0	0	0	0	0	0	0	0	0	0
AKHDELTYF	AKHDELTYF	K	-	90	98	9	562.274	2		sp|P04080|CYTB_HUMAN	P04080	CYTB_HUMAN	CSTB	Cystatin-B			0	0	0	0	1	0	0	0	0	0	0	0	0	0	0	0	0	0	0	0	0	0	0	0	0	27365350	11653655	6.55724e+06	0	0	0	0	0
AKLEAAVAEAEQQGEATLSDAK	AKLEAAVAEAEQQGEATLSDAK	R	C	403	424	22	744.045	3		sp|Q9NSB2|KRT84_HUMAN	Q9NSB2	KRT84_HUMAN	KRT84	Keratin, type II cuticular Hb4			0	0	0	0	1	0	0	0	0	0	0	0	0	0	0	0	0	0	0	0	0	0	0	0	0	11547129	0	0	0	0	0	0	0
AKVTGDEWGDNYFLVGPYTEQGVR	AKVTGDEWGDNYFLVGPYTEQGVR	K	T	51	74	24	901.101	3		sp|P13807|GYS1_HUMAN	P13807	GYS1_HUMAN	GYS1	Glycogen [starch] synthase, muscle			0	0	0	0	0	0	0	0	0	0	0	0	1	0	0	0	0	0	0	0	0	0	0	0	0	0	0	0	0	0	0	0	0
AKWFPEVR	AKWFPEVR	R	H	95	102	8	516.785	2		sp|P15153|RAC2_HUMAN	P15153	RAC2_HUMAN	RAC2	Ras-related C3 botulinum toxin substrate 2			0	0	0	0	0	0	1	1	0	0	0	1	0	0	0	0	0	0	0	0	0	0	0	0	0	0	0	17012896	13589371	0	0	0	0
AKWFPEVR	AKWFPEVR	R	H	95	102	8	344.859	3		sp|P15153|RAC2_HUMAN	P15153	RAC2_HUMAN	RAC2	Ras-related C3 botulinum toxin substrate 2			0	0	0	0	0	0	0	0	0	0	0	1	1	0	0	0	0	0	0	1	1	0	0	0	0	0	3.39018e+06	2783285	0	3.29804e+06	0	4619051	6371689
ALAAAGYDVEK	ALAAAGYDVEK	K	N	65	75	11	554.288	2		sp|P10412|H14_HUMAN	P10412	H14_HUMAN	H1-4	Histone H1.4	H1-1, H1-2, H1-3, H1-6	sp|P16402|H13_HUMAN, sp|P16403|H12_HUMAN, sp|P22492|H1T_HUMAN, sp|Q02539|H11_HUMAN	0	0	0	0	0	0	0	1	0	0	0	0	0	0	0	0	0	0	0	0	0	0	0	0	0	0	0	0	7.54025e+06	0	0	0	0
ALAAAGYDVEKNNSR	ALAAAGYDVEKNNSR	K	I	65	79	15	526.934	3		sp|P10412|H14_HUMAN	P10412	H14_HUMAN	H1-4	Histone H1.4	H1-1, H1-2, H1-3, H1-6	sp|P16402|H13_HUMAN, sp|P16403|H12_HUMAN, sp|P22492|H1T_HUMAN, sp|Q02539|H11_HUMAN	0	0	0	0	0	0	0	0	0	0	0	0	0	0	0	1	0	0	0	0	0	0	0	0	0	0	0	0	0	0	0	0	0
ALANSLACQGK	ALANSLAC[57.0215]QGK	R	Y	332	342	11	566.793	2	8C(57.0215)	sp|P04075|ALDOA_HUMAN	P04075	ALDOA_HUMAN	ALDOA	Fructose-bisphosphate aldolase A		contam_sp|P00883|ALDOA_RABIT	0	0	0	0	0	0	0	0	1	0	0	0	0	0	0	0	0	0	0	0	0	0	0	0	0	0	0	0	0	0	0	0	0
ALAPEYAK	ALAPEYAK	K	A	58	65	8	431.737	2		sp|P07237|PDIA1_HUMAN	P07237	PDIA1_HUMAN	P4HB	Protein disulfide-isomerase			0	0	0	0	0	0	0	0	0	1	1	0	1	1	0	0	1	0	0	0	0	0	0	0	0	0	0	0	0	0	0	0	0
ALASECAQHLSLPLR	ALASEC[57.0215]AQHLSLPLR	K	Y	41	55	15	555.963	3	6C(57.0215)	sp|O75594|PGRP1_HUMAN	O75594	PGRP1_HUMAN	PGLYRP1	Peptidoglycan recognition protein 1			0	0	0	0	0	0	0	0	0	0	0	0	0	0	0	1	0	0	0	0	0	0	0	0	0	0	0	0	0	0	0	0	0
ALASIDSK	ALASIDSK	R	L	269	276	8	402.727	2		sp|P18206|VINC_HUMAN	P18206	VINC_HUMAN	VCL	Vinculin			0	0	0	0	0	0	0	0	1	0	0	0	0	0	0	0	0	0	0	1	0	0	0	0	0	0	0	0	0	0	0	0	0
ALASLMTYK	ALASLM[15.9949]TYK	K	C	163	171	9	507.27	2	6M(15.9949)	contam_sp|P00366|DHE3_BOVIN	P00366	DHE3_BOVIN	GLUD1	Glutamate dehydrogenase 1, mitochondrial	GLUD2	sp|P00367|DHE3_HUMAN, sp|P49448|DHE4_HUMAN	0	0	0	0	0	0	0	1	0	0	0	0	0	0	0	0	0	0	0	0	0	0	0	0	0	0	0	0	0	0	0	0	0
ALAVGGLGSIIR	ALAVGGLGSIIR	K	V	134	145	12	563.851	2		sp|Q9BPX5|ARP5L_HUMAN	Q9BPX5	ARP5L_HUMAN	ARPC5L	Actin-related protein 2/3 complex subunit 5-like protein			0	0	0	0	0	0	0	0	1	0	0	0	0	0	0	0	0	0	0	0	0	0	0	0	0	0	0	0	0	0	0	0	0
ALDFIASK	ALDFIASK	K	G	115	122	8	432.745	2		sp|O43707|ACTN4_HUMAN	O43707	ACTN4_HUMAN	ACTN4	Alpha-actinin-4	ACTN1, ACTN3	sp|P12814|ACTN1_HUMAN, sp|Q08043|ACTN3_HUMAN	0	0	0	0	0	1	0	0	0	0	1	0	0	0	0	0	0	0	1	0	0	0	0	0	0	2.51608e+06	2.81358e+06	4609846	5.21652e+06	7.93854e+06	3585055	4.82498e+06	4.902e+06
ALDGINSGITHAGR	ALDGINSGITHAGR	K	E	50	63	14	461.244	3		sp|Q6UWP8|SBSN_HUMAN	Q6UWP8	SBSN_HUMAN	SBSN	Suprabasin			0	0	0	0	0	1	0	0	1	0	0	0	0	0	0	0	0	0	0	0	0	0	0	0	0	0	3.45582e+06	0	0	3017942	0	0	0
ALDLFSDNAPPPELLEIINEDIAKR	ALDLFSDNAPPPELLEIINEDIAKR	R	T	265	289	25	931.827	3		sp|Q15084|PDIA6_HUMAN	Q15084	PDIA6_HUMAN	PDIA6	Protein disulfide-isomerase A6			0	0	0	0	0	0	0	0	1	0	0	0	0	0	0	0	0	0	0	0	0	0	0	0	0	0	0	0	0	0	0	0	0
ALDPASLPR	ALDPASLPR	R	V	12	20	9	470.267	2		sp|Q5TEJ8|THMS2_HUMAN	Q5TEJ8	THMS2_HUMAN	THEMIS2	Protein THEMIS2			0	0	0	0	0	0	0	0	0	0	0	0	0	0	0	0	0	0	1	1	1	0	0	0	0	0	0	0	0	0	0	0	0
ALDPEISSGEGLR	ALDPEISSGEGLR	K	Y	495	507	13	672.344	2		sp|Q08554|DSC1_HUMAN	Q08554	DSC1_HUMAN	DSC1	Desmocollin-1			0	0	0	0	0	1	0	0	1	0	0	0	0	0	0	0	0	0	0	0	0	0	0	0	0	0	14735038	0	0	1130271	0	0	0
ALDVMVSTFHK	ALDVMVSTFHK	K	Y	8	18	11	416.553	3		sp|P26447|S10A4_HUMAN	P26447	S10A4_HUMAN	S100A4	Protein S100-A4			0	0	0	0	0	0	0	0	0	0	0	0	0	0	0	0	2	0	0	0	0	0	0	0	0	0	0	0	0	0	0	0	0
ALDVNVALR	ALDVNVALR	R	K	23	31	9	485.788	2		sp|P09455|RET1_HUMAN	P09455	RET1_HUMAN	RBP1	Retinol-binding protein 1			0	0	0	0	0	0	0	1	0	0	0	0	0	0	0	0	0	0	0	0	0	0	0	0	0	0	0	0	517722	0	0	0	0
ALDYLAIGIHELAAISER	ALDYLAIGIHELAAISER	K	R	452	469	18	652.358	3		sp|P42357|HUTH_HUMAN	P42357	HUTH_HUMAN	HAL	Histidine ammonia-lyase			0	0	0	0	0	0	1	1	1	0	1	1	0	0	1	0	0	0	1	1	1	0	0	0	0	0	0	3934601	2.06142e+06	5.27667e+06	0	2237955	577883
ALDYYMLR	ALDYYMLR	K	N	67	74	8	522.763	2		sp|Q9Y490|TLN1_HUMAN	Q9Y490	TLN1_HUMAN	TLN1	Talin-1			0	0	0	0	0	0	1	0	1	1	1	0	1	0	0	0	1	2	1	1	0	0	0	0	0	0	0	1.50357e+06	0	2.22113e+06	2.61566e+06	2.05225e+06	0
ALDYYMLR	ALDYYM[15.9949]LR	K	N	67	74	8	530.76	2	6M(15.9949)	sp|Q9Y490|TLN1_HUMAN	Q9Y490	TLN1_HUMAN	TLN1	Talin-1			0	0	0	0	0	0	0	1	0	0	0	0	0	0	0	1	0	0	1	1	1	0	0	0	0	0	0	2.44457e+06	0	1.27329e+06	959532	0	2.65876e+06
ALEAANGELEVK	ALEAANGELEVK	R	I	100	111	12	622.33	2		sp|P08727|K1C19_HUMAN	P08727	K1C19_HUMAN	KRT19	Keratin, type I cytoskeletal 19			0	0	0	0	0	0	0	0	1	0	0	0	0	0	0	0	0	0	0	0	0	0	0	0	0	0	0	0	0	3.2933e+06	0	0	0
ALEEANADLEQK	ALEEANADLEQK	R	I	104	115	12	665.828	2		sp|Q7Z3Y8|K1C27_HUMAN	Q7Z3Y8	K1C27_HUMAN	KRT27	Keratin, type I cytoskeletal 27			0	0	0	0	1	1	1	0	1	1	0	0	0	0	1	1	0	0	1	1	0	0	0	0	0	38089304	24617292	8445473	0	1.65555e+06	7512867	0	0
ALEEANADLEVK	ALEEANADLEVK	R	I	135	146	12	651.333	2		sp|P02533|K1C14_HUMAN	P02533	K1C14_HUMAN	KRT14	Keratin, type I cytoskeletal 14	KRT13, KRT15, KRT16	contam_sp|O77727|K1C15_SHEEP, sp|P08779|K1C16_HUMAN, sp|P13646|K1C13_HUMAN, sp|P19012|K1C15_HUMAN	0	4	1	1	1	1	1	1	1	1	1	2	1	1	1	1	0	0	1	0	1	0	752876	200563936	38319996	427434016	211862640	381527552	136207008	739444990	107948352	213206736	103045704
ALEEANTELEVK	ALEEANTELEVK	R	I	104	115	12	673.346	2		sp|Q04695|K1C17_HUMAN	Q04695	K1C17_HUMAN	KRT17	Keratin, type I cytoskeletal 17			0	0	0	0	0	0	0	0	0	0	0	0	0	0	0	1	1	0	0	0	0	0	0	10554668	0	0	0	0	0	0	0	0	0
ALEEEVK	ALEEEVK	K	E	626	632	7	409.219	2		sp|P42331|RHG25_HUMAN	P42331	RHG25_HUMAN	ARHGAP25	Rho GTPase-activating protein 25			0	0	0	0	0	0	0	1	1	1	1	1	1	1	1	1	1	1	0	1	1	0	0	0	0	0	0	408971168	524803648	321543616	348395040	339191936	345272544
ALEEEVKEFVK	ALEEEVKEFVK	K	S	626	636	11	660.856	2		sp|P42331|RHG25_HUMAN	P42331	RHG25_HUMAN	ARHGAP25	Rho GTPase-activating protein 25			0	0	0	0	0	0	1	1	1	1	1	1	1	1	1	2	2	1	1	1	1	0	0	0	0	0	0	732190780	614580610	525398272	657245570	487115456	568846140
ALEEEVKEFVK	ALEEEVKEFVK	K	S	626	636	11	440.906	3		sp|P42331|RHG25_HUMAN	P42331	RHG25_HUMAN	ARHGAP25	Rho GTPase-activating protein 25			0	0	0	0	0	0	3	3	4	4	5	4	3	5	4	2	4	2	3	5	6	0	0	0	0	3.65502e+06	4039581	17902551000	16878126100	18591686700	16605488100	17465765900	1.82106e+06
ALEESNYELEGK	ALEESNYELEGK	R	I	166	177	12	691.328	2		sp|P13645|K1C10_HUMAN	P13645	K1C10_HUMAN	KRT10	Keratin, type I cytoskeletal 10			0	1	2	1	1	2	1	1	1	1	1	1	1	2	1	1	1	1	1	2	1	49489180	63605612	389218272	635560060	1102731140	2531959040	2908619260	1590775550	2931733250	863143230	1915587710	1261808510
ALEESNYELEGKIKEWYEK	ALEESNYELEGKIKEWYEK	R	H	166	184	19	786.721	3		sp|P13645|K1C10_HUMAN	P13645	K1C10_HUMAN	KRT10	Keratin, type I cytoskeletal 10			0	0	0	0	0	0	0	0	1	1	1	0	0	0	0	0	0	0	0	1	0	0	0	0	0	4744293	7397568	2.54022e+06	0	3.43362e+06	912679	1.85994e+06	0
ALEGEAHR	ALEGEAHR	R	V	239	246	8	441.725	2		sp|P19878|NCF2_HUMAN	P19878	NCF2_HUMAN	NCF2	Neutrophil cytosol factor 2			1	1	0	0	0	0	0	0	0	0	0	0	0	0	0	0	1	1	0	0	0	3.18074e+06	785406	0	0	0	0	0	0	0	0	0	0
ALEHFTDLYDIKR	ALEHFTDLYDIKR	R	A	626	638	13	540.951	3		sp|Q00610|CLH1_HUMAN	Q00610	CLH1_HUMAN	CLTC	Clathrin heavy chain 1			0	0	0	0	0	0	0	1	1	0	0	0	0	0	0	0	0	0	1	0	0	0	0	0	0	1.56193e+06	1.17337e+06	426872	452932	462460	0	0	0
ALEHLHSK	ALEHLHSK	R	L	176	183	8	467.759	2		sp|P46734|MP2K3_HUMAN	P46734	MP2K3_HUMAN	MAP2K3	Dual specificity mitogen-activated protein kinase kinase 3	MAP2K6	sp|P52564|MP2K6_HUMAN	0	0	0	0	0	0	0	0	0	0	0	0	0	0	0	0	1	0	0	0	0	0	0	0	0	0	0	0	0	0	0	0	0
ALELDSNLYR	ALELDSNLYR	K	I	746	755	10	597.312	2		sp|P35579|MYH9_HUMAN	P35579	MYH9_HUMAN	MYH9	Myosin-9			0	0	0	0	0	0	0	1	0	1	0	1	1	0	0	0	0	0	0	0	0	0	0	0	0	0	3300996	2.30954e+06	5.46951e+06	3941815	1.8832e+06	1.90387e+06	2.39675e+06
ALELEAR	ALELEAR	R	R	335	341	7	401.227	2		sp|Q03169|TNAP2_HUMAN	Q03169	TNAP2_HUMAN	TNFAIP2	Tumor necrosis factor alpha-induced protein 2			0	0	0	0	0	0	0	0	0	0	0	0	0	0	0	1	0	0	0	0	0	0	0	0	0	0	0	0	0	0	0	0	0
ALESGDVNTVWK	ALESGDVNTVWK	R	Q	466	477	12	659.836	2		sp|P46940|IQGA1_HUMAN	P46940	IQGA1_HUMAN	IQGAP1	Ras GTPase-activating-like protein IQGAP1			1	1	0	0	0	0	0	0	0	1	0	0	1	0	0	0	0	0	1	0	0	4547170	1.46016e+06	0	0	0	0	0	2.35003e+06	2.6248e+06	0	887081	0
ALESPERPFLAILGGAK	ALESPERPFLAILGGAK	K	V	200	216	17	885.001	2		sp|P00558|PGK1_HUMAN	P00558	PGK1_HUMAN	PGK1	Phosphoglycerate kinase 1			0	0	0	0	0	0	0	1	1	1	0	0	0	0	1	0	0	0	0	0	0	0	0	0	0	0	0	0	1.32147e+06	1.05151e+06	1.03528e+06	0	0
ALESPERPFLAILGGAK	ALESPERPFLAILGGAK	K	V	200	216	17	590.337	3		sp|P00558|PGK1_HUMAN	P00558	PGK1_HUMAN	PGK1	Phosphoglycerate kinase 1			0	0	0	0	0	0	0	1	1	1	0	1	0	1	0	0	0	0	0	0	0	0	0	0	0	0	715159	2.99271e+06	5144323	8101976	4472317	6.46942e+06	5.46795e+06
ALETVQER	ALETVQER	K	K	124	131	8	473.254	2		sp|Q96QA5|GSDMA_HUMAN	Q96QA5	GSDMA_HUMAN	GSDMA	Gasdermin-A			0	0	0	0	0	0	1	0	1	0	0	0	0	0	0	0	0	0	1	1	0	0	0	0	0	0	0	0	0	0	0	0	0
ALFQLSR	ALFQLSR	K	L	573	579	7	417.745	2		sp|Q9H3U1|UN45A_HUMAN	Q9H3U1	UN45A_HUMAN	UNC45A	Protein unc-45 homolog A			0	0	0	0	0	0	0	0	0	0	0	0	0	0	0	0	0	0	0	0	1	0	0	0	0	0	0	0	0	0	0	0	0
ALGISPFHEHAEVVFTANDSGPR	ALGISPFHEHAEVVFTANDSGPR	K	R	101	123	23	817.74	3		sp|P02766|TTHY_HUMAN	P02766	TTHY_HUMAN	TTR	Transthyretin			0	0	2	0	0	0	0	0	0	0	0	0	0	0	0	0	0	0	0	0	0	0	0	34310920	0	0	0	0	0	0	0	0	0
ALGISPFHEHAEVVFTANDSGPR	ALGISPFHEHAEVVFTANDSGPR	K	R	101	123	23	613.557	4		sp|P02766|TTHY_HUMAN	P02766	TTHY_HUMAN	TTR	Transthyretin			0	0	1	1	0	0	0	0	0	0	0	0	0	0	0	0	0	0	0	0	0	0	0	40861880	4.50098e+06	0	0	0	0	0	0	0	0
ALGQNPTNAEVLK	ALGQNPTNAEVLK	R	V	38	50	13	677.87	2		sp|P60660|MYL6_HUMAN	P60660	MYL6_HUMAN	MYL6	Myosin light polypeptide 6	MYL6B	sp|P14649|MYL6B_HUMAN	0	0	0	0	1	1	0	0	0	0	0	0	0	0	0	1	0	0	0	0	0	0	0	0	0	10800439	4.82043e+06	6350946	8231767	5.85892e+06	4.10106e+06	3904082	4991628
ALIAAQYSGAQVR	ALIAAQYSGAQVR	K	V	18	30	13	674.373	2		sp|P26641|EF1G_HUMAN	P26641	EF1G_HUMAN	EEF1G	Elongation factor 1-gamma			0	0	0	0	1	1	0	0	0	0	0	0	0	0	0	1	0	0	0	0	0	0	0	0	0	5.35999e+06	4534345	0	0	0	0	0	0
ALIAGGGAPEIELALR	ALIAGGGAPEIELALR	R	L	420	435	16	775.949	2		sp|P50991|TCPD_HUMAN	P50991	TCPD_HUMAN	CCT4	T-complex protein 1 subunit delta			0	0	0	0	0	0	0	0	0	0	0	0	0	0	0	1	0	0	0	0	0	0	0	0	0	0	0	0	0	0	0	0	0
ALIDQEVK	ALIDQEVK	K	N	98	105	8	458.261	2		sp|O75608|LYPA1_HUMAN	O75608	LYPA1_HUMAN	LYPLA1	Acyl-protein thioesterase 1			0	0	0	0	0	0	0	0	1	0	0	0	0	0	0	0	0	0	0	0	0	0	0	0	0	0	0	0	0	2330902	0	0	0
ALIESYQNLTR	ALIESYQNLTR	R	V	18	28	11	654.351	2		sp|Q8IZP0|ABI1_HUMAN	Q8IZP0	ABI1_HUMAN	ABI1	Abl interactor 1			1	0	0	0	0	0	0	0	0	0	0	0	0	0	0	0	0	0	0	0	0	3.89211e+06	0	354487	0	0	0	0	0	0	0	0	0
ALILVGGYGTR	ALILVGGYGTR	K	L	3	13	11	560.33	2		sp|Q9Y5P6|GMPPB_HUMAN	Q9Y5P6	GMPPB_HUMAN	GMPPB	Mannose-1-phosphate guanyltransferase beta			0	0	0	0	0	0	0	0	0	0	1	0	0	0	0	1	0	0	1	0	0	0	0	0	0	0	0	0	0	0	0	0	0
ALKDEEKMELQEIQLK	ALKDEEKMELQEIQLK	R	E	135	150	16	649.015	3		sp|P06753|TPM3_HUMAN	P06753	TPM3_HUMAN	TPM3	Tropomyosin alpha-3 chain			1	1	0	0	0	0	0	0	0	0	0	0	0	0	0	0	0	0	0	0	0	0	1.19259e+06	0	0	0	0	0	0	0	0	0	0
ALLANALTSALR	ALLANALTSALR	R	L	58	69	12	607.367	2		sp|P57088|TMM33_HUMAN	P57088	TMM33_HUMAN	TMEM33	Transmembrane protein 33			0	0	0	0	0	0	0	0	0	0	0	0	0	0	0	0	0	0	1	0	0	0	0	0	0	0	0	0	0	0	0	0	0
ALLDASETTSTR	ALLDASETTSTR	K	K	250	261	12	632.823	2		sp|Q14258|TRI25_HUMAN	Q14258	TRI25_HUMAN	TRIM25	E3 ubiquitin/ISG15 ligase TRIM25			0	0	0	0	0	0	0	0	1	1	1	1	0	0	0	0	0	0	0	0	0	0	0	0	0	0	0	1.14128e+06	2.46444e+06	2503356	2006144	0	0
ALLDSLQLGPDSLTVHLIHEVTK	ALLDSLQLGPDSLTVHLIHEVTK	R	V	62	84	23	625.601	4		sp|Q14697|GANAB_HUMAN	Q14697	GANAB_HUMAN	GANAB	Neutral alpha-glucosidase AB			0	0	0	0	0	0	0	0	0	0	0	0	0	1	0	0	0	0	0	0	0	0	0	0	0	0	0	0	0	0	1.02967e+06	0	0
ALLELQLEPEELYQTFQR	ALLELQLEPEELYQTFQR	R	I	163	180	18	740.723	3		sp|P13639|EF2_HUMAN	P13639	EF2_HUMAN	EEF2	Elongation factor 2			0	0	0	0	0	0	0	0	0	0	0	0	0	0	0	0	0	0	1	1	1	0	0	0	0	0	0	0	0	0	0	0	0
ALLELTELLASHNNYAR	ALLELTELLASHNNYAR	K	Y	319	335	17	643.346	3		sp|Q8TDF6|GRP4_HUMAN	Q8TDF6	GRP4_HUMAN	RASGRP4	RAS guanyl-releasing protein 4			0	0	0	0	0	0	0	0	0	0	0	0	0	0	0	0	0	0	0	1	0	0	0	0	0	0	0	0	0	0	0	0	0
ALLEVLGR	ALLEVLGR	K	L	203	210	8	435.774	2		sp|Q16775|GLO2_HUMAN	Q16775	GLO2_HUMAN	HAGH	Hydroxyacylglutathione hydrolase, mitochondrial			0	0	0	0	0	0	0	0	0	0	0	0	0	0	0	0	0	0	1	0	0	0	0	0	0	0	0	0	1.00353e+06	0	0	0	0
ALLFIPR	ALLFIPR	R	R	331	337	7	415.268	2		sp|P08238|HS90B_HUMAN	P08238	HS90B_HUMAN	HSP90AB1	Heat shock protein HSP 90-beta			0	0	0	0	0	0	1	0	1	1	1	1	1	1	1	1	1	0	1	1	1	0	0	0	0	0	0	2944627	4.05013e+06	2.34455e+06	2519246	2315779	2697909
ALLFVPR	ALLFVPR	R	R	339	345	7	408.26	2		sp|P07900|HS90A_HUMAN	P07900	HS90A_HUMAN	HSP90AA1	Heat shock protein HSP 90-alpha	XPNPEP3	sp|Q9NQH7|XPP3_HUMAN	0	0	0	0	0	0	1	1	1	0	1	1	1	0	1	1	0	0	0	1	1	0	0	0	0	0	0	2.46287e+06	0	2.71109e+06	0	2.32187e+06	2.02453e+06
ALLQAILQTEDMLK	ALLQAILQTEDM[15.9949]LK	R	V	772	785	14	534.964	3	12M(15.9949)	sp|P15924|DESP_HUMAN	P15924	DESP_HUMAN	DSP	Desmoplakin			0	0	0	0	0	0	1	0	1	0	1	0	0	0	0	0	0	0	0	1	0	0	0	0	0	0	0	727207	165165	872831	0	274266	0
ALLQDKDVIAINQDPLGK	ALLQDKDVIAINQDPLGK	K	Q	309	326	18	651.033	3		sp|P06280|AGAL_HUMAN	P06280	AGAL_HUMAN	GLA	Alpha-galactosidase A			0	0	0	0	0	0	0	0	1	0	0	0	0	0	0	0	0	0	0	0	0	0	0	0	0	0	0	234316	0	223913	0	188592	0
ALLQMVQQFGVDFEK	ALLQMVQQFGVDFEK	K	R	328	342	15	584.971	3		sp|P50570|DYN2_HUMAN	P50570	DYN2_HUMAN	DNM2	Dynamin-2			0	0	0	0	0	0	0	0	0	0	0	0	0	0	0	0	0	0	0	1	0	0	0	0	0	0	0	0	0	0	0	0	0
ALLQMVQQFGVDFEKR	ALLQMVQQFGVDFEKR	K	I	328	343	16	637.005	3		sp|P50570|DYN2_HUMAN	P50570	DYN2_HUMAN	DNM2	Dynamin-2			0	0	0	0	0	0	0	0	0	0	0	0	0	0	0	0	0	0	0	1	0	0	0	0	0	0	0	0	0	0	0	0	0
ALLTPVAIAAGR	ALLTPVAIAAGR	K	K	380	391	12	576.859	2		sp|P00390|GSHR_HUMAN	P00390	GSHR_HUMAN	GSR	Glutathione reductase, mitochondrial			1	1	1	1	1	1	0	0	0	0	0	0	0	0	0	0	1	1	1	1	1	90661536	6.80975e+06	51152832	20340450	59950324	30224256	0	0	0	0	0	0
ALLYEDALYTVLHR	ALLYEDALYTVLHR	R	L	53	66	14	559.638	3		sp|Q70J99|UN13D_HUMAN	Q70J99	UN13D_HUMAN	UNC13D	Protein unc-13 homolog D			0	0	0	0	0	0	1	0	0	0	0	0	0	0	0	0	0	0	1	1	1	0	0	0	0	0	0	0	0	0	0	0	0
ALMGSPQLVAAVVR	ALMGSPQLVAAVVR	R	T	178	191	14	706.408	2		sp|P14923|PLAK_HUMAN	P14923	PLAK_HUMAN	JUP	Junction plakoglobin			0	0	0	0	0	1	1	1	1	1	0	0	0	0	0	0	0	0	1	1	0	0	0	0	0	0	10164094	6.37536e+06	3.5566e+06	20187474	2.67993e+06	18512450	0
ALMLQGVDLLADAVAVTMGPK	ALMLQGVDLLADAVAVTMGPK	R	G	38	58	21	705.051	3		sp|P10809|CH60_HUMAN	P10809	CH60_HUMAN	HSPD1	60 kDa heat shock protein, mitochondrial			0	0	0	0	0	0	0	0	0	0	0	0	0	0	0	1	0	0	0	0	0	0	0	0	0	0	0	0	0	0	0	0	0
ALMDNPTLYLEKYVHELIPAVMTCIVSRQLCLR	ALM[15.9949]DNPTLYLEKYVHELIPAVMTC[57.0215]IVSRQLC[57.0215]LR	K	P	288	320	33	567.011	7	24C(57.0215)	sp|P49848|TAF6_HUMAN	P49848	TAF6_HUMAN	TAF6	Transcription initiation factor TFIID subunit 6			0	0	0	0	0	0	0	0	0	0	0	0	0	0	0	0	0	0	0	1	0	0	0	0	0	0	0	0	0	0	0	0	0
ALMGSPQLVAAVVR	ALM[15.9949]GSPQLVAAVVR	R	T	178	191	14	714.405	2	3M(15.9949)	sp|P14923|PLAK_HUMAN	P14923	PLAK_HUMAN	JUP	Junction plakoglobin			1	1	0	0	0	0	2	1	1	1	1	1	1	1	1	1	0	0	1	1	1	3184733	0	0	7.57744e+06	0	6.59879e+06	19313802	8985676	15465159	4758476	14856506	6949462
ALNDKFASLIGK	ALNDKFASLIGK	K	V	89	100	12	638.867	2		sp|Q6KB66|K2C80_HUMAN	Q6KB66	K2C80_HUMAN	KRT80	Keratin, type II cytoskeletal 80			0	0	0	0	0	0	0	0	1	0	0	0	0	0	0	0	0	0	0	0	0	0	0	0	0	0	0	0	0	2.24746e+06	0	0	0
ALNEINQFYQK	ALNEINQFYQK	K	F	96	106	11	684.351	2		contam_sp|P02663|CASA2_BOVIN	P02663	CASA2_BOVIN	CSN1S2	Alpha-S2-casein			0	0	0	0	0	0	0	0	0	0	1	1	0	0	0	0	0	0	0	0	0	0	0	0	0	2.61884e+06	4239387	3.99226e+06	0	2525771	0	5.25327e+06	25322454
ALNSIIDVYHK	ALNSIIDVYHK	K	Y	8	18	11	636.851	2		sp|P05109|S10A8_HUMAN	P05109	S10A8_HUMAN	S100A8	Protein S100-A8			1	1	1	1	1	1	1	1	0	0	0	1	1	0	0	1	1	1	1	1	1	317937152	352817344	432540000	163973456	54733820	29846062	4.97256e+06	3.91937e+06	2961427	3.70473e+06	0	0
ALNSIIDVYHK	ALNSIIDVYHK	K	Y	8	18	11	424.903	3		sp|P05109|S10A8_HUMAN	P05109	S10A8_HUMAN	S100A8	Protein S100-A8			1	1	1	1	1	1	1	1	1	1	1	1	1	1	1	1	2	1	1	3	2	964194430	720714750	401908608	486453920	3656071940	1705794940	500273408	383914272	401908576	314045344	297483264	329168000
ALNSIIDVYHKYSLIK	ALNSIIDVYHKYSLIK	K	G	8	23	16	626.356	3		sp|P05109|S10A8_HUMAN	P05109	S10A8_HUMAN	S100A8	Protein S100-A8			0	0	0	0	0	0	0	0	0	0	0	0	0	0	0	0	1	0	0	1	1	0	0	0	0	30201206	9399645	2362110	1.48965e+06	0	0	0	1.44001e+06
ALNSIIDVYHKYSLIK	ALNSIIDVYHKYSLIK	K	G	8	23	16	470.019	4		sp|P05109|S10A8_HUMAN	P05109	S10A8_HUMAN	S100A8	Protein S100-A8			0	0	0	0	1	1	1	0	0	0	1	0	1	0	0	0	0	0	1	1	1	0	0	0	0	13211068	7179180	1.7581e+06	1404254	0	0	0	1.21413e+06
ALNSIIDVYHKYSLIKGNFHAVYR	ALNSIIDVYHKYSLIKGNFHAVYR	K	D	8	31	24	706.134	4		sp|P05109|S10A8_HUMAN	P05109	S10A8_HUMAN	S100A8	Protein S100-A8			0	0	0	0	1	1	1	1	1	0	0	0	0	0	0	2	0	0	1	1	0	0	0	0	0	22545706	14413537	2.97239e+06	2.52077e+06	2.29447e+06	1.66e+06	1.59266e+06	2.30136e+06
ALNSIIDVYHKYSLIKGNFHAVYR	ALNSIIDVYHKYSLIKGNFHAVYR	K	D	8	31	24	565.109	5		sp|P05109|S10A8_HUMAN	P05109	S10A8_HUMAN	S100A8	Protein S100-A8			0	0	0	0	0	0	0	0	0	0	0	0	0	0	0	1	0	0	0	0	0	0	0	0	0	0	0	0	0	0	0	0	0
ALPAPIEK	ALPAPIEK	K	T	210	217	8	419.755	2		sp|P01857|IGHG1_HUMAN	P01857	IGHG1_HUMAN	IGHG1	Immunoglobulin heavy constant gamma 1	IGHG3	sp|P01860|IGHG3_HUMAN	0	0	0	0	0	0	0	0	1	0	0	0	0	0	0	0	0	0	0	0	0	0	0	0	0	0	3.97088e+06	1.8677e+06	0	2420117	0	0	0
ALPDGPVTIVIR	ALPDGPVTIVIR	K	R	1306	1317	12	625.877	2		sp|Q14005|IL16_HUMAN	Q14005	IL16_HUMAN	IL16	Pro-interleukin-16			0	0	0	0	0	0	0	0	0	0	0	0	0	0	0	1	1	1	1	1	1	2.46892e+06	0	0	0	0	0	0	0	0	0	0	0
ALPELTK	ALPELTK	R	L	143	149	7	386.234	2		sp|P14923|PLAK_HUMAN	P14923	PLAK_HUMAN	JUP	Junction plakoglobin	CTNNB1	sp|P35222|CTNB1_HUMAN	0	0	0	0	0	1	0	0	0	0	0	0	0	0	0	0	0	0	0	0	0	0	0	0	0	0	0	0	0	0	0	0	0
ALPGQLKPFETLLSQNQGGK	ALPGQLKPFETLLSQNQGGK	K	T	122	141	20	1063.58	2		sp|P09211|GSTP1_HUMAN	P09211	GSTP1_HUMAN	GSTP1	Glutathione S-transferase P			0	0	0	0	0	0	0	0	1	1	1	0	1	0	1	0	2	0	0	0	0	0	0	0	0	0	0	0	0	0	0	0	0
ALPGQLKPFETLLSQNQGGK	ALPGQLKPFETLLSQNQGGK	K	T	122	141	20	709.392	3		sp|P09211|GSTP1_HUMAN	P09211	GSTP1_HUMAN	GSTP1	Glutathione S-transferase P			2	0	1	1	1	1	1	2	1	1	1	1	1	1	1	1	1	1	1	1	1	134745056	0	113685208	56796296	62538532	44676004	1453594240	1405373180	1297797120	1521771650	1633114880	1589353730
ALPGQLKPFETLLSQNQGGK	ALPGQLKPFETLLSQNQGGK	K	T	122	141	20	532.295	4		sp|P09211|GSTP1_HUMAN	P09211	GSTP1_HUMAN	GSTP1	Glutathione S-transferase P			0	0	0	0	0	0	0	1	1	1	1	1	1	1	0	0	0	0	1	1	1	0	0	0	0	1.10335e+06	0	20354522	11086511	17326546	11664462	22724272	18796976
ALPLALVLHELGAGR	ALPLALVLHELGAGR	R	S	394	408	15	510.644	3		sp|P19971|TYPH_HUMAN	P19971	TYPH_HUMAN	TYMP	Thymidine phosphorylase			0	0	0	0	0	0	0	0	1	0	0	0	0	0	0	0	0	0	0	0	1	0	0	0	0	0	0	0	0	0	0	0	0
ALQASALK	ALQASALK	R	A	305	312	8	401.245	2		sp|P04075|ALDOA_HUMAN	P04075	ALDOA_HUMAN	ALDOA	Fructose-bisphosphate aldolase A		contam_sp|P00883|ALDOA_RABIT	0	0	0	0	0	0	0	0	1	0	0	0	0	0	0	0	0	0	0	1	0	0	0	0	0	0	1.72103e+06	0	0	4.99478e+06	0	0	0
ALQATVGNSYK	ALQATVGNSYK	R	C	327	337	11	576.306	2		sp|P11279|LAMP1_HUMAN	P11279	LAMP1_HUMAN	LAMP1	Lysosome-associated membrane glycoprotein 1			0	0	0	0	0	0	0	0	0	0	0	0	0	0	0	0	1	0	0	0	0	0	0	0	0	0	0	0	0	0	0	0	0
ALQDFKEGNAIFTFPNTPVK	ALQDFKEGNAIFTFPNTPVK	K	C	181	200	20	746.391	3		sp|Q9Y6N5|SQOR_HUMAN	Q9Y6N5	SQOR_HUMAN	SQOR	Sulfide:quinone oxidoreductase, mitochondrial			0	0	0	0	0	0	0	0	0	0	0	0	0	0	0	0	1	0	1	1	1	0	0	0	0	0	0	0	0	0	0	0	0
ALQEAHQQALDDLQAEEDKVNTLTK	ALQEAHQQALDDLQAEEDKVNTLTK	K	A	998	1022	25	702.856	4		sp|P12883|MYH7_HUMAN	P12883	MYH7_HUMAN	MYH7	Myosin-7			0	0	0	0	0	0	0	0	0	0	0	0	0	0	0	0	0	0	0	2	0	0	0	0	0	0	0	0	0	0	0	0	0
ALQSPALGLR	ALQSPALGLR	R	G	327	336	10	513.309	2		sp|P46940|IQGA1_HUMAN	P46940	IQGA1_HUMAN	IQGAP1	Ras GTPase-activating-like protein IQGAP1			0	0	0	0	0	0	0	0	0	0	0	0	0	0	0	0	0	0	0	0	1	0	0	0	0	0	0	0	0	0	0	0	0
ALRDFLR	ALRDFLR	R	K	72	78	7	445.764	2		sp|P16152|CBR1_HUMAN	P16152	CBR1_HUMAN	CBR1	Carbonyl reductase [NADPH] 1	CBR3	sp|O75828|CBR3_HUMAN	0	0	0	0	1	0	0	0	0	0	0	0	0	0	0	0	0	0	0	0	0	0	0	0	0	8.38283e+06	3.89778e+06	0	0	0	0	0	0
ALSVAELTQQMFDAR	ALSVAELTQQMFDAR	R	N	283	297	15	840.425	2		sp|Q9H4B7|TBB1_HUMAN	Q9H4B7	TBB1_HUMAN	TUBB1	Tubulin beta-1 chain			0	0	0	0	0	0	0	0	0	0	0	0	0	0	0	0	1	0	0	0	0	0	0	0	0	0	0	0	0	0	0	0	0
ALSVAELTQQMFDAR	ALSVAELTQQMFDAR	R	N	283	297	15	560.619	3		sp|Q9H4B7|TBB1_HUMAN	Q9H4B7	TBB1_HUMAN	TUBB1	Tubulin beta-1 chain			0	0	0	0	0	0	0	0	0	0	0	0	0	0	0	0	0	0	0	1	2	0	0	0	0	0	0	0	0	0	0	0	0
ALTDFFR	ALTDFFR	R	K	187	193	7	435.229	2		sp|P28676|GRAN_HUMAN	P28676	GRAN_HUMAN	GCA	Grancalcin			0	0	0	0	0	0	1	1	1	1	1	1	1	1	1	0	1	1	1	1	1	0	0	2.88835e+06	0	0	3.5889e+06	3.16925e+06	4.68836e+06	4.64104e+06	3.44465e+06	3559603	3.40572e+06
ALTEDSTQTSDTATNSTLPSAEVELQAK	ALTEDSTQTSDTATNSTLPSAEVELQAK	R	-	323	350	28	970.135	3		sp|P21462|FPR1_HUMAN	P21462	FPR1_HUMAN	FPR1	fMet-Leu-Phe receptor			0	0	0	0	0	0	0	0	0	0	0	0	0	0	0	0	0	1	0	0	0	0	0	0	0	0	0	0	0	0	0	0	0
ALTGHLEEVVLALLK	ALTGHLEEVVLALLK	K	T	99	113	15	535.991	3		sp|P04083|ANXA1_HUMAN	P04083	ANXA1_HUMAN	ANXA1	Annexin A1			0	0	0	0	1	0	1	0	1	0	0	1	0	0	0	0	0	0	1	1	0	0	0	0	0	3907438	0	7.35054e+06	0	5424251	0	0	684603
ALTLIAGSPLK	ALTLIAGSPLK	K	I	631	641	11	542.342	2		sp|Q86VP6|CAND1_HUMAN	Q86VP6	CAND1_HUMAN	CAND1	Cullin-associated NEDD8-dissociated protein 1			0	0	0	0	0	0	0	0	0	0	0	0	0	0	0	0	0	0	1	0	0	0	0	0	0	0	0	0	0	0	0	0	0
ALTSEIALLQSR	ALTSEIALLQSR	K	L	525	536	12	651.375	2		sp|P04843|RPN1_HUMAN	P04843	RPN1_HUMAN	RPN1	Dolichyl-diphosphooligosaccharide--protein glycosyltransferase subunit 1			0	0	0	0	0	0	0	0	0	0	0	0	0	0	0	0	1	0	0	0	0	0	0	0	0	0	0	0	0	0	0	0	0
ALTTKPSSLDQFK	ALTTKPSSLDQFK	R	S	491	503	13	718.393	2		sp|Q92556|ELMO1_HUMAN	Q92556	ELMO1_HUMAN	ELMO1	Engulfment and cell motility protein 1			0	0	0	0	0	0	0	0	0	0	0	0	0	0	0	0	1	0	0	0	0	0	0	0	0	0	0	0	0	0	0	0	0
ALTTKPSSLDQFK	ALTTKPSSLDQFK	R	S	491	503	13	479.264	3		sp|Q92556|ELMO1_HUMAN	Q92556	ELMO1_HUMAN	ELMO1	Engulfment and cell motility protein 1			0	0	0	0	0	0	0	0	0	0	0	0	0	0	0	0	0	0	0	0	1	0	0	0	0	0	0	0	0	0	0	0	0
ALTVPELTQQMFDAK	ALTVPELTQQMFDAK	R	N	283	297	15	846.437	2		sp|P68371|TBB4B_HUMAN	P68371	TBB4B_HUMAN	TUBB4B	Tubulin beta-4B chain	TUBB3, TUBB4A	sp|P04350|TBB4A_HUMAN, sp|Q13509|TBB3_HUMAN	0	0	0	0	0	0	0	0	0	0	0	0	0	0	0	1	2	1	0	0	0	0	0	0	0	0	0	0	0	0	0	0	0
ALTVPELTQQMFDAK	ALTVPELTQQMFDAK	R	N	283	297	15	564.627	3		sp|P68371|TBB4B_HUMAN	P68371	TBB4B_HUMAN	TUBB4B	Tubulin beta-4B chain	TUBB3, TUBB4A	sp|P04350|TBB4A_HUMAN, sp|Q13509|TBB3_HUMAN	0	0	0	0	0	0	0	0	0	0	0	0	0	0	0	1	0	0	0	0	2	0	0	0	0	0	0	0	0	174790	0	0	0
ALTVPELTQQMFDAK	ALTVPELTQQM[15.9949]FDAK	R	N	283	297	15	569.959	3	11M(15.9949)	sp|P68371|TBB4B_HUMAN	P68371	TBB4B_HUMAN	TUBB4B	Tubulin beta-4B chain	TUBB3, TUBB4A	sp|P04350|TBB4A_HUMAN, sp|Q13509|TBB3_HUMAN	0	0	0	0	0	0	0	0	0	0	0	0	0	0	0	0	0	0	0	0	1	0	0	0	0	0	0	0	0	0	0	0	0
ALTVPELTQQVFDAK	ALTVPELTQQVFDAK	R	N	283	297	15	830.451	2		sp|P07437|TBB5_HUMAN	P07437	TBB5_HUMAN	TUBB	Tubulin beta chain			0	0	0	0	0	0	0	0	0	0	0	0	0	0	0	1	1	0	0	0	1	0	0	0	0	0	0	0	0	0	0	0	0
ALTVPELTQQVFDAK	ALTVPELTQQVFDAK	R	N	283	297	15	553.97	3		sp|P07437|TBB5_HUMAN	P07437	TBB5_HUMAN	TUBB	Tubulin beta chain			0	0	0	0	0	0	0	0	1	0	0	1	0	0	0	1	2	1	1	1	1	0	0	0	0	2.10047e+06	1463029	583138	663055	762646	364566	305515	569193
ALVFVDNHDNQR	ALVFVDNHDNQR	R	G	307	318	12	714.355	2		sp|P0DTE7|AMY1B_HUMAN	P0DTE7	AMY1B_HUMAN	AMY1B	Alpha-amylase 1B	AMY1A, AMY1C, AMY2A, AMY2B	sp|P04746|AMYP_HUMAN, sp|P0DTE8|AMY1C_HUMAN, sp|P0DUB6|AMY1A_HUMAN, sp|P19961|AMY2B_HUMAN	0	0	0	0	0	0	0	0	0	0	0	0	0	0	0	1	0	0	0	0	0	0	0	0	0	0	0	0	0	0	0	0	0
ALVFVDNHDNQR	ALVFVDNHDNQR	R	G	307	318	12	476.572	3		sp|P0DTE7|AMY1B_HUMAN	P0DTE7	AMY1B_HUMAN	AMY1B	Alpha-amylase 1B	AMY1A, AMY1C, AMY2A, AMY2B	sp|P04746|AMYP_HUMAN, sp|P0DTE8|AMY1C_HUMAN, sp|P0DUB6|AMY1A_HUMAN, sp|P19961|AMY2B_HUMAN	0	0	0	0	0	0	0	0	0	0	0	0	0	0	0	1	0	0	0	0	0	0	0	0	0	0	0	0	0	0	0	0	0
ALVILAK	ALVILAK	R	G	6	12	7	364.257	2		sp|Q99497|PARK7_HUMAN	Q99497	PARK7_HUMAN	PARK7	Parkinson disease protein 7			0	0	0	0	0	0	0	0	1	0	0	0	0	0	0	0	0	0	1	0	1	0	0	0	0	0	0	0	0	0	0	0	0
ALVLTEIGPK	ALVLTEIGPK	K	R	168	177	10	520.821	2		sp|O14732|IMPA2_HUMAN	O14732	IMPA2_HUMAN	IMPA2	Inositol monophosphatase 2			0	0	0	0	0	1	1	0	1	0	1	1	0	0	1	0	1	0	1	1	1	0	0	0	0	0	3.06046e+06	2.76545e+06	0	4.21494e+06	0	1.83646e+06	1.54079e+06
ALVMLLEVR	ALVMLLEVR	R	M	246	254	9	522.318	2		sp|Q92973|TNPO1_HUMAN	Q92973	TNPO1_HUMAN	TNPO1	Transportin-1	TNPO2	sp|O14787|TNPO2_HUMAN	0	0	0	0	0	0	0	0	0	0	0	0	0	0	0	0	1	0	0	0	0	0	0	0	0	0	0	0	0	0	0	0	0
ALVMLLEVR	ALVM[15.9949]LLEVR	R	M	246	254	9	530.315	2	4M(15.9949)	sp|Q92973|TNPO1_HUMAN	Q92973	TNPO1_HUMAN	TNPO1	Transportin-1	TNPO2	sp|O14787|TNPO2_HUMAN	0	0	0	0	0	0	0	0	0	0	0	0	0	0	0	0	0	0	0	1	0	0	0	0	0	0	0	0	0	0	0	0	0
ALYANLEPK	ALYANLEPK	K	A	125	133	9	509.782	2		contam_sp|O82803|SRPP_HEVBR	O82803	SRPP_HEVBR	SRPP	Small rubber particle protein			0	0	0	0	0	1	0	0	0	0	0	0	0	0	0	0	0	0	0	0	0	0	0	0	0	0	0	0	0	0	0	0	0
ALYDAELSQMQTHISDTSVVLSMDNNR	ALYDAELSQMQTHISDTSVVLSMDNNR	R	N	300	326	27	1519.71	2		sp|P04259|K2C6B_HUMAN	P04259	K2C6B_HUMAN	KRT6B	Keratin, type II cytoskeletal 6B	KRT6A, KRT6C	sp|P02538|K2C6A_HUMAN, sp|P48668|K2C6C_HUMAN	0	0	2	0	0	0	0	0	0	0	0	0	0	0	0	0	0	0	0	0	0	0	0	7.01544e+06	0	0	0	0	0	0	0	0	0
ALYDAELSQMQTHISDTSVVLSMDNNR	ALYDAELSQMQTHISDTSVVLSMDNNR	R	N	300	326	27	1013.48	3		sp|P04259|K2C6B_HUMAN	P04259	K2C6B_HUMAN	KRT6B	Keratin, type II cytoskeletal 6B	KRT6A, KRT6C	sp|P02538|K2C6A_HUMAN, sp|P48668|K2C6C_HUMAN	2	2	4	3	0	0	0	0	0	0	0	0	0	0	0	0	2	2	0	0	0	8.20867e+06	0	9079345	39477816	0	0	0	0	0	0	0	0
ALYDAELSQMQTHISDTSVVLSMDNNR	ALYDAELSQMQTHISDTSVVLSMDNNR	R	N	300	326	27	760.36	4		sp|P04259|K2C6B_HUMAN	P04259	K2C6B_HUMAN	KRT6B	Keratin, type II cytoskeletal 6B	KRT6A, KRT6C	sp|P02538|K2C6A_HUMAN, sp|P48668|K2C6C_HUMAN	0	0	0	0	0	0	0	0	1	0	0	0	0	0	0	0	0	0	0	0	0	0	0	0	0	0	0	0	0	0	0	0	0
ALYDAELSQMQTHISDTSVVLSMDNNR	ALYDAELSQMQTHISDTSVVLSM[15.9949]DNNR	R	N	300	326	27	1018.81	3	23M(15.9949)	sp|P04259|K2C6B_HUMAN	P04259	K2C6B_HUMAN	KRT6B	Keratin, type II cytoskeletal 6B	KRT6A, KRT6C	sp|P02538|K2C6A_HUMAN, sp|P48668|K2C6C_HUMAN	0	0	1	1	0	0	0	0	0	0	0	0	0	0	0	0	1	0	0	0	0	0	0	116729528	8189045	0	0	0	0	0	0	0	0
ALYDAELSQMQTHISDTSVVLSMDNNR	ALYDAELSQM[15.9949]QTHISDTSVVLSMDNNR	R	N	300	326	27	1018.81	3	10M(15.9949)	sp|P04259|K2C6B_HUMAN	P04259	K2C6B_HUMAN	KRT6B	Keratin, type II cytoskeletal 6B	KRT6A, KRT6C	sp|P02538|K2C6A_HUMAN, sp|P48668|K2C6C_HUMAN	0	0	1	2	0	0	0	0	0	0	0	0	0	0	0	0	0	2	0	0	0	0	0	32555660	19602110	0	0	0	0	0	0	0	0
ALYDAELSQMQTHISDTSVVLSMDNNR	ALYDAELSQM[15.9949]QTHISDTSVVLSM[15.9949]DNNR	R	N	300	326	27	1024.14	3	10M(15.9949)	sp|P04259|K2C6B_HUMAN	P04259	K2C6B_HUMAN	KRT6B	Keratin, type II cytoskeletal 6B	KRT6A, KRT6C	sp|P02538|K2C6A_HUMAN, sp|P48668|K2C6C_HUMAN	0	0	2	1	0	0	0	0	0	0	0	0	0	0	0	0	0	0	0	0	0	0	0	26753926	5508051	0	0	0	0	0	0	0	0
ALYLAVYDLSK	ALYLAVYDLSK	R	G	1413	1423	11	628.35	2		sp|Q5S007|LRRK2_HUMAN	Q5S007	LRRK2_HUMAN	LRRK2	Leucine-rich repeat serine/threonine-protein kinase 2			0	0	0	0	0	0	0	0	0	0	0	0	0	0	0	0	1	0	0	0	0	0	0	0	0	0	0	0	0	0	0	0	0
ALYLIATNGTPELQNPEK	ALYLIATNGTPELQNPEK	R	L	472	489	18	986.523	2		sp|Q13153|PAK1_HUMAN	Q13153	PAK1_HUMAN	PAK1	Serine/threonine-protein kinase PAK 1	PAK2	sp|Q13177|PAK2_HUMAN	0	0	0	0	0	0	0	0	0	0	0	0	0	0	0	1	0	0	0	0	0	0	0	0	0	0	0	0	0	0	0	0	0
AMAAEAEASR	AMAAEAEASR	R	E	206	215	10	503.735	2		sp|P27105|STOM_HUMAN	P27105	STOM_HUMAN	STOM	Stomatin			0	0	0	0	0	0	0	0	0	0	0	0	1	1	0	0	0	0	1	1	1	0	0	0	0	0	0	0	0	0	0	0	0
AMEGIFIKPSVEPSAGHDEL	AMEGIFIKPSVEPSAGHDEL	K	-	202	221	20	709.686	3		sp|Q9HCN8|SDF2L_HUMAN	Q9HCN8	SDF2L_HUMAN	SDF2L1	Stromal cell-derived factor 2-like protein 1			0	0	0	0	0	0	0	0	0	0	0	0	0	0	0	0	1	0	0	0	0	0	0	0	0	0	0	0	0	0	0	0	0
AMENLFINR	AMENLFINR	K	F	185	193	9	554.284	2		sp|P09917|LOX5_HUMAN	P09917	LOX5_HUMAN	ALOX5	Polyunsaturated fatty acid 5-lipoxygenase			0	0	0	0	0	0	0	0	0	0	0	0	0	0	0	0	1	0	0	0	0	0	0	0	0	0	0	0	0	0	0	0	0
AMGIMNSFVNDIFER	AMGIM[15.9949]NSFVNDIFER	K	I	59	73	15	880.411	2	5M(15.9949)	sp|O60814|H2B1K_HUMAN	O60814	H2B1K_HUMAN	H2BC12	Histone H2B type 1-K	H2BC11, H2BC12L, H2BC13, H2BC14, H2BC15, H2BC17, H2BC18, H2BC21, H2BC26, H2BC3, H2BC4, H2BC5, H2BC9	sp|P06899|H2B1J_HUMAN, sp|P23527|H2B1O_HUMAN, sp|P33778|H2B1B_HUMAN, sp|P57053|H2BFS_HUMAN, sp|P58876|H2B1D_HUMAN, sp|P62807|H2B1C_HUMAN, sp|Q16778|H2B2E_HUMAN, sp|Q5QNW6|H2B2F_HUMAN, sp|Q8N257|H2B3B_HUMAN, sp|Q93079|H2B1H_HUMAN, sp|Q99877|H2B1N_HUMAN, sp|Q99879|H2B1M_HUMAN, sp|Q99880|H2B1L_HUMAN	0	0	0	0	0	0	0	0	0	0	0	0	0	0	0	1	0	0	0	0	0	0	0	0	0	0	0	0	0	0	0	0	0
AMGNLQIDFADPSR	AMGNLQIDFADPSR	K	A	87	100	14	767.87	2		sp|P04899|GNAI2_HUMAN	P04899	GNAI2_HUMAN	GNAI2	Guanine nucleotide-binding protein G(i) subunit alpha-2			1	0	1	0	0	0	0	0	0	0	0	0	0	0	0	0	0	0	0	0	0	3745810	0	1.46613e+06	691997	0	0	0	0	0	0	0	0
AMMYSGELK	AMMYSGELK	R	F	481	489	9	515.241	2		sp|P12268|IMDH2_HUMAN	P12268	IMDH2_HUMAN	IMPDH2	Inosine-5'-monophosphate dehydrogenase 2			0	0	0	0	0	0	0	0	0	1	0	0	0	0	0	0	0	0	0	0	0	0	0	0	0	0	0	0	0	980240	2.69912e+06	2.41731e+06	0
AMAAEAEASR	AM[15.9949]AAEAEASR	R	E	206	215	10	511.732	2	2M(15.9949)	sp|P27105|STOM_HUMAN	P27105	STOM_HUMAN	STOM	Stomatin			0	0	0	0	0	0	1	1	0	0	0	0	1	0	0	1	0	0	1	0	1	0	0	0	0	0	0	0	240422	31895.5	105364	136568	174206
AMEGIFIKPSVEPSAGHDEL	AM[15.9949]EGIFIKPSVEPSAGHDEL	K	-	202	221	20	715.017	3	2M(15.9949)	sp|Q9HCN8|SDF2L_HUMAN	Q9HCN8	SDF2L_HUMAN	SDF2L1	Stromal cell-derived factor 2-like protein 1			0	0	0	0	0	0	0	0	0	0	0	0	0	0	0	0	0	0	0	0	1	0	0	0	0	0	0	0	0	0	0	0	0
AMENLFINR	AM[15.9949]ENLFINR	K	F	185	193	9	562.282	2	2M(15.9949)	sp|P09917|LOX5_HUMAN	P09917	LOX5_HUMAN	ALOX5	Polyunsaturated fatty acid 5-lipoxygenase			0	0	0	0	0	0	0	0	0	0	0	1	0	0	0	0	0	0	0	0	0	0	0	0	0	0	0	0	0	0	0	0	0
AMGIMNSFVNDIFER	AM[15.9949]GIM[15.9949]NSFVNDIFER	K	I	59	73	15	888.408	2	2M(15.9949)	sp|O60814|H2B1K_HUMAN	O60814	H2B1K_HUMAN	H2BC12	Histone H2B type 1-K	H2BC11, H2BC12L, H2BC13, H2BC14, H2BC15, H2BC17, H2BC18, H2BC21, H2BC26, H2BC3, H2BC4, H2BC5, H2BC9	sp|P06899|H2B1J_HUMAN, sp|P23527|H2B1O_HUMAN, sp|P33778|H2B1B_HUMAN, sp|P57053|H2BFS_HUMAN, sp|P58876|H2B1D_HUMAN, sp|P62807|H2B1C_HUMAN, sp|Q16778|H2B2E_HUMAN, sp|Q5QNW6|H2B2F_HUMAN, sp|Q8N257|H2B3B_HUMAN, sp|Q93079|H2B1H_HUMAN, sp|Q99877|H2B1N_HUMAN, sp|Q99879|H2B1M_HUMAN, sp|Q99880|H2B1L_HUMAN	0	0	1	0	0	0	0	0	0	0	0	0	0	0	0	1	0	0	0	0	0	0	0	2043680	0	0	0	0	0	0	0	0	0
AMGNLQIDFADPSR	AM[15.9949]GNLQIDFADPSR	K	A	87	100	14	775.867	2	2M(15.9949)	sp|P04899|GNAI2_HUMAN	P04899	GNAI2_HUMAN	GNAI2	Guanine nucleotide-binding protein G(i) subunit alpha-2			0	0	0	0	0	0	0	0	0	0	0	0	1	0	0	0	0	0	0	0	0	0	0	0	0	0	0	0	0	0	0	0	0
ANAENEFVALKK	ANAENEFVALKK	R	D	261	272	12	445.242	3		sp|Q9NSB2|KRT84_HUMAN	Q9NSB2	KRT84_HUMAN	KRT84	Keratin, type II cuticular Hb4			0	0	0	0	1	0	0	0	0	0	0	0	0	0	0	0	0	0	0	0	0	0	0	0	0	26348522	0	0	0	0	0	0	0
ANAQAAALYK	ANAQAAALYK	K	V	244	253	10	510.777	2		sp|P40121|CAPG_HUMAN	P40121	CAPG_HUMAN	CAPG	Macrophage-capping protein			0	0	0	0	0	0	0	0	1	1	1	1	0	0	0	0	0	0	1	1	1	0	0	0	0	0	0	0	1341135	1.92362e+06	0	0	0
ANATGGGGHVQMVQR	ANATGGGGHVQMVQR	K	A	425	439	15	494.913	3		sp|P09917|LOX5_HUMAN	P09917	LOX5_HUMAN	ALOX5	Polyunsaturated fatty acid 5-lipoxygenase			0	0	0	0	0	0	0	0	1	1	0	0	0	0	0	0	0	1	0	0	0	0	0	0	0	0	0	0	0	0	0	0	0
ANATGGGGHVQMVQR	ANATGGGGHVQM[15.9949]VQR	K	A	425	439	15	500.244	3	12M(15.9949)	sp|P09917|LOX5_HUMAN	P09917	LOX5_HUMAN	ALOX5	Polyunsaturated fatty acid 5-lipoxygenase			0	0	0	0	0	0	0	0	0	0	0	0	1	0	0	1	0	0	0	0	0	0	0	0	0	0	0	0	648470	0	0	410532	893043
ANIIFNTSLGAIFGVK	ANIIFNTSLGAIFGVK	K	K	225	240	16	555.65	3		sp|Q9Y6N5|SQOR_HUMAN	Q9Y6N5	SQOR_HUMAN	SQOR	Sulfide:quinone oxidoreductase, mitochondrial			0	0	0	0	0	0	0	0	0	0	0	0	0	0	0	0	0	0	1	1	0	0	0	0	0	0	0	0	0	0	0	0	0
ANIVHLMLSSPEQIQK	ANIVHLM[15.9949]LSSPEQIQK	K	Q	94	109	16	608.661	3	7M(15.9949)	sp|P55060|XPO2_HUMAN	P55060	XPO2_HUMAN	CSE1L	Exportin-2			0	0	0	0	0	0	0	0	0	0	0	0	0	0	0	0	0	0	0	0	1	0	0	0	0	0	0	0	0	0	0	0	0
ANLPQSFQVDTSK	ANLPQSFQVDTSK	R	A	1465	1477	13	717.865	2		sp|P21333|FLNA_HUMAN	P21333	FLNA_HUMAN	FLNA	Filamin-A			1	0	0	0	0	0	0	0	0	0	0	0	0	0	0	1	1	0	0	0	0	6287453	1.11856e+06	1.02041e+06	1.36429e+06	0	0	0	0	0	0	0	0
ANLQIDQINTDLNLER	ANLQIDQINTDLNLER	K	S	1755	1770	16	935.487	2		sp|P35579|MYH9_HUMAN	P35579	MYH9_HUMAN	MYH9	Myosin-9			0	0	0	0	0	0	0	0	0	0	0	0	0	0	0	0	1	0	0	0	0	0	0	0	0	0	0	0	0	0	0	0	0
ANNHQQQQGLQDSSSK	ANNHQQQQGLQDSSSK	R	C	382	397	16	885.412	2		sp|Q8WVV4|POF1B_HUMAN	Q8WVV4	POF1B_HUMAN	POF1B	Protein POF1B			0	0	0	0	0	0	0	0	0	0	0	0	0	0	0	0	1	0	0	0	0	0	0	0	0	0	0	0	0	0	0	0	0
ANNHQQQQGLQDSSSK	ANNHQQQQGLQDSSSK	R	C	382	397	16	590.61	3		sp|Q8WVV4|POF1B_HUMAN	Q8WVV4	POF1B_HUMAN	POF1B	Protein POF1B			0	1	0	0	0	0	0	0	0	0	0	0	0	0	0	0	0	0	0	0	0	0	157261	0	0	0	0	0	0	0	0	0	0
ANPQVGVAFPHIK	ANPQVGVAFPHIK	R	H	401	413	13	459.926	3		sp|P13010|XRCC5_HUMAN	P13010	XRCC5_HUMAN	XRCC5	X-ray repair cross-complementing protein 5			0	0	0	0	0	0	0	0	0	0	0	0	0	0	0	0	0	1	1	0	1	0	0	0	0	0	0	0	750745	0	0	0	0
APAEILNGK	APAEILNGK	M	E	2	10	9	456.761	2		sp|P11586|C1TC_HUMAN	P11586	C1TC_HUMAN	MTHFD1	C-1-tetrahydrofolate synthase, cytoplasmic			0	0	0	0	0	0	0	0	0	0	0	0	0	0	0	0	1	0	0	0	0	0	0	0	0	0	0	0	0	0	0	0	0
APDELHYTYLDTFGRPVIVAYK	APDELHYTYLDTFGRPVIVAYK	R	K	392	413	22	856.776	3		sp|P04843|RPN1_HUMAN	P04843	RPN1_HUMAN	RPN1	Dolichyl-diphosphooligosaccharide--protein glycosyltransferase subunit 1			0	0	0	0	0	0	1	1	1	0	0	0	0	0	0	0	0	0	0	0	0	0	0	0	0	0	0	998764	1.37199e+06	695046	877650	713967	0
APDFVFYAPR	APDFVFYAPR	K	L	264	273	10	591.801	2		sp|P15311|EZRI_HUMAN	P15311	EZRI_HUMAN	EZR	Ezrin	MSN, RDX	sp|P26038|MOES_HUMAN, sp|P35241|RADI_HUMAN	0	0	0	0	0	0	0	1	1	0	0	0	0	0	0	0	0	0	0	0	0	0	0	0	0	0	0	0	1.56094e+06	1.99121e+06	0	0	0
APGIIPR	APGIIPR	K	I	176	182	7	362.229	2		sp|P25705|ATPA_HUMAN	P25705	ATPA_HUMAN	ATP5F1A	ATP synthase subunit alpha, mitochondrial			0	0	0	0	0	0	0	1	0	0	0	0	0	0	0	0	0	0	1	1	1	0	0	0	0	0	1387045	0	3.36864e+06	0	0	0	0
APGIPSGMETLKDTPAPR	APGIPSGM[15.9949]ETLKDTPAPR	K	L	86	103	18	618.652	3	8M(15.9949)	sp|P50225|ST1A1_HUMAN	P50225	ST1A1_HUMAN	SULT1A1	Sulfotransferase 1A1			0	0	0	0	0	0	0	0	0	0	0	0	0	0	0	0	0	0	1	0	0	0	0	0	0	0	0	0	0	0	0	0	0
APGRPQLSPGQK	APGRPQLSPGQK	K	Q	325	336	12	618.346	2		sp|P19878|NCF2_HUMAN	P19878	NCF2_HUMAN	NCF2	Neutrophil cytosol factor 2			0	0	0	0	0	0	0	0	0	0	0	0	0	0	0	0	1	0	0	0	0	0	0	0	0	0	0	0	0	0	0	0	0
APGSPLSSEGAAGEGVR	APGSPLSSEGAAGEGVR	K	T	213	229	17	771.381	2		sp|Q6JBY9|CPZIP_HUMAN	Q6JBY9	CPZIP_HUMAN	RCSD1	CapZ-interacting protein			1	0	2	0	0	0	0	0	0	0	0	0	0	0	0	0	0	0	0	0	0	5.11786e+06	0	1550838	0	0	0	0	0	0	0	0	0
APIIAVTR	APIIAVTR	R	N	448	455	8	420.769	2		sp|P14618|KPYM_HUMAN	P14618	KPYM_HUMAN	PKM	Pyruvate kinase PKM			0	0	0	0	1	1	1	1	1	1	1	1	1	2	1	0	1	0	1	1	1	0	0	0	0	161038720	120430824	282880608	290188128	283015104	298256864	254991344	314905984
APILIATDVASR	APILIATDVASR	K	G	469	480	12	613.859	2		sp|Q92841|DDX17_HUMAN	Q92841	DDX17_HUMAN	DDX17	Probable ATP-dependent RNA helicase DDX17	DDX5	sp|P17844|DDX5_HUMAN	0	0	0	0	0	0	0	1	0	0	0	0	0	0	0	1	1	1	1	1	1	0	0	0	0	0	0	0	3158081	0	0	0	0
APLDLDKYVEIAR	APLDLDKYVEIAR	M	L	2	14	13	751.914	2		sp|O00743|PPP6_HUMAN	O00743	PPP6_HUMAN	PPP6C	Serine/threonine-protein phosphatase 6 catalytic subunit			0	0	0	0	0	0	0	0	0	0	0	0	0	0	0	0	1	0	0	0	0	0	0	0	0	0	0	0	0	0	0	0	0
APLDNDIGVSEATR	APLDNDIGVSEATR	R	I	788	801	14	729.365	2		contam_sp|P00722|BGAL_ECOLI	P00722	BGAL_ECOLI	lacZ	Beta-galactosidase			0	0	0	0	0	0	1	0	1	1	1	0	0	0	1	1	0	0	1	1	1	0	0	0	0	0	0	5063881	0	4861794	1.98524e+06	0	0
APLEHELAGEPQLR	APLEHELAGEPQLR	R	E	144	157	14	520.611	3		sp|O95833|CLIC3_HUMAN	O95833	CLIC3_HUMAN	CLIC3	Chloride intracellular channel protein 3			0	0	0	0	0	0	0	0	1	0	0	0	0	0	0	0	0	0	0	0	0	0	0	0	0	0	0	0	0	3.47695e+06	0	0	0
APLPLGHIK	APLPLGHIK	R	R	511	519	9	473.298	2		sp|P09960|LKHA4_HUMAN	P09960	LKHA4_HUMAN	LTA4H	Leukotriene A-4 hydrolase			0	0	0	0	0	0	1	1	0	0	0	1	1	0	0	0	0	0	0	0	0	0	0	0	0	0	0	14731738	15508268	8129320	14412440	15963519	13396364
APLPLGHIK	APLPLGHIK	R	R	511	519	9	315.868	3		sp|P09960|LKHA4_HUMAN	P09960	LKHA4_HUMAN	LTA4H	Leukotriene A-4 hydrolase			0	0	0	0	0	0	1	1	1	1	1	1	0	0	0	0	0	0	0	0	0	0	0	0	0	0	0	7.91378e+06	14748143	8571241	13648050	14404025	16264715
APLPLGHIKR	APLPLGHIKR	R	M	511	520	10	367.901	3		sp|P09960|LKHA4_HUMAN	P09960	LKHA4_HUMAN	LTA4H	Leukotriene A-4 hydrolase			0	0	0	0	0	0	0	0	0	1	0	0	1	1	0	0	0	0	0	0	0	0	0	0	0	0	0	0	0	0	0	0	0
APNVVVTR	APNVVVTR	K	L	64	71	8	428.256	2		sp|P52566|GDIR2_HUMAN	P52566	GDIR2_HUMAN	ARHGDIB	Rho GDP-dissociation inhibitor 2			0	0	0	0	0	0	1	1	1	1	1	1	0	1	1	0	0	0	0	0	0	0	0	0	0	0	0	3.39574e+06	3.79568e+06	3.10556e+06	2.8104e+06	2.66995e+06	3.34387e+06
APSTYGGGLSVSSR	APSTYGGGLSVSSR	R	F	42	55	14	669.836	2		sp|P08779|K1C16_HUMAN	P08779	K1C16_HUMAN	KRT16	Keratin, type I cytoskeletal 16			1	1	0	1	1	1	1	1	1	1	1	1	1	1	1	1	1	1	1	1	1	17265624	15811776	30754994	25447448	250739296	85447536	134479248	45527968	457394464	57282336	86615784	14515407
APSTYGGGLSVSSSR	APSTYGGGLSVSSSR	R	F	42	56	15	713.352	2		sp|P02533|K1C14_HUMAN	P02533	K1C14_HUMAN	KRT14	Keratin, type I cytoskeletal 14			1	1	1	1	1	1	1	1	1	1	1	1	1	1	1	1	1	1	1	1	1	25034754	68011376	47494880	47191908	309937344	136337216	265995536	138630432	411397376	95057728	245755136	77511320
APSTYGGGLSVSSSR	APSTYGGGLSVSSSR	R	F	42	56	15	475.904	3		sp|P02533|K1C14_HUMAN	P02533	K1C14_HUMAN	KRT14	Keratin, type I cytoskeletal 14			0	0	0	0	0	0	0	0	1	0	0	0	0	0	0	0	0	0	0	1	0	0	0	0	0	4.43122e+06	2.4049e+06	0	0	3.25337e+06	0	0	507739
APVARSSVGWDATEDLR	APVARSSVGWDATEDLR	K	I	373	389	17	610.643	3		sp|P42331|RHG25_HUMAN	P42331	RHG25_HUMAN	ARHGAP25	Rho GTPase-activating protein 25			0	0	0	0	0	0	0	0	0	1	0	0	0	0	0	0	0	0	0	0	0	0	0	0	0	0	0	0	0	0	0	0	0
APVPTGEVYFADSFDR	APVPTGEVYFADSFDR	K	G	62	77	16	885.92	2		sp|P27824|CALX_HUMAN	P27824	CALX_HUMAN	CANX	Calnexin			0	0	0	0	0	0	0	0	0	0	0	0	0	0	0	1	0	0	0	0	0	0	0	0	0	0	0	0	0	0	0	0	0
AQEGLRPGTLCTVAGWGR	AQEGLRPGTLC[57.0215]TVAGWGR	R	V	132	149	18	643.663	3	11C(57.0215)	sp|P08311|CATG_HUMAN	P08311	CATG_HUMAN	CTSG	Cathepsin G			0	0	0	0	0	0	0	0	0	0	0	0	0	0	0	2	0	0	0	0	0	0	0	0	0	0	0	0	0	0	0	0	0
AQEGWFSLSGSELR	AQEGWFSLSGSELR	R	A	879	892	14	783.881	2		sp|Q96P48|ARAP1_HUMAN	Q96P48	ARAP1_HUMAN	ARAP1	Arf-GAP with Rho-GAP domain, ANK repeat and PH domain-containing protein 1			0	0	0	0	0	0	0	0	0	1	0	0	0	0	0	0	1	0	0	0	0	0	0	0	0	0	0	2.40988e+06	0	1.33334e+06	2.54252e+06	0	0
AQFLVANASAEEAIIGTDVLQDHNAILDFEHR	AQFLVANASAEEAIIGTDVLQDHNAILDFEHR	K	T	270	301	32	702.356	5		sp|Q53RT3|APRV1_HUMAN	Q53RT3	APRV1_HUMAN	ASPRV1	Retroviral-like aspartic protease 1			0	0	0	0	0	0	0	0	1	0	0	0	0	0	0	0	0	0	0	0	0	0	0	0	0	0	0	0	0	0	0	0	0
AQHVFQHAVPQEGKPITNQK	AQHVFQHAVPQEGKPITNQK	R	S	49	68	20	753.066	3		sp|Q13867|BLMH_HUMAN	Q13867	BLMH_HUMAN	BLMH	Bleomycin hydrolase			0	0	0	0	0	0	1	0	0	0	0	0	0	0	0	0	0	0	0	0	0	0	0	0	0	0	0	0	0	0	0	0	0
AQIHDLVLVGGSTR	AQIHDLVLVGGSTR	K	I	329	342	14	733.41	2		sp|P0DMV8|HS71A_HUMAN	P0DMV8	HS71A_HUMAN	HSPA1A	Heat shock 70 kDa protein 1A	HSPA1B	sp|P0DMV9|HS71B_HUMAN	1	1	1	1	1	1	1	1	1	1	1	1	1	1	1	1	1	1	1	1	1	23084052	18833110	31267636	17200112	0	8597692	33322290	45499072	33632804	35402708	29351576	26000044
AQIHDLVLVGGSTR	AQIHDLVLVGGSTR	K	I	329	342	14	489.276	3		sp|P0DMV8|HS71A_HUMAN	P0DMV8	HS71A_HUMAN	HSPA1A	Heat shock 70 kDa protein 1A	HSPA1B	sp|P0DMV9|HS71B_HUMAN	1	1	0	0	1	1	1	1	1	1	1	1	1	1	1	1	1	1	1	1	1	121271512	31309510	53857904	39367092	31770552	30486188	44025640	36770080	45574092	51358480	43487636	37341576
AQILEMR	AQILEMR	K	Y	240	246	7	430.737	2		sp|Q96P63|SPB12_HUMAN	Q96P63	SPB12_HUMAN	SERPINB12	Serpin B12			0	0	0	0	0	0	0	0	1	0	0	0	0	0	0	0	0	0	1	0	0	0	0	0	0	1.85985e+06	11772298	0	0	9445941	0	10822373	0
AQLGGPEAAK	AQLGGPEAAK	R	S	189	198	10	471.256	2		sp|P04792|HSPB1_HUMAN	P04792	HSPB1_HUMAN	HSPB1	Heat shock protein beta-1			0	0	0	0	0	0	0	0	1	0	0	0	0	0	0	0	0	0	0	0	0	0	0	0	0	0	0	0	0	10683912	0	0	0
AQLNELVNSHGR	AQLNELVNSHGR	K	S	1275	1286	12	446.569	3		sp|Q92817|EVPL_HUMAN	Q92817	EVPL_HUMAN	EVPL	Envoplakin			0	0	0	0	0	0	0	0	1	0	0	0	0	0	0	0	0	0	0	0	0	0	0	0	0	0	0	0	0	0	0	0	0
AQLQQIQASLLGSMEQALR	AQLQQIQASLLGSM[15.9949]EQALR	R	G	45	63	19	701.04	3	14M(15.9949)	sp|P52790|HXK3_HUMAN	P52790	HXK3_HUMAN	HK3	Hexokinase-3			0	0	0	0	0	0	1	0	1	0	1	2	1	1	0	1	0	0	1	0	1	0	0	0	0	0	0	0	0	1.0385e+06	0	0	3.5362e+06
AQMVDPR	AQMVDPR	K	S	639	645	7	408.705	2		sp|P14780|MMP9_HUMAN	P14780	MMP9_HUMAN	MMP9	Matrix metalloproteinase-9			0	0	0	0	0	0	0	0	0	0	0	0	0	0	0	0	1	0	0	0	0	0	0	0	0	0	0	0	0	0	0	0	0
AQPDTLR	AQPDTLR	R	R	121	127	7	400.717	2		sp|P84095|RHOG_HUMAN	P84095	RHOG_HUMAN	RHOG	Rho-related GTP-binding protein RhoG			0	0	0	0	0	0	0	0	1	0	0	1	0	1	0	0	0	0	0	1	0	0	0	0	0	0	0	4216520	3.00721e+06	0	2.87542e+06	2.89601e+06	3.84589e+06
AQPVQVAEGSEPDGFWEALGGK	AQPVQVAEGSEPDGFWEALGGK	R	A	627	648	22	1136.55	2		sp|P06396|GELS_HUMAN	P06396	GELS_HUMAN	GSN	Gelsolin			0	0	2	1	0	0	0	0	0	0	0	0	0	0	0	3	3	1	0	0	0	0	0	795742	0	0	0	0	0	0	0	0	0
AQPVQVAEGSEPDGFWEALGGK	AQPVQVAEGSEPDGFWEALGGK	R	A	627	648	22	758.034	3		sp|P06396|GELS_HUMAN	P06396	GELS_HUMAN	GSN	Gelsolin			0	0	0	0	0	0	0	0	0	0	0	0	0	0	0	3	1	1	0	1	0	0	0	9930188	741131	0	0	22882422	19872522	21806308	26662904	26360968	28288778
AQQELMK	AQQELMK	K	Q	269	275	7	424.221	2		sp|P42331|RHG25_HUMAN	P42331	RHG25_HUMAN	ARHGAP25	Rho GTPase-activating protein 25			0	0	0	0	0	0	2	0	0	0	1	1	0	0	1	0	2	2	0	0	1	1.95758e+06	0	0	0	0	0	3243457790	2086000260	1326811520	6305558500	4254877440	737586110
AQQELMKQLSILPR	AQQELMKQLSILPR	K	D	269	282	14	552.315	3		sp|P42331|RHG25_HUMAN	P42331	RHG25_HUMAN	ARHGAP25	Rho GTPase-activating protein 25			0	0	0	0	0	0	1	0	1	0	0	0	0	2	1	2	0	0	0	0	1	0	0	0	0	0	0	23522748	17860168	23747486	44834296	41608960	12298999
AQQELMK	AQQELM[15.9949]K	K	Q	269	275	7	432.218	2	6M(15.9949)	sp|P42331|RHG25_HUMAN	P42331	RHG25_HUMAN	ARHGAP25	Rho GTPase-activating protein 25			0	0	0	0	0	0	1	0	0	1	0	1	0	1	0	0	1	0	0	0	1	0	0	0	0	0	8568365	622685380	1395037060	3.94488e+06	866475070	1032693060	844791360
AQQELMKQLSILPR	AQQELM[15.9949]KQLSILPR	K	D	269	282	14	557.647	3	6M(15.9949)	sp|P42331|RHG25_HUMAN	P42331	RHG25_HUMAN	ARHGAP25	Rho GTPase-activating protein 25			0	0	0	0	0	0	1	2	1	1	1	1	1	1	0	2	0	0	1	1	1	0	0	0	0	0	0	55396676	54713032	42750472	1.79772e+06	1.09424e+06	1434214
AQQIHSQTSQQYPLYDLDLGK	AQQIHSQTSQQYPLYDLDLGK	K	F	835	855	21	811.74	3		sp|P15924|DESP_HUMAN	P15924	DESP_HUMAN	DSP	Desmoplakin			0	2	0	2	1	0	0	1	1	1	1	1	1	1	1	2	0	1	1	2	1	0	2480860	0	4.88393e+06	25212502	27107978	29761356	17336682	57371152	11182130	38236528	11145402
AQQLYYYK	AQQLYYYK	R	D	72	79	8	538.774	2		sp|P42331|RHG25_HUMAN	P42331	RHG25_HUMAN	ARHGAP25	Rho GTPase-activating protein 25			0	0	0	0	0	0	0	1	1	1	1	1	1	1	1	1	2	1	1	0	0	0	0	0	0	0	0	364688928	444600544	504158880	501903136	459544864	451416672
AQQLYYYKDEEDTK	AQQLYYYKDEEDTK	R	P	72	85	14	897.415	2		sp|P42331|RHG25_HUMAN	P42331	RHG25_HUMAN	ARHGAP25	Rho GTPase-activating protein 25			0	0	0	0	0	0	0	0	0	0	0	0	0	0	0	0	1	0	0	0	0	0	0	0	0	0	0	0	0	0	0	0	0
AQQLYYYKDEEDTK	AQQLYYYKDEEDTK	R	P	72	85	14	598.612	3		sp|P42331|RHG25_HUMAN	P42331	RHG25_HUMAN	ARHGAP25	Rho GTPase-activating protein 25			0	0	0	0	0	0	1	1	2	1	1	0	1	1	1	1	1	1	1	1	1	0	0	0	0	0	0	0	0	17641438	26014468	16749100	0
AQQLYYYKDEEDTKPQGCMYLPGCTIK	AQQLYYYKDEEDTKPQGC[57.0215]MYLPGC[57.0215]TIK	R	E	72	98	27	1100.51	3	18C(57.0215)	sp|P42331|RHG25_HUMAN	P42331	RHG25_HUMAN	ARHGAP25	Rho GTPase-activating protein 25			0	0	0	0	0	0	0	0	0	0	0	0	0	0	0	0	3	1	0	0	0	0	0	0	0	0	0	0	0	0	0	0	0
AQQLYYYKDEEDTKPQGCMYLPGCTIK	AQQLYYYKDEEDTKPQGC[57.0215]MYLPGC[57.0215]TIK	R	E	72	98	27	825.632	4	18C(57.0215)	sp|P42331|RHG25_HUMAN	P42331	RHG25_HUMAN	ARHGAP25	Rho GTPase-activating protein 25			0	0	0	0	0	0	0	0	0	0	0	0	0	0	0	2	0	1	0	0	0	0	0	0	0	0	0	0	0	0	0	0	0
AQQLYYYKDEEDTKPQGCMYLPGCTIK	AQQLYYYKDEEDTKPQGC[57.0215]M[15.9949]YLPGC[57.0215]TIK	R	E	72	98	27	829.631	4	18C(57.0215)	sp|P42331|RHG25_HUMAN	P42331	RHG25_HUMAN	ARHGAP25	Rho GTPase-activating protein 25			0	0	0	0	0	0	0	0	0	0	0	0	0	0	0	0	0	2	0	0	0	0	0	0	0	0	0	0	0	0	0	0	0
AQSQEDGDYINANYIR	AQSQEDGDYINANYIR	R	G	141	156	16	928.924	2		sp|P35236|PTN7_HUMAN	P35236	PTN7_HUMAN	PTPN7	Tyrosine-protein phosphatase non-receptor type 7			1	1	0	0	0	0	0	0	0	0	0	0	0	0	0	1	0	0	0	0	0	2.3118e+06	0	0	0	0	0	0	0	0	0	0	0
AQTAPNKDVQR	AQTAPNKDVQR	K	E	783	793	11	614.326	2		sp|P49588|SYAC_HUMAN	P49588	SYAC_HUMAN	AARS1	Alanine--tRNA ligase, cytoplasmic			0	0	0	0	0	0	0	0	0	0	0	0	0	0	0	0	1	0	0	0	0	0	0	0	0	0	0	0	0	0	0	0	0
AQTEGINISEEALNHLGEIGTK	AQTEGINISEEALNHLGEIGTK	R	T	379	400	22	775.396	3		sp|Q9Y265|RUVB1_HUMAN	Q9Y265	RUVB1_HUMAN	RUVBL1	RuvB-like 1			0	0	0	0	0	0	0	0	0	1	0	0	0	0	0	0	0	0	0	0	0	0	0	0	0	0	0	0	0	0	0	0	0
AQVEIVTDGEEPAEMIQVLGPKPALK	AQVEIVTDGEEPAEMIQVLGPKPALK	K	E	206	231	26	921.493	3		sp|P40121|CAPG_HUMAN	P40121	CAPG_HUMAN	CAPG	Macrophage-capping protein			0	0	0	0	0	0	0	0	0	0	0	0	0	0	0	0	3	2	0	0	0	0	0	0	0	0	0	0	0	0	0	0	0
AQWFAIQHISLNPPR	AQWFAIQHISLNPPR	R	C	35	49	15	889.478	2		sp|P12724|ECP_HUMAN	P12724	ECP_HUMAN	RNASE3	Eosinophil cationic protein			0	0	0	0	0	0	0	0	0	0	0	0	0	0	0	1	0	0	0	0	0	0	0	0	0	0	0	0	0	0	0	0	0
AQWFAIQHISLNPPR	AQWFAIQHISLNPPR	R	C	35	49	15	593.321	3		sp|P12724|ECP_HUMAN	P12724	ECP_HUMAN	RNASE3	Eosinophil cationic protein			0	0	0	0	1	1	1	1	1	1	0	0	1	0	0	1	2	0	1	1	1	0	0	0	0	0	2.93913e+06	0	2.20118e+06	3.00489e+06	4457514	1.97958e+06	0
AQYDAVAAR	AQYDAVAAR	K	S	257	265	9	482.746	2		sp|Q6KB66|K2C80_HUMAN	Q6KB66	K2C80_HUMAN	KRT80	Keratin, type II cytoskeletal 80			0	0	0	0	0	0	0	1	1	0	1	0	0	0	0	0	0	0	0	0	0	0	0	0	0	0	10928910	13773616	7.97725e+06	18805052	0	6492291	4.12426e+06
AQYEDIANR	AQYEDIANR	K	S	265	273	9	540.259	2		sp|P05787|K2C8_HUMAN	P05787	K2C8_HUMAN	KRT8	Keratin, type II cytoskeletal 8	KRT75	sp|O95678|K2C75_HUMAN	0	0	0	0	0	0	0	1	1	0	0	0	0	0	0	0	0	0	0	0	0	0	0	0	0	0	0	0	7.42014e+06	0	0	0	0
AQYEDIAQK	AQYEDIAQK	K	S	356	364	9	533.264	2		sp|P04264|K2C1_HUMAN	P04264	K2C1_HUMAN	KRT1	Keratin, type II cytoskeletal 1			1	1	1	0	1	1	1	1	1	1	1	1	1	1	1	0	1	1	1	1	1	92890128	336103840	304853856	682572290	1015721730	93155664	2015010050	49409840	70377416	19733746	83445464	809100350
AQYEDIAQKSK	AQYEDIAQKSK	K	A	356	366	11	427.554	3		sp|P04264|K2C1_HUMAN	P04264	K2C1_HUMAN	KRT1	Keratin, type II cytoskeletal 1			0	0	0	0	0	0	0	0	1	0	0	0	0	0	0	0	0	0	0	0	0	0	0	0	0	0	0	0	0	0	0	0	0
AQYEDIAQKSKAEAESLYQSK	AQYEDIAQKSKAEAESLYQSK	K	Y	356	376	21	597.548	4		sp|P04264|K2C1_HUMAN	P04264	K2C1_HUMAN	KRT1	Keratin, type II cytoskeletal 1			0	0	0	0	0	1	0	0	0	0	0	0	0	0	0	0	0	0	0	0	0	0	0	0	0	1648148	4888392	0	0	0	0	0	0
AQYEEIALK	AQYEEIALK	R	S	301	309	9	532.785	2		sp|Q14CN4|K2C72_HUMAN	Q14CN4	K2C72_HUMAN	KRT72	Keratin, type II cytoskeletal 72			0	0	0	0	0	0	0	0	0	1	0	0	0	0	0	1	0	0	0	0	0	0	0	0	0	0	0	0	0	0	0	0	0
AQYEEIANR	AQYEEIANR	K	S	344	352	9	547.267	2		sp|P13647|K2C5_HUMAN	P13647	K2C5_HUMAN	KRT5	Keratin, type II cytoskeletal 5			1	1	0	0	1	1	1	1	1	1	1	1	1	1	1	0	1	1	1	1	1	25328194	25144706	52540656	37225908	116070920	132115864	226031808	152121376	293768864	55395880	197547104	92259032
AQYEEIAQR	AQYEEIAQR	K	S	354	362	9	554.275	2		sp|P35908|K22E_HUMAN	P35908	K22E_HUMAN	KRT2	Keratin, type II cytoskeletal 2 epidermal	KRT4, KRT6A, KRT6B, KRT6C, KRT76	sp|P02538|K2C6A_HUMAN, sp|P04259|K2C6B_HUMAN, sp|P19013|K2C4_HUMAN, sp|P48668|K2C6C_HUMAN, sp|Q01546|K22O_HUMAN	0	1	1	1	1	1	1	1	1	1	1	1	1	1	1	1	1	1	1	2	1	0	14030806	301137024	70324736	782403460	707346430	845573760	593495040	1141894140	306812128	570625660	347317472
AQYELIAQR	AQYELIAQR	K	S	320	328	9	546.296	2		sp|Q5XKE5|K2C79_HUMAN	Q5XKE5	K2C79_HUMAN	KRT79	Keratin, type II cytoskeletal 79			0	0	0	0	0	1	0	0	0	0	1	0	1	0	0	0	0	0	0	0	0	0	0	0	0	0	3931181	0	2.65543e+06	0	0	0	0
ARDDLITDLLNEAK	ARDDLITDLLNEAK	R	Q	86	99	14	529.618	3		sp|P36543|VATE1_HUMAN	P36543	VATE1_HUMAN	ATP6V1E1	V-type proton ATPase subunit E 1			0	0	0	0	0	0	0	0	1	0	0	0	0	0	0	0	0	0	0	0	0	0	0	0	0	0	0	0	0	0	0	0	0
AREGSEEDLDALEHMFR	AREGSEEDLDALEHMFR	K	Q	28	44	17	501.982	4		sp|P31944|CASPE_HUMAN	P31944	CASPE_HUMAN	CASP14	Caspase-14			0	0	0	0	0	0	0	0	1	0	1	0	0	0	0	0	0	0	0	0	0	0	0	0	0	0	4137596	1.93292e+06	999325	8206532	0	1.61323e+06	0
ARFEELCSDLFR	ARFEELC[57.0215]SDLFR	R	S	300	311	12	771.872	2	7C(57.0215)	sp|P0DMV8|HS71A_HUMAN	P0DMV8	HS71A_HUMAN	HSPA1A	Heat shock 70 kDa protein 1A	HSPA1B, HSPA6, HSPA7	sp|P0DMV9|HS71B_HUMAN, sp|P17066|HSP76_HUMAN, sp|P48741|HSP77_HUMAN	0	0	0	0	0	0	0	0	0	0	0	0	0	0	0	1	0	0	0	0	0	0	0	0	0	0	0	0	0	0	0	0	0
ARFEELCSDLFR	ARFEELC[57.0215]SDLFR	R	S	300	311	12	514.917	3	7C(57.0215)	sp|P0DMV8|HS71A_HUMAN	P0DMV8	HS71A_HUMAN	HSPA1A	Heat shock 70 kDa protein 1A	HSPA1B, HSPA6, HSPA7	sp|P0DMV9|HS71B_HUMAN, sp|P17066|HSP76_HUMAN, sp|P48741|HSP77_HUMAN	0	0	0	0	0	0	1	1	2	1	0	0	1	1	0	1	0	0	1	0	1	0	0	0	0	0	0	2.28051e+06	1.16857e+06	2.43833e+06	950272	1.34402e+06	915627
ARFEELNADLFR	ARFEELNADLFR	R	G	300	311	12	740.881	2		sp|P11142|HSP7C_HUMAN	P11142	HSP7C_HUMAN	HSPA8	Heat shock cognate 71 kDa protein	HSPA2	sp|P54652|HSP72_HUMAN	1	1	0	0	0	0	0	1	1	1	2	1	1	1	1	1	1	1	1	0	0	4866600	15712889	6.76208e+06	6.60262e+06	0	0	22892564	19455724	14879312	17486326	14462244	16926116
ARFEELNADLFR	ARFEELNADLFR	R	G	300	311	12	494.256	3		sp|P11142|HSP7C_HUMAN	P11142	HSP7C_HUMAN	HSPA8	Heat shock cognate 71 kDa protein	HSPA2	sp|P54652|HSP72_HUMAN	1	1	1	1	0	0	1	1	1	1	1	1	1	1	1	0	1	1	1	1	1	20008076	9833526	13174159	15764814	0	0	10185024	21363808	8.28888e+06	17756814	19770056	14100976
ARGEELDEDLFLQLTGGHEAF	ARGEELDEDLFLQLTGGHEAF	R	-	647	667	21	783.045	3		sp|Q86UX7|URP2_HUMAN	Q86UX7	URP2_HUMAN	FERMT3	Fermitin family homolog 3			0	0	0	0	0	0	1	1	1	0	1	1	0	0	1	0	0	0	1	1	1	0	0	0	0	0	1.82186e+06	6.33543e+06	6329655	5566133	6.67188e+06	5.83514e+06	6317827
ARPFPDGLAEDIDKGEVSAR	ARPFPDGLAEDIDKGEVSAR	K	Q	606	625	20	715.031	3		sp|P13639|EF2_HUMAN	P13639	EF2_HUMAN	EEF2	Elongation factor 2			0	0	0	0	0	0	0	0	0	0	0	0	0	0	0	1	1	0	0	1	0	0	0	0	0	0	0	0	0	0	0	0	0
ARPHAWPFMVSLQLR	ARPHAWPFMVSLQLR	R	G	36	50	15	603.663	3		sp|P08246|ELNE_HUMAN	P08246	ELNE_HUMAN	ELANE	Neutrophil elastase			0	0	0	0	0	0	0	0	0	0	0	0	0	0	0	1	0	0	0	0	0	0	0	0	0	0	0	0	0	0	0	0	0
ARPHAWPFMVSLQLR	ARPHAWPFMVSLQLR	R	G	36	50	15	452.999	4		sp|P08246|ELNE_HUMAN	P08246	ELNE_HUMAN	ELANE	Neutrophil elastase			0	0	0	0	0	0	0	0	0	0	0	0	0	0	0	1	1	0	0	0	0	0	0	0	0	0	0	0	0	0	0	0	0
ARYEEIAR	ARYEEIAR	R	S	287	294	8	504.267	2		sp|Q8N1N4|K2C78_HUMAN	Q8N1N4	K2C78_HUMAN	KRT78	Keratin, type II cytoskeletal 78			0	0	0	0	0	0	1	0	0	0	0	0	0	0	0	0	0	0	0	0	0	0	0	0	0	0	0	0	0	0	0	0	0
ASAISVTVLNVIEGPVFR	ASAISVTVLNVIEGPVFR	K	P	369	386	18	624.691	3		sp|Q02413|DSG1_HUMAN	Q02413	DSG1_HUMAN	DSG1	Desmoglein-1			0	0	0	0	0	0	0	0	0	0	1	0	0	0	0	0	0	0	0	1	0	0	0	0	0	0	0	0	0	0	0	0	0
ASAISVTVLNVIEGPVFRPGSK	ASAISVTVLNVIEGPVFRPGSK	K	T	369	390	22	747.758	3		sp|Q02413|DSG1_HUMAN	Q02413	DSG1_HUMAN	DSG1	Desmoglein-1			0	0	0	0	1	1	2	0	2	0	1	2	0	0	2	0	0	0	0	2	0	0	0	0	0	0	7.65482e+06	6.95877e+06	0	18904950	0	17339128	3.8652e+06
ASAISVTVLNVIEGPVFRPGSK	ASAISVTVLNVIEGPVFRPGSK	K	T	369	390	22	561.071	4		sp|Q02413|DSG1_HUMAN	Q02413	DSG1_HUMAN	DSG1	Desmoglein-1			0	0	0	0	0	0	0	0	1	0	0	0	0	0	0	0	0	0	0	0	0	0	0	0	0	0	0	0	0	351529	0	0	0
ASCLYGQLPK	ASC[57.0215]LYGQLPK	K	F	46	55	10	568.792	2	3C(57.0215)	sp|P09211|GSTP1_HUMAN	P09211	GSTP1_HUMAN	GSTP1	Glutathione S-transferase P			0	0	0	0	0	0	0	0	0	0	0	0	0	0	0	1	0	0	0	0	0	0	0	0	0	0	0	0	0	0	0	0	0
ASDVHEVR	ASDVHEVR	K	K	248	255	8	456.73	2		sp|P14618|KPYM_HUMAN	P14618	KPYM_HUMAN	PKM	Pyruvate kinase PKM			1	0	0	0	0	0	0	0	0	1	0	0	0	0	1	0	1	1	1	0	1	1.34996e+06	0	0	349517	0	0	0	673459	0	317127	272200	171891
ASEGPAFFPGR	ASEGPAFFPGR	K	C	537	547	11	568.28	2		sp|Q9NSD9|SYFB_HUMAN	Q9NSD9	SYFB_HUMAN	FARSB	Phenylalanine--tRNA ligase beta subunit			0	0	0	0	0	0	1	0	1	0	0	0	0	0	0	0	0	0	0	0	0	0	0	0	0	0	0	0	1.6515e+06	2134981	0	1.87967e+06	2027244
ASFITANGVSLLK	ASFITANGVSLLK	R	D	471	483	13	660.88	2		sp|Q9H3U1|UN45A_HUMAN	Q9H3U1	UN45A_HUMAN	UNC45A	Protein unc-45 homolog A			0	0	0	0	0	0	0	0	0	0	0	0	0	0	0	0	1	0	0	0	0	0	0	0	0	0	0	0	0	0	0	0	0
ASFNHFDKDHGGALGPEEFK	ASFNHFDKDHGGALGPEEFK	R	A	772	791	20	735.012	3		sp|O43707|ACTN4_HUMAN	O43707	ACTN4_HUMAN	ACTN4	Alpha-actinin-4			0	0	0	0	0	0	0	0	1	0	0	0	0	0	0	0	0	0	0	0	0	0	0	0	0	0	0	846005	710152	2925370	0	0	0
ASGPPVSELITK	ASGPPVSELITK	K	A	35	46	12	599.837	2		sp|P10412|H14_HUMAN	P10412	H14_HUMAN	H1-4	Histone H1.4	H1-2, H1-3	sp|P16402|H13_HUMAN, sp|P16403|H12_HUMAN	0	0	0	0	0	0	0	1	0	0	0	0	0	0	0	0	0	0	0	0	0	0	0	0	0	0	0	0	5892661	0	0	0	0
ASHFQSHSSER	ASHFQSHSSER	R	Q	2325	2335	11	636.789	2		sp|Q5D862|FILA2_HUMAN	Q5D862	FILA2_HUMAN	FLG2	Filaggrin-2			0	1	0	0	0	0	0	0	0	0	0	0	0	0	0	0	1	0	0	0	0	216833	342609	0	0	0	0	0	0	0	0	0	0
ASHFQSHSSER	ASHFQSHSSER	R	Q	2325	2335	11	424.862	3		sp|Q5D862|FILA2_HUMAN	Q5D862	FILA2_HUMAN	FLG2	Filaggrin-2			0	0	0	0	0	0	0	0	0	0	0	0	0	0	0	0	1	0	0	0	0	480545	424171	0	0	0	0	0	0	0	0	0	0
ASHTAPQVLFSHR	ASHTAPQVLFSHR	R	E	191	203	13	484.257	3		sp|O15144|ARPC2_HUMAN	O15144	ARPC2_HUMAN	ARPC2	Actin-related protein 2/3 complex subunit 2			0	0	0	0	0	0	1	0	0	0	0	0	0	0	0	0	0	0	0	0	0	0	0	0	0	0	0	1.72603e+06	0	0	0	0	0
ASIHEAWTDGKEAMLK	ASIHEAWTDGKEAMLK	K	H	422	437	16	596.298	3		sp|O43707|ACTN4_HUMAN	O43707	ACTN4_HUMAN	ACTN4	Alpha-actinin-4			0	0	0	0	0	0	0	0	2	0	0	0	0	0	0	0	0	0	0	0	0	0	0	0	0	0	0	0	0	320923	0	0	0
ASLEGNLAETENR	ASLEGNLAETENR	K	Y	322	334	13	702.342	2		sp|Q04695|K1C17_HUMAN	Q04695	K1C17_HUMAN	KRT17	Keratin, type I cytoskeletal 17			0	0	1	0	1	1	0	1	0	0	1	0	1	0	0	0	0	0	0	0	0	0	0	3.96267e+06	6055737	9838296	4337142	0	5887611	0	0	3316827	0
ASLENSLEETK	ASLENSLEETK	K	G	353	363	11	610.804	2		sp|P02533|K1C14_HUMAN	P02533	K1C14_HUMAN	KRT14	Keratin, type I cytoskeletal 14	KRT16	sp|P08779|K1C16_HUMAN	0	0	1	1	1	0	1	1	1	1	1	1	1	1	1	0	1	1	1	1	0	0	0	48171484	35028020	69243352	42917176	30461466	29080024	31044392	19196562	24623358	14586288
ASLENSLEETKGR	ASLENSLEETKGR	K	Y	353	365	13	717.365	2		sp|P02533|K1C14_HUMAN	P02533	K1C14_HUMAN	KRT14	Keratin, type I cytoskeletal 14	KRT16	sp|P08779|K1C16_HUMAN	1	0	0	1	1	1	1	1	1	1	1	0	1	1	0	0	1	0	1	0	1	0	0	0	5.36132e+06	12115850	0	2.8694e+06	0	0	0	3.31409e+06	0
ASLENSLEETKGR	ASLENSLEETKGR	K	Y	353	365	13	478.579	3		sp|P02533|K1C14_HUMAN	P02533	K1C14_HUMAN	KRT14	Keratin, type I cytoskeletal 14	KRT16	sp|P08779|K1C16_HUMAN	0	0	0	1	0	1	1	0	0	0	0	1	1	0	0	0	0	0	0	1	0	0	5127489	0	26176590	80904672	35375092	18523586	19431820	18226546	14759264	19931438	9622082
ASLQYLLR	ASLQYLLR	R	H	904	911	8	482.285	2		sp|Q92619|HMHA1_HUMAN	Q92619	HMHA1_HUMAN	ARHGAP45	Rho GTPase-activating protein 45			0	0	0	0	0	0	1	1	0	0	1	1	0	0	0	1	0	0	1	1	0	0	0	0	0	0	0	0	0	0	622405	0	934502
ASMHPVTAMLVGK	ASM[15.9949]HPVTAMLVGK	K	D	594	606	13	453.237	3	3M(15.9949)	sp|P09960|LKHA4_HUMAN	P09960	LKHA4_HUMAN	LTA4H	Leukotriene A-4 hydrolase			0	0	0	0	0	0	0	0	0	1	1	0	1	1	0	0	0	0	0	0	0	0	0	0	0	0	0	2.60294e+06	0	2.34218e+06	3869563	0	0
ASMHPVTAMLVGK	ASM[15.9949]HPVTAM[15.9949]LVGK	K	D	594	606	13	458.569	3	3M(15.9949)	sp|P09960|LKHA4_HUMAN	P09960	LKHA4_HUMAN	LTA4H	Leukotriene A-4 hydrolase			0	0	0	0	0	0	0	1	0	0	0	1	1	0	0	0	0	0	0	0	0	0	0	0	0	0	0	10839570	16106806	0	8017045	4.8328e+06	13831960
ASMQAEMELKEEEAAR	ASM[15.9949]QAEM[15.9949]ELKEEEAAR	R	Q	408	423	16	618.945	3	3M(15.9949)	sp|Q9H4E7|DEFI6_HUMAN	Q9H4E7	DEFI6_HUMAN	DEF6	Differentially expressed in FDCP 6 homolog			0	0	0	0	0	0	1	1	1	0	1	0	0	0	0	0	0	0	0	1	1	0	0	0	0	0	0	0	1.34886e+06	948656	0	0	0
ASREEILAQAK	ASREEILAQAK	R	E	1659	1669	11	608.338	2		sp|P35579|MYH9_HUMAN	P35579	MYH9_HUMAN	MYH9	Myosin-9			0	0	0	0	0	0	0	0	1	0	0	0	0	0	0	0	0	0	0	0	0	0	0	0	0	0	0	0	0	0	0	0	0
ASSEGGTAAGAGLDSLHK	ASSEGGTAAGAGLDSLHK	K	N	309	326	18	543.601	3		sp|O15143|ARC1B_HUMAN	O15143	ARC1B_HUMAN	ARPC1B	Actin-related protein 2/3 complex subunit 1B			0	0	0	0	0	0	0	0	0	0	0	1	0	0	0	1	0	0	0	0	1	0	0	0	0	0	0	0	0	0	0	0	0
ASSSPVILVGTHLDVSDEK	ASSSPVILVGTHLDVSDEK	R	Q	1442	1460	19	652.009	3		sp|Q5S007|LRRK2_HUMAN	Q5S007	LRRK2_HUMAN	LRRK2	Leucine-rich repeat serine/threonine-protein kinase 2			0	0	0	0	0	0	0	0	0	0	0	0	0	0	0	0	0	0	1	0	0	0	0	0	0	0	0	0	0	0	0	0	0
ASTLLRDEELEEIKK	ASTLLRDEELEEIKK	R	E	5	19	15	591.991	3		sp|Q99653|CHP1_HUMAN	Q99653	CHP1_HUMAN	CHP1	Calcineurin B homologous protein 1			0	0	0	0	0	0	0	0	0	0	0	0	0	0	0	0	0	0	1	0	0	0	0	0	0	0	0	0	0	0	0	0	0
ATADDELSFK	ATADDELSFK	K	R	11	20	10	548.761	2		sp|P62993|GRB2_HUMAN	P62993	GRB2_HUMAN	GRB2	Growth factor receptor-bound protein 2			1	0	0	0	0	0	0	0	0	0	0	0	0	0	0	0	0	0	0	0	0	4.01593e+06	0	0	0	0	0	0	0	0	0	0	0
ATAGDTHLGGEDFDNR	ATAGDTHLGGEDFDNR	K	L	221	236	16	838.369	2		sp|P0DMV8|HS71A_HUMAN	P0DMV8	HS71A_HUMAN	HSPA1A	Heat shock 70 kDa protein 1A	HSPA1B, HSPA1L, HSPA6, HSPA7	sp|P0DMV9|HS71B_HUMAN, sp|P17066|HSP76_HUMAN, sp|P34931|HS71L_HUMAN, sp|P48741|HSP77_HUMAN	1	2	1	1	0	0	0	0	0	0	0	0	0	0	0	1	1	1	0	0	0	20334664	7.0479e+06	8.21234e+06	5341786	0	0	0	0	0	0	0	0
ATAGDTHLGGEDFDNR	ATAGDTHLGGEDFDNR	K	L	221	236	16	559.248	3		sp|P0DMV8|HS71A_HUMAN	P0DMV8	HS71A_HUMAN	HSPA1A	Heat shock 70 kDa protein 1A	HSPA1B, HSPA1L, HSPA6, HSPA7	sp|P0DMV9|HS71B_HUMAN, sp|P17066|HSP76_HUMAN, sp|P34931|HS71L_HUMAN, sp|P48741|HSP77_HUMAN	2	1	1	1	0	0	0	0	0	0	0	0	0	0	0	1	0	1	0	0	0	36334232	30906758	99000200	33913560	0	0	0	0	0	0	0	0
ATATQLLQHPFVR	ATATQLLQHPFVR	R	S	270	282	13	494.612	3		sp|Q13043|STK4_HUMAN	Q13043	STK4_HUMAN	STK4	Serine/threonine-protein kinase 4			0	0	0	0	0	0	0	0	0	0	0	0	0	0	0	1	1	1	1	1	1	0	0	0	0	1.8507e+06	0	2.61305e+06	2.42711e+06	2.10375e+06	2620747	2.34954e+06	3689295
ATAVMPDGQFKDISLSDYK	ATAVMPDGQFKDISLSDYK	K	G	17	35	19	696.01	3		sp|Q06830|PRDX1_HUMAN	Q06830	PRDX1_HUMAN	PRDX1	Peroxiredoxin-1			0	0	0	0	0	0	0	0	1	0	0	0	0	0	0	0	0	0	0	0	0	0	0	0	0	0	0	277972	0	1726624	0	592465	0
ATAVVDGAFK	ATAVVDGAFK	K	E	17	26	10	489.766	2		sp|P32119|PRDX2_HUMAN	P32119	PRDX2_HUMAN	PRDX2	Peroxiredoxin-2			0	0	0	0	1	1	1	0	1	0	1	0	0	0	1	0	0	0	1	1	1	0	0	0	0	1.85449e+06	6583813	4718889	3319830	7807235	0	6.93274e+06	2.43532e+06
ATCAPQHGAPGPGPADASK	ATC[57.0215]APQHGAPGPGPADASK	K	V	2541	2559	19	597.281	3	3C(57.0215)	sp|P21333|FLNA_HUMAN	P21333	FLNA_HUMAN	FLNA	Filamin-A			0	1	0	0	0	0	0	0	0	0	0	0	0	0	0	0	0	0	0	0	0	0	649396	0	0	0	0	0	0	0	0	0	0
ATDVMIAGK	ATDVM[15.9949]IAGK	R	V	206	214	9	461.239	2	5M(15.9949)	sp|P23526|SAHH_HUMAN	P23526	SAHH_HUMAN	AHCY	Adenosylhomocysteinase			0	0	0	0	0	0	0	1	1	0	0	0	0	0	0	0	0	0	0	0	0	0	0	0	0	0	0	0	0	1.45024e+06	0	0	0
ATEGKWEVLIGSSHILTPTR	ATEGKWEVLIGSSHILTPTR	R	F	556	575	20	732.399	3		sp|Q15833|STXB2_HUMAN	Q15833	STXB2_HUMAN	STXBP2	Syntaxin-binding protein 2			0	0	0	0	0	0	1	1	0	1	1	0	1	1	0	0	0	0	0	0	0	0	0	0	0	0	0	1.60799e+06	0	0	0	0	0
ATETSRPSLSETLFQR	ATETSRPSLSETLFQR	R	L	152	167	16	608.315	3		sp|Q92835|SHIP1_HUMAN	Q92835	SHIP1_HUMAN	INPP5D	Phosphatidylinositol 3,4,5-trisphosphate 5-phosphatase 1			0	0	0	0	0	0	0	0	0	0	0	0	0	0	0	0	0	0	1	0	1	0	0	0	0	1.02396e+06	480594	0	0	0	0	0	0
ATGGGLSSVGGGSSTIK	ATGGGLSSVGGGSSTIK	R	Y	534	550	17	718.373	2		sp|P04259|K2C6B_HUMAN	P04259	K2C6B_HUMAN	KRT6B	Keratin, type II cytoskeletal 6B			0	0	0	0	1	1	1	1	1	1	1	1	1	1	1	1	1	1	1	1	2	0	0	0	0	79424536	25863310	13857982	7003462	33264916	8690907	7.62618e+06	1.28267e+06
ATGGGLSSVGGGSSTIKYTTTSSSSR	ATGGGLSSVGGGSSTIKYTTTSSSSR	R	K	534	559	26	802.73	3		sp|P04259|K2C6B_HUMAN	P04259	K2C6B_HUMAN	KRT6B	Keratin, type II cytoskeletal 6B			0	0	0	2	0	0	0	0	0	0	0	0	0	0	0	0	0	0	0	0	0	0	0	0	4.1119e+06	0	0	0	0	0	0	0	0
ATIGLIR	ATIGLIR	K	N	500	506	7	372.242	2		sp|P14923|PLAK_HUMAN	P14923	PLAK_HUMAN	JUP	Junction plakoglobin			0	0	0	0	0	1	1	0	1	0	1	0	0	0	0	0	0	0	0	1	0	0	0	0	0	0	17954812	0	0	21687472	0	0	0
ATLENDFVVLKK	ATLENDFVVLKK	R	D	209	220	12	459.598	3		sp|Q8N1N4|K2C78_HUMAN	Q8N1N4	K2C78_HUMAN	KRT78	Keratin, type II cytoskeletal 78			0	0	0	0	1	0	0	0	0	0	1	0	0	0	0	0	1	0	0	1	0	0	3.95006e+06	0	3.74297e+06	8.25435e+06	11576939	10329994	6403994	8413024	2.43879e+06	12006244	5912204
ATLHAVDVTLDPDTAHPHLFLYEDSK	ATLHAVDVTLDPDTAHPHLFLYEDSK	K	S	298	323	26	727.115	4		sp|Q13410|BT1A1_HUMAN	Q13410	BT1A1_HUMAN	BTN1A1	Butyrophilin subfamily 1 member A1			0	0	0	0	0	0	0	0	0	0	0	1	0	0	0	0	0	0	0	0	0	0	0	0	0	0	0	0	0	0	0	0	933846
ATLIEANR	ATLIEANR	K	A	707	714	8	444.251	2		sp|O95466|FMNL1_HUMAN	O95466	FMNL1_HUMAN	FMNL1	Formin-like protein 1			0	0	0	0	0	0	0	0	0	0	0	0	0	0	0	0	0	0	0	0	1	0	0	0	0	0	0	0	0	0	0	0	0
ATMQNLNDR	ATMQNLNDR	K	L	86	94	9	531.753	2		sp|Q04695|K1C17_HUMAN	Q04695	K1C17_HUMAN	KRT17	Keratin, type I cytoskeletal 17	KRT23	sp|Q9C075|K1C23_HUMAN	0	0	0	0	1	1	1	1	1	1	1	0	1	0	1	0	0	1	1	1	1	0	0	0	0	9031318	15155603	15441161	9379195	36046348	6204943	10417578	0
ATMQNLNDR	ATM[15.9949]QNLNDR	K	L	86	94	9	539.751	2	3M(15.9949)	sp|Q04695|K1C17_HUMAN	Q04695	K1C17_HUMAN	KRT17	Keratin, type I cytoskeletal 17	KRT23	sp|Q9C075|K1C23_HUMAN	0	0	0	0	0	0	1	1	1	1	1	0	1	0	1	0	0	0	1	1	1	0	0	0	0	0	0	0	1.01939e+06	1.00664e+06	0	0	0
ATNMEYAVK	ATNMEYAVK	K	V	439	447	9	513.75	2		sp|Q15418|KS6A1_HUMAN	Q15418	KS6A1_HUMAN	RPS6KA1	Ribosomal protein S6 kinase alpha-1			0	0	0	0	0	0	0	0	0	0	0	0	0	0	0	0	1	0	0	0	0	0	0	0	0	0	0	0	0	0	0	0	0
ATNYNAGDR	ATNYNAGDR	R	S	60	68	9	491.223	2		sp|P61626|LYSC_HUMAN	P61626	LYSC_HUMAN	LYZ	Lysozyme C			0	0	0	0	0	1	0	1	0	0	0	0	0	0	1	1	1	1	1	0	1	3.03902e+06	5.68801e+06	0	9237769	0	2.30854e+06	0	714647	0	0	0	0
ATPDGSERGDFLALDLGGTNFR	ATPDGSERGDFLALDLGGTNFR	R	V	528	549	22	770.377	3		sp|P52790|HXK3_HUMAN	P52790	HXK3_HUMAN	HK3	Hexokinase-3			0	0	0	0	0	0	0	0	0	0	0	0	0	0	0	1	0	0	0	0	0	0	0	0	0	0	0	0	0	0	0	0	0
ATQQQHDFTLTQTADGR	ATQQQHDFTLTQTADGR	R	S	2637	2653	17	639.973	3		sp|P78527|PRKDC_HUMAN	P78527	PRKDC_HUMAN	PRKDC	DNA-dependent protein kinase catalytic subunit			0	0	0	0	0	0	0	0	0	0	0	0	0	0	0	0	0	0	1	1	0	0	0	0	0	0	0	0	0	0	0	0	0
ATVMLYDDGNKR	ATVMLYDDGNKR	R	W	11	22	12	691.84	2		sp|P50552|VASP_HUMAN	P50552	VASP_HUMAN	VASP	Vasodilator-stimulated phosphoprotein			0	0	0	0	0	0	0	0	0	0	0	0	0	0	0	0	1	0	0	0	0	0	0	0	0	0	0	0	0	0	0	0	0
ATVNQDTR	ATVNQDTR	R	L	172	179	8	452.728	2		sp|P14868|SYDC_HUMAN	P14868	SYDC_HUMAN	DARS1	Aspartate--tRNA ligase, cytoplasmic			0	0	0	0	0	0	0	0	0	0	0	0	0	0	0	0	1	0	0	0	0	0	0	0	0	0	0	0	0	0	0	0	0
ATVVGKPEK	ATVVGKPEK	K	T	174	182	9	464.777	2		sp|Q9H0R4|HDHD2_HUMAN	Q9H0R4	HDHD2_HUMAN	HDHD2	Haloacid dehalogenase-like hydrolase domain-containing protein 2			1	0	0	0	0	0	0	0	0	0	0	0	0	0	0	0	0	0	0	0	0	2.04678e+06	0	0	0	0	0	0	0	0	0	0	0
AVAEQIPLLVQGVR	AVAEQIPLLVQGVR	K	G	958	971	14	498.3	3		sp|Q9Y490|TLN1_HUMAN	Q9Y490	TLN1_HUMAN	TLN1	Talin-1			0	0	0	0	0	0	0	0	0	0	0	0	0	0	0	0	0	0	1	0	0	0	0	0	0	0	0	0	0	0	0	0	0
AVAFQNPQTHVIENLHAAAYR	AVAFQNPQTHVIENLHAAAYR	K	N	163	183	21	588.307	4		sp|P22695|QCR2_HUMAN	P22695	QCR2_HUMAN	UQCRC2	Cytochrome b-c1 complex subunit 2, mitochondrial			0	0	0	0	0	0	0	0	0	0	0	0	0	0	0	0	0	0	1	1	0	0	0	0	0	0	0	503652	0	220348	0	194397	610593
AVAFSPVTELK	AVAFSPVTELK	K	K	716	726	11	581.329	2		sp|P17858|PFKAL_HUMAN	P17858	PFKAL_HUMAN	PFKL	ATP-dependent 6-phosphofructokinase, liver type			0	0	0	0	0	0	0	0	0	1	0	0	0	0	0	0	0	0	0	0	0	0	0	0	0	0	0	0	0	0	0	0	0
AVAFSPVTELKK	AVAFSPVTELKK	K	D	716	727	12	430.587	3		sp|P17858|PFKAL_HUMAN	P17858	PFKAL_HUMAN	PFKL	ATP-dependent 6-phosphofructokinase, liver type			0	0	0	0	0	0	0	0	1	0	0	0	1	1	1	0	0	0	0	0	0	0	0	0	0	0	0	0	0	0	0	0	0
AVAIDLPGLGHSK	AVAIDLPGLGHSK	R	E	64	76	13	426.579	3		sp|Q96IU4|ABHEB_HUMAN	Q96IU4	ABHEB_HUMAN	ABHD14B	Putative protein-lysine deacylase ABHD14B			0	0	0	0	0	0	1	0	1	1	1	1	1	0	0	0	0	0	1	0	1	0	0	0	0	0	0	0	0	1.34083e+06	0	1.53562e+06	1.6191e+06
AVATEANNSTFFSISSSDLVSK	AVATEANNSTFFSISSSDLVSK	K	W	186	207	22	1138.06	2		sp|O75351|VPS4B_HUMAN	O75351	VPS4B_HUMAN	VPS4B	Vacuolar protein sorting-associated protein 4B			0	0	0	0	0	0	0	0	0	0	0	0	0	0	0	0	1	0	0	0	0	0	0	0	0	0	0	0	0	0	0	0	0
AVCMLSNTTAIAEAWAR	AVC[57.0215]MLSNTTAIAEAWAR	R	L	374	390	17	932.956	2	3C(57.0215)	sp|Q71U36|TBA1A_HUMAN	Q71U36	TBA1A_HUMAN	TUBA1A	Tubulin alpha-1A chain	TUBA1B, TUBA3C, TUBA3D, TUBA3E, TUBA4A, TUBA8	sp|P0DPH7|TBA3C_HUMAN, sp|P0DPH8|TBA3D_HUMAN, sp|P68363|TBA1B_HUMAN, sp|P68366|TBA4A_HUMAN, sp|Q6PEY2|TBA3E_HUMAN, sp|Q9NY65|TBA8_HUMAN	0	0	0	0	0	0	0	0	0	0	0	0	0	0	0	2	0	0	0	0	0	0	0	0	0	0	0	0	0	0	0	0	0
AVCMLSNTTAIAEAWAR	AVC[57.0215]MLSNTTAIAEAWAR	R	L	374	390	17	622.306	3	3C(57.0215)	sp|Q71U36|TBA1A_HUMAN	Q71U36	TBA1A_HUMAN	TUBA1A	Tubulin alpha-1A chain	TUBA1B, TUBA3C, TUBA3D, TUBA3E, TUBA4A, TUBA8	sp|P0DPH7|TBA3C_HUMAN, sp|P0DPH8|TBA3D_HUMAN, sp|P68363|TBA1B_HUMAN, sp|P68366|TBA4A_HUMAN, sp|Q6PEY2|TBA3E_HUMAN, sp|Q9NY65|TBA8_HUMAN	0	0	0	0	0	0	0	0	0	0	0	0	0	0	0	2	0	0	0	0	0	0	0	0	0	0	0	0	0	0	0	0	0
AVDSLVPIGR	AVDSLVPIGR	K	G	195	204	10	513.801	2		sp|P25705|ATPA_HUMAN	P25705	ATPA_HUMAN	ATP5F1A	ATP synthase subunit alpha, mitochondrial			0	0	0	0	1	0	1	1	1	1	0	0	1	0	0	0	0	0	1	1	1	0	0	0	0	2.46834e+06	2636689	4.26868e+06	8362562	3152499	0	0	1.95795e+06
AVELAANTK	AVELAANTK	K	G	457	465	9	458.759	2		sp|P29401|TKT_HUMAN	P29401	TKT_HUMAN	TKT	Transketolase			0	0	0	0	0	0	0	0	1	1	1	1	1	0	0	0	0	0	0	0	0	0	0	0	0	0	0	2.57183e+06	3.42935e+06	2.40191e+06	2299550	2234562	2.51541e+06
AVETAAAHGSKPNVYANR	AVETAAAHGSKPNVYANR	K	G	556	573	18	619.318	3		sp|P22735|TGM1_HUMAN	P22735	TGM1_HUMAN	TGM1	Protein-glutamine gamma-glutamyltransferase K			0	0	0	0	0	0	1	0	1	0	0	0	0	0	0	0	0	0	0	0	0	0	0	0	0	0	0	0	0	0	0	0	0
AVETTAQSDNK	AVETTAQSDNK	R	I	554	564	11	582.28	2		sp|P38606|VATA_HUMAN	P38606	VATA_HUMAN	ATP6V1A	V-type proton ATPase catalytic subunit A			0	0	0	0	0	0	0	0	0	0	0	0	0	0	0	0	1	0	0	0	0	0	0	0	0	0	0	0	0	0	0	0	0
AVEVLPK	AVEVLPK	R	A	578	584	7	378.237	2		sp|P06396|GELS_HUMAN	P06396	GELS_HUMAN	GSN	Gelsolin			0	0	0	0	0	0	0	1	1	1	0	1	0	0	0	0	0	1	1	0	0	0	0	0	0	8.12079e+06	6.23392e+06	0	8095332	9089551	5.62663e+06	10289275	10948631
AVFDNLIQLEHLNIVK	AVFDNLIQLEHLNIVK	R	F	116	131	16	622.688	3		sp|Q9UHY1|NRBP_HUMAN	Q9UHY1	NRBP_HUMAN	NRBP1	Nuclear receptor-binding protein			0	0	0	0	0	0	1	0	0	1	0	0	0	0	0	0	0	0	1	1	1	0	0	0	0	0	0	391174	373728	377960	306056	266645	450934
AVFPSIVGR	AVFPSIVGR	R	P	29	37	9	473.279	2		sp|P60709|ACTB_HUMAN	P60709	ACTB_HUMAN	ACTB	Actin, cytoplasmic 1	ACTA1, ACTA2, ACTC1, ACTG1, ACTG2, POTEE, POTEF, POTEI	sp|A5A3E0|POTEF_HUMAN, sp|P0CG38|POTEI_HUMAN, sp|P62736|ACTA_HUMAN, sp|P63261|ACTG_HUMAN, sp|P63267|ACTH_HUMAN, sp|P68032|ACTC_HUMAN, sp|P68133|ACTS_HUMAN, sp|Q6S8J3|POTEE_HUMAN	1	1	1	0	0	0	1	1	1	1	1	1	1	1	1	1	1	1	1	1	1	54053336	15156406	34108380	7.19948e+06	22051826	15526980	80788064	133480288	80160528	89914104	77034840	80645232
AVFPSIVGRPR	AVFPSIVGRPR	R	H	29	39	11	599.856	2		sp|P60709|ACTB_HUMAN	P60709	ACTB_HUMAN	ACTB	Actin, cytoplasmic 1	ACTA1, ACTA2, ACTC1, ACTG1, ACTG2, POTEE, POTEF, POTEI	sp|A5A3E0|POTEF_HUMAN, sp|P0CG38|POTEI_HUMAN, sp|P62736|ACTA_HUMAN, sp|P63261|ACTG_HUMAN, sp|P63267|ACTH_HUMAN, sp|P68032|ACTC_HUMAN, sp|P68133|ACTS_HUMAN, sp|Q6S8J3|POTEE_HUMAN	0	0	0	0	0	0	0	0	0	0	0	0	0	0	0	1	1	1	0	0	0	11740593	14077903	0	1.57941e+06	0	0	0	0	0	0	0	0
AVFPSIVGRPR	AVFPSIVGRPR	R	H	29	39	11	400.24	3		sp|P60709|ACTB_HUMAN	P60709	ACTB_HUMAN	ACTB	Actin, cytoplasmic 1	ACTA1, ACTA2, ACTC1, ACTG1, ACTG2, POTEE, POTEF, POTEI	sp|A5A3E0|POTEF_HUMAN, sp|P0CG38|POTEI_HUMAN, sp|P62736|ACTA_HUMAN, sp|P63261|ACTG_HUMAN, sp|P63267|ACTH_HUMAN, sp|P68032|ACTC_HUMAN, sp|P68133|ACTS_HUMAN, sp|Q6S8J3|POTEE_HUMAN	0	0	0	0	0	0	1	1	1	1	1	1	1	1	1	1	1	0	1	0	1	31291210	16930782	34614816	6.19532e+06	4681662	0	25278714	15683122	28382364	28496332	36450088	32530986
AVFVDLEPTVIDEIR	AVFVDLEPTVIDEIR	R	N	65	79	15	858.464	2		sp|P68366|TBA4A_HUMAN	P68366	TBA4A_HUMAN	TUBA4A	Tubulin alpha-4A chain			0	0	0	0	0	0	0	0	0	0	0	0	0	0	0	1	0	1	0	0	0	0	0	0	0	0	0	0	0	0	0	0	0
AVFVDLEPTVIDEIR	AVFVDLEPTVIDEIR	R	N	65	79	15	572.645	3		sp|P68366|TBA4A_HUMAN	P68366	TBA4A_HUMAN	TUBA4A	Tubulin alpha-4A chain			0	0	0	0	0	0	0	0	0	0	0	0	0	0	0	1	0	1	1	1	1	0	0	0	0	0	0	0	0	0	0	0	0
AVFVDLEPTVIDEVR	AVFVDLEPTVIDEVR	R	T	65	79	15	851.457	2		sp|Q9BQE3|TBA1C_HUMAN	Q9BQE3	TBA1C_HUMAN	TUBA1C	Tubulin alpha-1C chain	TUBA1A, TUBA1B	sp|P68363|TBA1B_HUMAN, sp|Q71U36|TBA1A_HUMAN	0	0	1	0	0	0	0	0	0	0	0	0	0	0	0	2	1	1	0	0	0	0	0	0	0	0	0	0	0	0	0	0	0
AVFVDLEPTVIDEVR	AVFVDLEPTVIDEVR	R	T	65	79	15	567.973	3		sp|Q9BQE3|TBA1C_HUMAN	Q9BQE3	TBA1C_HUMAN	TUBA1C	Tubulin alpha-1C chain	TUBA1A, TUBA1B	sp|P68363|TBA1B_HUMAN, sp|Q71U36|TBA1A_HUMAN	0	0	0	0	0	0	0	0	0	0	0	0	0	0	0	0	0	0	0	1	1	0	0	0	0	0	0	0	1.00017e+06	0	0	0	0
AVFVSEGK	AVFVSEGK	R	I	226	233	8	418.729	2		sp|P31146|COR1A_HUMAN	P31146	COR1A_HUMAN	CORO1A	Coronin-1A			0	0	0	0	0	0	0	0	0	0	0	1	0	0	0	0	0	0	0	0	0	0	0	0	0	0	0	0	4329486	0	5111735	7.04755e+06	7993880
AVGFLEIGYQK	AVGFLEIGYQK	R	E	1002	1012	11	612.835	2		sp|A8K2U0|A2ML1_HUMAN	A8K2U0	A2ML1_HUMAN	A2ML1	Alpha-2-macroglobulin-like protein 1			0	0	0	0	0	0	1	0	1	0	1	0	0	0	0	0	0	0	0	0	0	0	0	0	0	0	0	3668914	814176	5.10822e+06	0	890351	0
AVGPEITK	AVGPEITK	K	T	273	280	8	407.737	2		sp|P30153|2AAA_HUMAN	P30153	2AAA_HUMAN	PPP2R1A	Serine/threonine-protein phosphatase 2A 65 kDa regulatory subunit A alpha isoform			0	0	0	0	0	0	0	0	0	0	0	0	0	0	0	0	0	0	1	0	0	0	0	0	0	0	0	0	1.13864e+06	815716	0	0	750604
AVGPSSTQLYMVR	AVGPSSTQLYMVR	R	T	551	563	13	704.866	2		sp|Q7L576|CYFP1_HUMAN	Q7L576	CYFP1_HUMAN	CYFIP1	Cytoplasmic FMR1-interacting protein 1			1	0	0	0	0	0	0	0	0	0	0	0	0	0	0	0	0	0	0	0	0	1.87643e+06	0	0	0	0	0	0	0	0	0	0	0
AVIDDAFAR	AVIDDAFAR	R	A	135	143	9	489.256	2		sp|P14780|MMP9_HUMAN	P14780	MMP9_HUMAN	MMP9	Matrix metalloproteinase-9			0	0	0	0	0	0	0	1	1	1	1	0	1	0	0	0	1	1	0	1	1	0	0	0	0	0	0	31859928	29039280	31994292	38341832	35306224	30933054
AVILQGSNDVELVAEGNSR	AVILQGSNDVELVAEGNSR	K	F	1289	1307	19	986.011	2		sp|P08123|CO1A2_HUMAN	P08123	CO1A2_HUMAN	COL1A2	Collagen alpha-2(I) chain			0	0	1	1	0	0	0	0	0	0	0	0	0	0	0	0	0	0	0	0	0	0	0	20349716	1.43786e+06	0	0	0	0	0	0	0	0
AVILQGSNDVELVAEGNSR	AVILQGSNDVELVAEGNSR	K	F	1289	1307	19	657.676	3		sp|P08123|CO1A2_HUMAN	P08123	CO1A2_HUMAN	COL1A2	Collagen alpha-2(I) chain			0	0	1	1	0	0	0	0	0	0	0	0	0	0	0	0	0	0	0	0	0	0	0	30071850	0	0	0	0	0	0	0	0	0
AVLCPQPTR	AVLC[57.0215]PQPTR	R	Q	175	183	9	521.279	2	4C(57.0215)	sp|P15153|RAC2_HUMAN	P15153	RAC2_HUMAN	RAC2	Ras-related C3 botulinum toxin substrate 2			0	0	0	0	0	0	0	0	0	0	0	0	0	0	0	1	1	1	0	1	0	0	0	0	0	0	0	0	0	0	0	0	0
AVLDALLASK	AVLDALLASK	R	Q	991	1000	10	500.805	2		sp|Q66K74|MAP1S_HUMAN	Q66K74	MAP1S_HUMAN	MAP1S	Microtubule-associated protein 1S			0	0	0	0	0	0	0	0	1	0	0	1	0	0	0	0	0	0	1	0	1	0	0	0	0	0	0	0	0	0	0	0	0
AVLEEDEEVTEEAEMEPEDKGH	AVLEEDEEVTEEAEMEPEDKGH	K	-	430	451	22	839.027	3		sp|Q9H4B7|TBB1_HUMAN	Q9H4B7	TBB1_HUMAN	TUBB1	Tubulin beta-1 chain			0	0	0	0	0	0	0	0	0	0	0	0	0	0	0	0	0	1	0	0	0	0	0	0	0	0	0	0	0	0	0	0	0
AVLEEDEEVTEEAEMEPEDKGH	AVLEEDEEVTEEAEM[15.9949]EPEDKGH	K	-	430	451	22	844.359	3	15M(15.9949)	sp|Q9H4B7|TBB1_HUMAN	Q9H4B7	TBB1_HUMAN	TUBB1	Tubulin beta-1 chain			0	0	0	0	0	0	0	0	0	0	0	0	0	0	0	0	0	0	2	1	1	0	0	0	0	0	0	0	0	0	0	0	0
AVLFCLSEDKK	AVLFC[57.0215]LSEDKK	K	N	35	45	11	437.232	3	5C(57.0215)	sp|P23528|COF1_HUMAN	P23528	COF1_HUMAN	CFL1	Cofilin-1			0	0	0	0	0	0	0	0	0	0	0	0	0	0	0	1	0	0	0	0	1	0	0	0	0	0	0	0	0	0	0	0	0
AVLHVALR	AVLHVALR	R	N	97	104	8	439.782	2		sp|P06744|G6PI_HUMAN	P06744	G6PI_HUMAN	GPI	Glucose-6-phosphate isomerase			0	0	0	0	0	0	0	0	1	0	0	0	0	0	0	0	0	0	0	0	0	0	0	0	0	0	0	0	1.21684e+06	1.10213e+06	0	0	0
AVLIAGQPGTGK	AVLIAGQPGTGK	R	T	72	83	12	556.327	2		sp|Q9Y230|RUVB2_HUMAN	Q9Y230	RUVB2_HUMAN	RUVBL2	RuvB-like 2			0	0	0	0	0	0	0	0	0	0	0	0	1	0	0	0	0	0	0	0	0	0	0	0	0	0	7099233	0	0	0	0	0	0
AVLLAGPPGTGK	AVLLAGPPGTGK	R	T	65	76	12	540.824	2		sp|Q9Y265|RUVB1_HUMAN	Q9Y265	RUVB1_HUMAN	RUVBL1	RuvB-like 1			0	0	0	0	0	0	0	0	0	0	0	0	0	0	0	0	0	0	0	1	0	0	0	0	0	0	0	0	0	0	0	0	0
AVLNPTPIKR	AVLNPTPIKR	R	G	175	184	10	554.845	2		sp|P84095|RHOG_HUMAN	P84095	RHOG_HUMAN	RHOG	Rho-related GTP-binding protein RhoG			0	0	0	0	0	0	1	1	1	1	1	1	1	1	1	0	0	0	0	0	0	0	0	0	0	0	0	13097089	11506045	8392965	15069981	12631212	11532941
AVLQEFGR	AVLQEFGR	K	I	124	131	8	460.253	2		sp|Q9Y394|DHRS7_HUMAN	Q9Y394	DHRS7_HUMAN	DHRS7	Dehydrogenase/reductase SDR family member 7			0	0	0	0	0	0	1	1	1	0	0	0	1	0	0	0	1	0	1	1	0	0	0	0	0	1.6046e+06	2.14619e+06	2169360	2.08381e+06	2468921	2.61826e+06	2.25614e+06	2496838
AVLTIDEKGTEAAGAMFLEAIPMSIPPEVK	AVLTIDEKGTEAAGAM[15.9949]FLEAIPM[15.9949]SIPPEVK	K	F	360	389	30	1054.21	3	16M(15.9949)	sp|P01009|A1AT_HUMAN	P01009	A1AT_HUMAN	SERPINA1	Alpha-1-antitrypsin			0	0	2	0	0	0	0	0	0	0	0	0	0	0	0	0	0	0	0	0	0	0	0	7.35158e+06	0	0	0	0	0	0	0	0	0
AVLVDLEPGTMDSVR	AVLVDLEPGTMDSVR	R	S	63	77	15	801.414	2		sp|P68371|TBB4B_HUMAN	P68371	TBB4B_HUMAN	TUBB4B	Tubulin beta-4B chain	TUBB4A, TUBB8	sp|P04350|TBB4A_HUMAN, sp|Q3ZCM7|TBB8_HUMAN	0	0	0	0	0	0	0	0	0	0	0	0	0	0	0	1	1	1	0	0	0	0	0	0	0	0	0	0	0	0	0	0	0
AVLVDLEPGTMDSVR	AVLVDLEPGTM[15.9949]DSVR	R	S	63	77	15	809.411	2	11M(15.9949)	sp|P68371|TBB4B_HUMAN	P68371	TBB4B_HUMAN	TUBB4B	Tubulin beta-4B chain	TUBB4A, TUBB8	sp|P04350|TBB4A_HUMAN, sp|Q3ZCM7|TBB8_HUMAN	0	0	0	0	0	0	0	0	0	0	0	0	0	0	0	1	0	1	0	0	0	0	0	0	0	0	0	0	0	0	0	0	0
AVLVDLEPGTMDSVR	AVLVDLEPGTM[15.9949]DSVR	R	S	63	77	15	539.943	3	11M(15.9949)	sp|P68371|TBB4B_HUMAN	P68371	TBB4B_HUMAN	TUBB4B	Tubulin beta-4B chain	TUBB4A, TUBB8	sp|P04350|TBB4A_HUMAN, sp|Q3ZCM7|TBB8_HUMAN	0	0	0	0	0	0	0	0	0	0	0	0	0	0	0	0	0	0	0	0	1	0	0	0	0	0	0	0	0	0	0	0	0
AVMDDFAAFVEK	AVMDDFAAFVEK	K	C	570	581	12	671.821	2		sp|P02768|ALBU_HUMAN	P02768	ALBU_HUMAN	ALB	Albumin			0	0	1	0	0	0	0	0	0	0	0	0	0	0	0	0	0	0	0	0	0	0	0	13013901	0	0	0	0	0	0	0	0	0
AVPEGFVIPR	AVPEGFVIPR	K	G	118	127	10	542.811	2		sp|P43490|NAMPT_HUMAN	P43490	NAMPT_HUMAN	NAMPT	Nicotinamide phosphoribosyltransferase			0	0	0	0	0	0	1	1	1	1	1	1	1	1	1	1	0	0	1	1	1	0	0	0	0	4.67897e+06	0	4.17604e+06	21630850	26507168	5109222	22904218	27136732
AVPLEAVTGLSVTSGGDQLVVLHAR	AVPLEAVTGLSVTSGGDQLVVLHAR	R	G	910	934	25	830.462	3		sp|B0I1T2|MYO1G_HUMAN	B0I1T2	MYO1G_HUMAN	MYO1G	Unconventional myosin-Ig			0	0	0	0	0	0	0	0	0	0	0	0	0	0	0	0	1	0	0	0	0	0	0	0	0	0	0	0	0	0	0	0	0
AVPYPQR	AVPYPQR	K	D	192	198	7	415.73	2		contam_sp|P02666|CASB_BOVIN	P02666	CASB_BOVIN	CSN2	Beta-casein			0	0	0	0	0	0	0	0	0	0	0	1	0	0	0	0	0	0	0	0	0	0	0	0	0	5.81356e+06	0	0	0	0	0	0	18244868
AVQMDELVPLGELTK	AVQMDELVPLGELTK	R	H	611	625	15	821.94	2		sp|Q70J99|UN13D_HUMAN	Q70J99	UN13D_HUMAN	UNC13D	Protein unc-13 homolog D			0	0	0	0	0	0	0	0	0	0	0	0	0	0	0	0	1	0	0	0	0	0	0	0	0	0	0	0	0	0	0	0	0
AVQPVLVSR	AVQPVLVSR	R	V	181	189	9	484.798	2		sp|Q7L5N7|PCAT2_HUMAN	Q7L5N7	PCAT2_HUMAN	LPCAT2	Lysophosphatidylcholine acyltransferase 2			0	0	0	0	0	0	0	0	0	0	0	0	0	0	0	1	0	0	1	1	1	0	0	0	0	0	824019	0	0	0	0	0	0
AVSEGYK	AVSEGYK	K	D	74	80	7	377.192	2		sp|P32320|CDD_HUMAN	P32320	CDD_HUMAN	CDA	Cytidine deaminase			1	0	0	0	0	0	0	0	0	0	0	0	0	0	0	0	1	0	0	0	0	5726589	0	0	0	0	0	0	0	0	0	0	0
AVSEGYKDFR	AVSEGYKDFR	K	A	74	83	10	391.196	3		sp|P32320|CDD_HUMAN	P32320	CDD_HUMAN	CDA	Cytidine deaminase			0	0	0	1	0	0	0	0	0	0	0	0	0	0	0	0	1	1	0	0	0	14347738	11452471	13436682	7.09843e+06	0	0	0	0	0	0	0	0
AVSLFFNWK	AVSLFFNWK	R	Q	648	656	9	556.3	2		sp|Q9NPP4|NLRC4_HUMAN	Q9NPP4	NLRC4_HUMAN	NLRC4	NLR family CARD domain-containing protein 4			0	0	0	0	0	0	0	0	0	0	0	0	0	0	0	0	0	0	1	0	1	0	0	0	0	0	0	0	0	0	0	0	0
AVSNEIVRFPTDQLTPDQER	AVSNEIVRFPTDQLTPDQER	R	S	229	248	20	772.392	3		sp|P05164|PERM_HUMAN	P05164	PERM_HUMAN	MPO	Myeloperoxidase			0	0	0	0	0	0	1	0	1	0	0	1	0	0	1	1	0	0	1	1	2	0	0	0	0	9903377	0	0	0	523308	320659	0	884246
AVTELNEPLSNEDR	AVTELNEPLSNEDR	K	N	29	42	14	793.886	2		sp|Q04917|1433F_HUMAN	Q04917	1433F_HUMAN	YWHAH	14-3-3 protein eta			0	0	0	0	0	0	0	0	0	0	0	0	0	0	0	1	0	0	0	0	0	0	0	0	0	0	0	0	0	0	0	0	0
AVTELNEPLSNEDRNLLSVAYK	AVTELNEPLSNEDRNLLSVAYK	K	N	29	50	22	825.762	3		sp|Q04917|1433F_HUMAN	Q04917	1433F_HUMAN	YWHAH	14-3-3 protein eta			0	0	0	0	0	0	0	0	0	0	0	0	0	0	0	0	1	0	0	0	0	0	0	0	0	0	0	0	0	0	0	0	0
AVTEQGAELSNEER	AVTEQGAELSNEER	K	N	28	41	14	766.863	2		sp|P27348|1433T_HUMAN	P27348	1433T_HUMAN	YWHAQ	14-3-3 protein theta			0	0	0	0	0	0	0	0	0	0	0	0	0	0	0	0	1	1	0	0	1	0	0	0	0	0	0	0	0	0	0	0	0
AVTEQGHELSNEER	AVTEQGHELSNEER	K	N	30	43	14	799.874	2		sp|P31946|1433B_HUMAN	P31946	1433B_HUMAN	YWHAB	14-3-3 protein beta/alpha			0	0	0	0	0	0	0	0	0	0	0	0	0	0	0	2	0	0	0	0	0	0	0	0	0	0	0	0	0	0	0	0	0
AVTEQGHELSNEER	AVTEQGHELSNEER	K	N	30	43	14	533.585	3		sp|P31946|1433B_HUMAN	P31946	1433B_HUMAN	YWHAB	14-3-3 protein beta/alpha			0	0	0	0	0	0	0	0	0	0	0	0	0	0	0	1	2	0	0	0	0	0	0	0	0	0	0	0	0	0	0	0	0
AVTIFIR	AVTIFIR	R	G	382	388	7	410.258	2		sp|P48643|TCPE_HUMAN	P48643	TCPE_HUMAN	CCT5	T-complex protein 1 subunit epsilon			0	0	0	0	0	0	0	0	1	0	0	0	0	0	0	1	0	0	1	1	0	0	0	0	0	0	0	0	0	248161	0	0	0
AVTPNGEIR	AVTPNGEIR	R	A	789	797	9	478.762	2		sp|Q96P48|ARAP1_HUMAN	Q96P48	ARAP1_HUMAN	ARAP1	Arf-GAP with Rho-GAP domain, ANK repeat and PH domain-containing protein 1			0	0	0	0	0	0	0	0	0	0	0	0	0	0	0	1	0	0	0	0	0	0	0	0	0	0	0	0	0	0	0	0	0
AVVGDAQYHHFR	AVVGDAQYHHFR	K	H	100	111	12	467.234	3		sp|P47929|LEG7_HUMAN	P47929	LEG7_HUMAN	LGALS7	Galectin-7			0	0	0	0	0	1	1	0	1	0	1	0	1	0	0	0	0	0	0	0	0	0	0	0	0	0	0	10053869	0	74768696	0	0	0
AVVQVFEGTSGIDAK	AVVQVFEGTSGIDAK	K	K	94	108	15	760.901	2		sp|P21281|VATB2_HUMAN	P21281	VATB2_HUMAN	ATP6V1B2	V-type proton ATPase subunit B, brain isoform			0	0	0	0	0	0	0	0	0	0	0	0	0	0	0	0	0	1	0	0	0	0	0	0	0	0	0	0	0	0	0	0	0
AWELTQK	AWELTQK	K	T	365	371	7	438.235	2		sp|P06737|PYGL_HUMAN	P06737	PYGL_HUMAN	PYGL	Glycogen phosphorylase, liver form			0	0	0	0	0	0	0	0	0	1	1	1	0	0	0	0	0	0	0	0	0	0	0	0	0	0	0	5.89323e+06	0	5.67306e+06	0	6621394	6680532
AWGAVVPLVGK	AWGAVVPLVGK	K	L	79	89	11	548.829	2		sp|Q9NUQ9|CYRIB_HUMAN	Q9NUQ9	CYRIB_HUMAN	CYRIB	CYFIP-related Rac1 interactor B			0	1	0	0	0	0	0	0	0	0	1	0	0	0	0	1	1	1	0	1	0	2.74582e+06	5.14949e+06	2722744	1.96604e+06	3.86769e+06	2.15487e+06	1.57437e+06	1.27954e+06	1.5481e+06	1.64136e+06	1.45795e+06	1.18106e+06
AWGPGLEGGVVGK	AWGPGLEGGVVGK	R	S	581	593	13	613.83	2		sp|P21333|FLNA_HUMAN	P21333	FLNA_HUMAN	FLNA	Filamin-A			0	1	0	0	0	0	0	0	0	0	0	0	0	0	0	0	1	1	0	0	0	0	2752222	1799483	460979	0	0	0	0	0	0	0	0
AYAVILTTGEAGHPSADVLK	AYAVILTTGEAGHPSADVLK	K	Y	849	868	20	671.693	3		sp|Q12913|PTPRJ_HUMAN	Q12913	PTPRJ_HUMAN	PTPRJ	Receptor-type tyrosine-protein phosphatase eta			0	0	0	0	0	0	0	0	0	1	0	0	0	0	0	0	0	0	1	1	1	0	0	0	0	0	0	0	415519	0	438162	0	284895
AYFAVFDGHGGVDAAR	AYFAVFDGHGGVDAAR	R	Y	192	207	16	551.599	3		sp|P49593|PPM1F_HUMAN	P49593	PPM1F_HUMAN	PPM1F	Protein phosphatase 1F			0	0	0	0	0	0	0	0	0	0	0	0	0	0	0	0	0	0	1	0	1	0	0	0	0	563056	0	388861	615471	0	372598	0	627074
AYFHLLNQIAPK	AYFHLLNQIAPK	K	G	301	312	12	472.266	3		sp|P13797|PLST_HUMAN	P13797	PLST_HUMAN	PLS3	Plastin-3	PLS1	sp|Q14651|PLSI_HUMAN	0	0	0	0	0	0	0	0	1	0	0	0	0	0	0	0	0	0	0	0	0	0	0	0	0	0	0	0	0	1.56306e+06	0	0	0
AYHEQLSVAEITNACFEPANQMVK	AYHEQLSVAEITNAC[57.0215]FEPANQMVK	K	C	281	304	24	917.435	3	15C(57.0215)	sp|P68366|TBA4A_HUMAN	P68366	TBA4A_HUMAN	TUBA4A	Tubulin alpha-4A chain	TUBA1A, TUBA1B, TUBA3C, TUBA3D, TUBA3E	sp|P0DPH7|TBA3C_HUMAN, sp|P0DPH8|TBA3D_HUMAN, sp|P68363|TBA1B_HUMAN, sp|Q6PEY2|TBA3E_HUMAN, sp|Q71U36|TBA1A_HUMAN	0	0	0	0	0	0	0	0	0	0	0	0	0	0	0	2	2	1	0	0	0	0	0	1.26277e+06	0	0	0	0	0	0	0	0	0
AYHEQLSVAEITNACFEPANQMVK	AYHEQLSVAEITNAC[57.0215]FEPANQM[15.9949]VK	K	C	281	304	24	922.767	3	15C(57.0215)	sp|P68366|TBA4A_HUMAN	P68366	TBA4A_HUMAN	TUBA4A	Tubulin alpha-4A chain	TUBA1A, TUBA1B, TUBA3C, TUBA3D, TUBA3E	sp|P0DPH7|TBA3C_HUMAN, sp|P0DPH8|TBA3D_HUMAN, sp|P68363|TBA1B_HUMAN, sp|Q6PEY2|TBA3E_HUMAN, sp|Q71U36|TBA1A_HUMAN	0	0	2	0	0	0	0	0	0	0	0	0	0	0	0	0	0	0	0	0	0	0	0	0	0	0	0	0	0	0	0	0	0
AYHEQLTVAEITNACFEPANQMVK	AYHEQLTVAEITNAC[57.0215]FEPANQMVK	K	C	281	304	24	922.107	3	15C(57.0215)	sp|Q9BQE3|TBA1C_HUMAN	Q9BQE3	TBA1C_HUMAN	TUBA1C	Tubulin alpha-1C chain			0	0	0	0	0	1	0	0	0	0	0	0	0	0	0	3	0	0	0	0	0	0	0	0	0	0	0	0	0	0	0	0	0
AYHEQLTVAEITNACFEPANQMVK	AYHEQLTVAEITNAC[57.0215]FEPANQM[15.9949]VK	K	C	281	304	24	927.439	3	15C(57.0215)	sp|Q9BQE3|TBA1C_HUMAN	Q9BQE3	TBA1C_HUMAN	TUBA1C	Tubulin alpha-1C chain			0	0	1	0	0	0	0	0	1	1	0	0	0	0	0	1	0	0	1	1	1	0	0	0	0	3.11567e+06	3670185	1.55085e+06	0	0	854656	0	0
AYILNLVK	AYILNLVK	R	Q	281	288	8	467.292	2		sp|P50991|TCPD_HUMAN	P50991	TCPD_HUMAN	CCT4	T-complex protein 1 subunit delta			0	0	0	0	0	0	0	0	0	0	0	0	0	0	0	0	0	0	1	0	1	0	0	0	0	0	0	0	0	0	0	0	0
AYIQENLELVEK	AYIQENLELVEK	K	G	722	733	12	724.885	2		sp|P11586|C1TC_HUMAN	P11586	C1TC_HUMAN	MTHFD1	C-1-tetrahydrofolate synthase, cytoplasmic			0	0	0	0	0	0	0	0	0	0	0	0	0	0	0	0	1	0	1	1	1	0	0	0	0	0	0	0	0	0	0	0	0
AYLPVNESFGFTADLR	AYLPVNESFGFTADLR	K	S	786	801	16	900.452	2		sp|P13639|EF2_HUMAN	P13639	EF2_HUMAN	EEF2	Elongation factor 2			0	0	0	0	0	0	0	0	0	0	0	0	0	0	0	1	2	1	0	0	0	0	0	0	0	0	0	0	0	0	0	0	0
AYLPVNESFGFTADLR	AYLPVNESFGFTADLR	K	S	786	801	16	600.637	3		sp|P13639|EF2_HUMAN	P13639	EF2_HUMAN	EEF2	Elongation factor 2			0	0	0	0	0	0	0	0	1	0	0	0	0	0	0	0	0	0	0	1	0	0	0	0	0	0	0	0	0	262830	0	0	0
AYLQQLR	AYLQQLR	R	Q	131	137	7	446.256	2		sp|O15145|ARPC3_HUMAN	O15145	ARPC3_HUMAN	ARPC3	Actin-related protein 2/3 complex subunit 3			0	0	0	0	0	0	0	1	1	1	1	0	0	0	0	0	0	0	1	1	0	0	0	0	0	0	0	2.80245e+06	3.33848e+06	6.84739e+06	2.89729e+06	3.07078e+06	2.93712e+06
AYTGREFDDLSPEQQR	AYTGREFDDLSPEQQR	K	Q	652	667	16	637.966	3		sp|Q93084|AT2A3_HUMAN	Q93084	AT2A3_HUMAN	ATP2A3	Sarcoplasmic/endoplasmic reticulum calcium ATPase 3			0	0	0	0	0	0	0	0	0	0	0	0	0	0	0	2	0	0	1	0	0	0	0	0	0	0	0	0	0	0	0	0	0
AYTNFDAER	AYTNFDAER	K	D	29	37	9	543.746	2		sp|P07355|ANXA2_HUMAN	P07355	ANXA2_HUMAN	ANXA2	Annexin A2	ANXA2P2	sp|A6NMY6|AXA2L_HUMAN	0	0	0	0	0	0	1	0	1	0	1	0	0	0	0	0	0	0	0	0	0	0	0	0	0	0	3.37334e+06	2.18394e+06	0	6.84071e+06	0	0	0
AYYHLLEQVAPK	AYYHLLEQVAPK	K	G	298	309	12	716.385	2		sp|P13796|PLSL_HUMAN	P13796	PLSL_HUMAN	LCP1	Plastin-2			1	1	1	1	0	0	0	0	0	0	0	0	0	0	0	0	1	0	0	0	0	17910774	9289299	39630084	16569722	0	0	0	0	0	0	0	0
AYYHLLEQVAPK	AYYHLLEQVAPK	K	G	298	309	12	477.926	3		sp|P13796|PLSL_HUMAN	P13796	PLSL_HUMAN	LCP1	Plastin-2			1	1	1	1	0	0	0	0	0	0	0	0	0	0	0	0	1	0	0	0	0	30644842	24241162	93454464	30272274	0	0	0	0	0	0	0	0
AYYHLLEQVAPKGDEEGVPAVVIDMSGLR	AYYHLLEQVAPKGDEEGVPAVVIDMSGLR	K	E	298	326	29	1052.87	3		sp|P13796|PLSL_HUMAN	P13796	PLSL_HUMAN	LCP1	Plastin-2			0	0	1	0	0	0	0	0	0	0	0	0	0	0	0	0	0	0	0	0	0	0	0	2.64383e+06	0	0	0	0	0	0	0	0	0
CAEFILEHGR	C[57.0215]AEFILEHGR	K	N	183	192	10	616.298	2	1C(57.0215)	sp|P42331|RHG25_HUMAN	P42331	RHG25_HUMAN	ARHGAP25	Rho GTPase-activating protein 25			0	0	0	0	0	0	1	2	2	0	1	1	1	1	3	1	0	0	1	1	1	0	0	0	0	0	0	90435496	64887852	35448112	32069192	41501804	41985404
CAEFILEHGR	C[57.0215]AEFILEHGR	K	N	183	192	10	411.201	3	1C(57.0215)	sp|P42331|RHG25_HUMAN	P42331	RHG25_HUMAN	ARHGAP25	Rho GTPase-activating protein 25			0	0	0	0	0	0	3	2	1	1	1	3	2	2	2	4	0	0	1	2	1	0	0	0	0	0	0	1621100290	1527034240	1265207810	1057356030	1420054400	1184520060
CAEFILEHGRNEEGIFR	C[57.0215]AEFILEHGRNEEGIFR	K	L	183	199	17	1039	2	1C(57.0215)	sp|P42331|RHG25_HUMAN	P42331	RHG25_HUMAN	ARHGAP25	Rho GTPase-activating protein 25			0	0	0	0	0	0	0	0	0	0	0	0	0	0	0	2	0	0	0	0	0	0	0	0	0	0	0	0	0	0	0	0	0
CAEFILEHGRNEEGIFR	C[57.0215]AEFILEHGRNEEGIFR	K	L	183	199	17	693.002	3	1C(57.0215)	sp|P42331|RHG25_HUMAN	P42331	RHG25_HUMAN	ARHGAP25	Rho GTPase-activating protein 25			0	0	0	0	0	0	1	1	1	1	1	1	2	1	1	1	0	0	1	1	1	0	0	0	0	0	0	50580780	15125097	27127022	20558328	44489092	37368284
CAEFILEHGRNEEGIFR	C[57.0215]AEFILEHGRNEEGIFR	K	L	183	199	17	520.003	4	1C(57.0215)	sp|P42331|RHG25_HUMAN	P42331	RHG25_HUMAN	ARHGAP25	Rho GTPase-activating protein 25			0	0	0	0	0	0	0	0	0	0	0	0	0	0	0	1	0	0	0	0	0	0	0	0	0	0	0	0	0	0	0	0	0
CAEFILEHGRNEEGIFRLPGQDNLVK	C[57.0215]AEFILEHGRNEEGIFRLPGQDNLVK	K	Q	183	208	26	1014.51	3	1C(57.0215)	sp|P42331|RHG25_HUMAN	P42331	RHG25_HUMAN	ARHGAP25	Rho GTPase-activating protein 25			0	0	0	0	0	0	0	0	0	0	0	0	0	0	0	3	0	0	0	0	0	0	0	0	0	0	0	0	0	0	0	0	0
CAEFILEHGRNEEGIFRLPGQDNLVK	C[57.0215]AEFILEHGRNEEGIFRLPGQDNLVK	K	Q	183	208	26	761.137	4	1C(57.0215)	sp|P42331|RHG25_HUMAN	P42331	RHG25_HUMAN	ARHGAP25	Rho GTPase-activating protein 25			0	0	0	0	0	0	1	0	0	0	0	0	0	0	0	0	0	0	0	0	0	0	0	0	0	0	0	6409095	1579648	2644045	1.27493e+06	11220368	5005553
CAEFILEHGRNEEGIFRLPGQDNLVK	C[57.0215]AEFILEHGRNEEGIFRLPGQDNLVK	K	Q	183	208	26	609.111	5	1C(57.0215)	sp|P42331|RHG25_HUMAN	P42331	RHG25_HUMAN	ARHGAP25	Rho GTPase-activating protein 25			0	0	0	0	0	0	0	0	0	0	0	0	0	0	0	1	0	0	0	0	0	0	0	0	0	0	0	0	0	0	0	0	0
CAFSSQEPYFSYSGAFK	C[57.0215]AFSSQEPYFSYSGAFK	K	C	200	216	17	988.43	2	1C(57.0215)	sp|P02788|TRFL_HUMAN	P02788	TRFL_HUMAN	LTF	Lactotransferrin			0	0	0	0	0	0	0	0	0	0	0	0	0	0	0	1	0	0	0	0	0	0	0	0	0	0	0	0	0	0	0	0	0
CDENILWLDYK	C[57.0215]DENILWLDYK	K	N	152	162	11	734.842	2	1C(57.0215)	sp|P14618|KPYM_HUMAN	P14618	KPYM_HUMAN	PKM	Pyruvate kinase PKM			0	0	0	0	0	0	0	0	1	0	0	0	0	0	0	0	1	0	0	0	0	0	0	0	0	0	0	0	0	1.62256e+06	0	0	0
CFLTSAFQGANSSK	C[57.0215]FLTSAFQGANSSK	K	M	448	461	14	759.356	2	1C(57.0215)	sp|P42331|RHG25_HUMAN	P42331	RHG25_HUMAN	ARHGAP25	Rho GTPase-activating protein 25			0	0	0	0	0	0	1	1	1	1	1	1	1	1	1	1	2	2	1	1	1	0	0	0	0	0	0	106047912	85284488	96797976	114049896	100319392	94853104
CFLTSAFQGANSSK	C[57.0215]FLTSAFQGANSSK	K	M	448	461	14	506.573	3	1C(57.0215)	sp|P42331|RHG25_HUMAN	P42331	RHG25_HUMAN	ARHGAP25	Rho GTPase-activating protein 25			0	0	0	0	0	0	0	0	0	0	0	0	0	0	0	1	1	1	0	0	0	0	0	0	0	0	0	0	0	0	0	0	0
CFLTSAFQGANSSKMEIFKNEFWSPSSEAK	C[57.0215]FLTSAFQGANSSKMEIFKNEFWSPSSEAK	K	A	448	477	30	1143.54	3	1C(57.0215)	sp|P42331|RHG25_HUMAN	P42331	RHG25_HUMAN	ARHGAP25	Rho GTPase-activating protein 25			0	0	0	0	0	0	0	0	0	0	0	0	0	0	0	0	1	1	0	0	0	0	0	0	0	0	0	0	0	0	0	0	0
CFLTSAFQGANSSKMEIFKNEFWSPSSEAK	C[57.0215]FLTSAFQGANSSKMEIFKNEFWSPSSEAK	K	A	448	477	30	857.904	4	1C(57.0215)	sp|P42331|RHG25_HUMAN	P42331	RHG25_HUMAN	ARHGAP25	Rho GTPase-activating protein 25			0	0	0	0	0	0	0	0	0	0	0	0	0	0	0	1	1	3	0	0	0	0	0	0	0	0	0	0	0	0	0	0	0
CIKDEETGLCLLPLKEK	C[57.0215]IKDEETGLC[57.0215]LLPLKEK	R	K	2433	2449	17	682.692	3	10C(57.0215)	sp|P15924|DESP_HUMAN	P15924	DESP_HUMAN	DSP	Desmoplakin			0	0	0	0	0	0	0	0	1	0	0	0	0	0	0	0	0	0	0	0	0	0	0	0	0	0	0	0	0	3.57965e+06	0	0	0
CPEALFQPSFLGMESCGIHETTFNSIMK	C[57.0215]PEALFQPSFLGMESC[57.0215]GIHETTFNSIMK	R	C	257	284	28	1077.83	3	16C(57.0215)	sp|P60709|ACTB_HUMAN	P60709	ACTB_HUMAN	ACTB	Actin, cytoplasmic 1	ACTG1	sp|P63261|ACTG_HUMAN	0	0	0	0	0	0	0	0	1	0	0	0	0	0	0	0	0	0	0	0	0	0	0	0	0	0	0	0	0	0	0	0	0
CQDEQQYAR	C[57.0215]QDEQQYAR	R	W	439	447	9	599.251	2	1C(57.0215)	sp|Q86UX7|URP2_HUMAN	Q86UX7	URP2_HUMAN	FERMT3	Fermitin family homolog 3			0	0	0	0	0	0	0	0	0	0	0	0	0	0	0	1	0	0	0	0	0	0	0	0	0	0	0	0	0	0	0	0	0
CQEVISWLDANTLAEKDEFEHK	C[57.0215]QEVISWLDANTLAEKDEFEHK	K	R	574	595	22	666.317	4	1C(57.0215)	sp|P0DMV8|HS71A_HUMAN	P0DMV8	HS71A_HUMAN	HSPA1A	Heat shock 70 kDa protein 1A	HSPA1B	sp|P0DMV9|HS71B_HUMAN	0	0	0	0	0	0	0	0	0	0	0	0	0	0	0	1	0	0	0	0	0	0	0	0	0	0	0	0	0	0	0	0	0
CQVAGWGSQR	C[57.0215]QVAGWGSQR	R	S	149	158	10	574.767	2	1C(57.0215)	sp|P20160|CAP7_HUMAN	P20160	CAP7_HUMAN	AZU1	Azurocidin			0	0	0	0	0	0	0	0	0	0	0	0	0	0	0	1	0	0	0	0	0	0	0	0	0	0	0	0	0	0	0	0	0
CRGEDLQSISPGSR	C[57.0215]RGEDLQSISPGSR	K	L	57	70	14	521.251	3	1C(57.0215)	sp|Q13077|TRAF1_HUMAN	Q13077	TRAF1_HUMAN	TRAF1	TNF receptor-associated factor 1			0	0	0	0	0	0	0	1	1	0	0	0	1	1	1	0	0	0	0	0	0	0	0	0	0	0	0	0	2.05495e+06	24489454	28647392	0	0
CVLVGDGAVGK	C[57.0215]VLVGDGAVGK	K	T	52	62	11	537.784	2	1C(57.0215)	sp|Q7L0Q8|RHOU_HUMAN	Q7L0Q8	RHOU_HUMAN	RHOU	Rho-related GTP-binding protein RhoU	RHOV	sp|Q96L33|RHOV_HUMAN	0	0	0	0	0	0	1	0	0	1	1	0	1	0	0	0	0	0	0	0	1	0	0	0	0	5.20379e+06	4466416	10345924	9194289	9053474	14221010	11788352	9756247
DAEAWFNEK	DAEAWFNEK	K	S	335	343	9	555.249	2		sp|P13645|K1C10_HUMAN	P13645	K1C10_HUMAN	KRT10	Keratin, type I cytoskeletal 10	KRT25, KRT27, KRT28	sp|Q7Z3Y7|K1C28_HUMAN, sp|Q7Z3Y8|K1C27_HUMAN, sp|Q7Z3Z0|K1C25_HUMAN	1	1	1	1	1	1	2	1	3	0	2	1	1	1	3	1	1	1	2	2	1	365668608	461852512	324531872	233043984	819779580	2191147260	1521315460	1042915330	2125642240	540507970	1355615490	707832000
DAEDWFFSK	DAEDWFFSK	K	T	270	278	9	572.751	2		sp|Q04695|K1C17_HUMAN	Q04695	K1C17_HUMAN	KRT17	Keratin, type I cytoskeletal 17			0	0	0	0	1	1	1	1	1	1	1	0	1	1	1	1	0	0	1	0	1	0	0	0	0	20594278	13558105	17395182	12900026	60280440	11649351	15847667	0
DAEDWFFSKTEELNR	DAEDWFFSKTEELNR	K	E	270	284	15	629.623	3		sp|Q04695|K1C17_HUMAN	Q04695	K1C17_HUMAN	KRT17	Keratin, type I cytoskeletal 17			0	0	0	0	0	0	1	0	1	1	1	0	1	0	1	1	0	0	1	1	1	0	0	0	0	5227034	1.65303e+06	977168	0	3.43064e+06	519732	586448	0
DAEEWFFTK	DAEEWFFTK	K	T	301	309	9	586.766	2		sp|P02533|K1C14_HUMAN	P02533	K1C14_HUMAN	KRT14	Keratin, type I cytoskeletal 14			0	0	1	1	0	1	1	1	1	1	1	1	1	1	1	1	1	1	1	1	1	0	0	24921264	33274926	0	80566544	128007168	69661048	237083248	35736416	119543688	32429338
DAEEWFFTKTEELNR	DAEEWFFTKTEELNR	K	E	301	315	15	638.967	3		sp|P02533|K1C14_HUMAN	P02533	K1C14_HUMAN	KRT14	Keratin, type I cytoskeletal 14			0	0	0	0	1	1	1	1	1	1	1	1	1	0	1	2	0	0	1	1	1	0	0	0	0	32878452	16847164	8440950	2.50157e+06	16847164	1.85726e+06	7698161	2.93846e+06
DAEGILEDLQSYR	DAEGILEDLQSYR	K	G	45	57	13	754.865	2		sp|Q9NUQ9|CYRIB_HUMAN	Q9NUQ9	CYRIB_HUMAN	CYRIB	CYFIP-related Rac1 interactor B			0	0	0	0	0	0	0	0	0	0	0	0	0	0	0	1	0	0	1	1	0	0	0	0	0	0	0	0	1.2045e+06	0	932064	859314	0
DAEGILEDLQSYR	DAEGILEDLQSYR	K	G	45	57	13	503.579	3		sp|Q9NUQ9|CYRIB_HUMAN	Q9NUQ9	CYRIB_HUMAN	CYRIB	CYFIP-related Rac1 interactor B			0	0	0	0	0	0	0	0	0	0	0	0	0	0	0	0	1	0	0	0	0	0	0	0	0	0	0	0	0	0	0	0	0
DAESIHQYLLQR	DAESIHQYLLQR	R	K	901	912	12	491.588	3		sp|P55786|PSA_HUMAN	P55786	PSA_HUMAN	NPEPPS	Puromycin-sensitive aminopeptidase			0	0	0	0	0	0	0	0	0	0	0	0	0	0	0	0	0	0	0	1	0	0	0	0	0	0	0	416979	0	1.33549e+06	426385	437835	571134
DAETWFLSK	DAETWFLSK	R	T	303	311	9	548.769	2		sp|P08779|K1C16_HUMAN	P08779	K1C16_HUMAN	KRT16	Keratin, type I cytoskeletal 16			0	0	1	0	1	1	1	1	1	0	1	1	1	1	1	1	0	0	1	0	1	0	0	11074309	16523555	114747000	57151712	83587640	32326930	431229952	27928644	51630376	5.17204e+06
DAFDAGER	DAFDAGER	R	P	212	219	8	440.693	2		sp|P42331|RHG25_HUMAN	P42331	RHG25_HUMAN	ARHGAP25	Rho GTPase-activating protein 25			0	0	0	0	0	0	1	1	1	1	1	1	1	1	1	0	0	0	0	0	1	0	0	0	0	0	0	356377152	475944832	339871680	415572960	6035517	341248800
DAFDAGERPSFDR	DAFDAGERPSFDR	R	D	212	224	13	741.834	2		sp|P42331|RHG25_HUMAN	P42331	RHG25_HUMAN	ARHGAP25	Rho GTPase-activating protein 25			0	0	0	0	0	0	1	1	2	2	2	0	0	0	0	0	0	0	0	1	2	0	0	0	0	0	0	8775819	18624302	2.31512e+06	111600048	111213224	58874912
DAFDAGERPSFDR	DAFDAGERPSFDR	R	D	212	224	13	494.892	3		sp|P42331|RHG25_HUMAN	P42331	RHG25_HUMAN	ARHGAP25	Rho GTPase-activating protein 25			0	0	0	0	0	0	0	0	0	1	0	0	0	1	0	0	0	0	1	0	0	0	0	0	0	0	0	9283938	0	12898575	13096222	0	7.71179e+06
DAFDAGERPSFDRDTDVHTVASLLK	DAFDAGERPSFDRDTDVHTVASLLK	R	L	212	236	25	1381.67	2		sp|P42331|RHG25_HUMAN	P42331	RHG25_HUMAN	ARHGAP25	Rho GTPase-activating protein 25			0	0	0	0	0	0	0	0	0	0	0	0	0	0	0	2	2	0	0	0	0	0	0	0	0	0	0	0	0	0	0	0	0
DAFDAGERPSFDRDTDVHTVASLLK	DAFDAGERPSFDRDTDVHTVASLLK	R	L	212	236	25	921.451	3		sp|P42331|RHG25_HUMAN	P42331	RHG25_HUMAN	ARHGAP25	Rho GTPase-activating protein 25			0	0	0	0	0	0	2	2	2	2	2	2	1	2	1	1	6	1	1	1	5	0	0	0	0	6153099	3.76997e+06	275278784	108815224	38320208	301863392	8232014800	8065413600
DAFDAGERPSFDRDTDVHTVASLLK	DAFDAGERPSFDRDTDVHTVASLLK	R	L	212	236	25	691.34	4		sp|P42331|RHG25_HUMAN	P42331	RHG25_HUMAN	ARHGAP25	Rho GTPase-activating protein 25			0	0	0	0	0	0	3	2	3	4	3	2	0	3	3	5	4	3	4	2	2	0	0	4.294e+06	0	0	0	308343008	416061888	361253184	405797568	557605570	240139856
DAFDAGERPSFDRDTDVHTVASLLK	DAFDAGERPSFDRDTDVHTVASLLK	R	L	212	236	25	553.273	5		sp|P42331|RHG25_HUMAN	P42331	RHG25_HUMAN	ARHGAP25	Rho GTPase-activating protein 25			0	0	0	0	0	0	0	0	0	0	0	0	0	0	1	0	1	0	0	0	0	0	0	0	0	0	0	131715728	139114704	113017552	150414576	106491760	129120776
DAFDRNPELQNLLLDDFFK	DAFDRNPELQNLLLDDFFK	K	S	378	396	19	770.718	3		sp|P52209|6PGD_HUMAN	P52209	6PGD_HUMAN	PGD	6-phosphogluconate dehydrogenase, decarboxylating			0	0	0	0	0	0	1	0	1	1	0	1	0	1	0	0	0	0	0	0	0	0	0	0	0	0	0	965239	940591	1.04204e+06	814391	0	764284
DAGEGGLSLAIEGPSK	DAGEGGLSLAIEGPSK	K	A	1892	1907	16	750.881	2		sp|P21333|FLNA_HUMAN	P21333	FLNA_HUMAN	FLNA	Filamin-A			0	0	1	0	0	0	0	0	0	0	0	0	0	0	0	0	0	0	0	0	0	0	0	5556886	0	0	0	0	0	0	0	0	0
DAGEGLLAVQITDPEGKPK	DAGEGLLAVQITDPEGKPK	K	K	1574	1592	19	646.677	3		sp|P21333|FLNA_HUMAN	P21333	FLNA_HUMAN	FLNA	Filamin-A			0	0	0	0	0	0	0	1	2	0	1	0	1	0	0	0	0	2	1	1	1	0	0	8321817	0	0	0	0	1.77937e+06	919058	0	2028946	1.05942e+06
DAGPLLISLK	DAGPLLISLK	R	D	384	393	10	513.813	2		sp|P31146|COR1A_HUMAN	P31146	COR1A_HUMAN	CORO1A	Coronin-1A			0	0	0	0	0	0	1	1	1	0	1	1	1	1	1	1	0	1	0	1	1	0	0	0	1.73921e+06	0	0	0	8.26217e+06	0	0	10106206	5.76083e+06
DAGTIAGLNVLR	DAGTIAGLNVLR	K	I	160	171	12	600.341	2		sp|P11142|HSP7C_HUMAN	P11142	HSP7C_HUMAN	HSPA8	Heat shock cognate 71 kDa protein			1	1	1	1	0	0	1	1	1	1	1	1	1	1	1	1	1	1	1	1	1	53322780	33121224	40123348	28330432	38412720	36824184	55205220	67307072	51781388	54894624	50019588	46726456
DAGTIAGLNVLR	DAGTIAGLNVLR	K	I	160	171	12	400.563	3		sp|P11142|HSP7C_HUMAN	P11142	HSP7C_HUMAN	HSPA8	Heat shock cognate 71 kDa protein			0	0	0	0	0	0	0	0	0	0	0	0	0	0	0	0	1	0	0	0	0	0	0	0	0	0	0	0	0	0	0	0	0
DAGTIAGLNVMR	DAGTIAGLNVMR	K	I	186	197	12	609.319	2		sp|P11021|BIP_HUMAN	P11021	BIP_HUMAN	HSPA5	Endoplasmic reticulum chaperone BiP			0	0	0	0	0	0	0	1	1	0	0	0	0	0	0	0	0	0	0	0	0	0	0	0	0	0	0	0	1.64973e+06	1.3375e+06	952533	1.07597e+06	0
DAGVIAGLNVLR	DAGVIAGLNVLR	K	I	160	171	12	599.351	2		sp|P0DMV8|HS71A_HUMAN	P0DMV8	HS71A_HUMAN	HSPA1A	Heat shock 70 kDa protein 1A	HSPA1B, HSPA1L	sp|P0DMV9|HS71B_HUMAN, sp|P34931|HS71L_HUMAN	1	1	1	1	1	1	1	1	1	1	1	1	1	1	1	1	1	1	1	1	1	129525656	40731604	77195032	33932208	67032528	38081148	77816264	87203184	80699512	72267304	68436656	74166928
DAIAQAEMDLK	DAIAQAEMDLK	K	R	322	332	11	602.798	2		sp|Q8NE86|MCU_HUMAN	Q8NE86	MCU_HUMAN	MCU	Calcium uniporter protein, mitochondrial			0	0	0	0	0	0	0	0	0	0	0	0	0	0	0	0	1	0	0	0	0	0	0	0	0	0	0	0	0	0	0	0	0
DAIAQAVR	DAIAQAVR	R	G	610	617	8	422.238	2		sp|P29401|TKT_HUMAN	P29401	TKT_HUMAN	TKT	Transketolase			0	0	0	0	0	0	0	0	0	0	1	0	0	0	0	0	0	0	0	0	0	0	0	0	0	0	0	0	0	0	0	0	0
DALMQPVRK	DALMQPVRK	R	V	347	355	9	529.295	2		sp|O75351|VPS4B_HUMAN	O75351	VPS4B_HUMAN	VPS4B	Vacuolar protein sorting-associated protein 4B			0	0	0	0	0	0	0	0	0	0	0	0	0	0	0	0	1	0	0	0	0	0	0	0	0	0	0	0	0	0	0	0	0
DALMQPVR	DALM[15.9949]QPVR	R	K	347	354	8	473.245	2	4M(15.9949)	sp|O75351|VPS4B_HUMAN	O75351	VPS4B_HUMAN	VPS4B	Vacuolar protein sorting-associated protein 4B			0	0	0	0	0	0	0	1	1	0	0	0	0	0	0	0	0	0	1	1	1	0	0	0	0	0	0	0	0	0	0	0	0
DALMQPVRK	DALM[15.9949]QPVRK	R	V	347	355	9	537.292	2	4M(15.9949)	sp|O75351|VPS4B_HUMAN	O75351	VPS4B_HUMAN	VPS4B	Vacuolar protein sorting-associated protein 4B			0	0	0	0	0	0	0	0	0	0	0	0	0	0	0	0	0	0	0	0	1	0	0	0	0	0	0	0	0	0	0	0	0
DALNIETAIK	DALNIETAIK	R	T	38	47	10	544.303	2		sp|P07355|ANXA2_HUMAN	P07355	ANXA2_HUMAN	ANXA2	Annexin A2	ANXA2P2	sp|A6NMY6|AXA2L_HUMAN	1	0	0	0	0	0	1	0	1	0	0	0	0	0	1	0	0	0	1	1	0	5.7922e+06	0	0	0	0	6948281	3.02088e+06	2.52009e+06	8598833	0	0	1.55928e+06
DAPDHQELNLDVSLQLPSR	DAPDHQELNLDVSLQLPSR	K	S	1285	1303	19	716.362	3		sp|P01024|CO3_HUMAN	P01024	CO3_HUMAN	C3	Complement C3			0	0	1	0	0	0	0	0	0	0	0	0	0	0	0	0	0	0	0	0	0	0	0	9448765	0	0	0	0	0	0	0	0	0
DASIQVVSAIR	DASIQVVSAIR	K	A	100	110	11	579.827	2		contam_sp|P15252|REF_HEVBR	P15252	REF_HEVBR		Rubber elongation factor protein			0	0	0	0	1	0	1	1	1	1	1	1	1	1	1	0	1	1	1	1	2	0	0	0	1.78167e+06	14011828	173849856	172355088	217014128	97773104	35912980	86595360	164887456
DATNVGDEGGFAPNILENK	DATNVGDEGGFAPNILENK	K	E	203	221	19	980.966	2		sp|P06733|ENOA_HUMAN	P06733	ENOA_HUMAN	ENO1	Alpha-enolase			0	0	0	0	0	0	0	0	0	0	0	0	0	0	0	0	0	1	0	0	0	0	0	0	0	0	0	0	0	0	0	0	0
DATNVGDEGGFAPNILENKEGLELLK	DATNVGDEGGFAPNILENKEGLELLK	K	T	203	228	26	915.131	3		sp|P06733|ENOA_HUMAN	P06733	ENOA_HUMAN	ENO1	Alpha-enolase			0	0	0	0	0	0	0	0	1	2	1	1	1	0	0	2	2	0	1	2	2	0	0	0	0	0	0	4460592	0	12162486	0	2.07822e+06	0
DATNVGDEGGFAPNILENNEALELLK	DATNVGDEGGFAPNILENNEALELLK	K	T	203	228	26	915.119	3		sp|P13929|ENOB_HUMAN	P13929	ENOB_HUMAN	ENO3	Beta-enolase			0	0	0	0	0	0	0	0	0	0	0	0	0	0	0	0	0	0	0	1	0	0	0	0	0	0	0	0	0	0	0	0	0
DATSRPTDNILIPQLIR	DATSRPTDNILIPQLIR	K	E	263	279	17	641.693	3		sp|Q9UGP8|SEC63_HUMAN	Q9UGP8	SEC63_HUMAN	SEC63	Translocation protein SEC63 homolog			0	0	0	0	0	0	0	0	0	0	0	0	0	0	0	0	0	0	1	0	0	0	0	0	0	0	0	0	0	0	0	0	0
DAVEDLESVGK	DAVEDLESVGK	K	G	86	96	11	581.285	2		sp|P81605|DCD_HUMAN	P81605	DCD_HUMAN	DCD	Dermcidin			0	0	0	0	1	1	1	1	1	1	1	1	1	1	1	0	0	0	1	1	0	0	0	0	0	9316806	31880478	8421016	10419129	7925655	2295000	16856394	5.76914e+06
DAVLLVFANK	DAVLLVFANK	R	Q	118	127	10	545.319	2		sp|P61204|ARF3_HUMAN	P61204	ARF3_HUMAN	ARF3	ADP-ribosylation factor 3	ARF1, ARF5	sp|P84077|ARF1_HUMAN, sp|P84085|ARF5_HUMAN	0	0	0	0	0	0	0	0	0	0	0	0	0	0	0	0	1	1	0	0	0	0	0	0	0	0	0	0	0	0	0	0	0
DAWEISR	DAWEISR	K	S	254	260	7	438.714	2		sp|P09769|FGR_HUMAN	P09769	FGR_HUMAN	FGR	Tyrosine-protein kinase Fgr			0	0	0	0	0	0	0	0	0	0	0	0	0	0	0	0	0	0	1	0	0	0	0	0	0	0	0	0	0	683835	1.00671e+06	1.0005e+06	958671
DDGLLVWEAIR	DDGLLVWEAIR	R	T	473	483	11	643.841	2		sp|P09917|LOX5_HUMAN	P09917	LOX5_HUMAN	ALOX5	Polyunsaturated fatty acid 5-lipoxygenase			0	0	0	0	0	0	0	1	1	1	0	0	1	0	1	0	0	0	0	0	1	0	0	0	0	0	0	3756429	3.44227e+06	3.74099e+06	4.74217e+06	3.17175e+06	2926123
DDGSWEVIEGYR	DDGSWEVIEGYR	R	A	125	136	12	713.318	2		contam_sp|P00366|DHE3_BOVIN	P00366	DHE3_BOVIN	GLUD1	Glutamate dehydrogenase 1, mitochondrial	GLUD2	sp|P00367|DHE3_HUMAN, sp|P49448|DHE4_HUMAN	0	0	0	0	0	0	0	1	0	0	0	0	0	0	0	0	0	0	0	0	0	0	0	0	0	0	0	0	3.81256e+06	0	0	0	0
DDKDTIEK	DDKDTIEK	R	L	121	128	8	482.235	2		sp|P15153|RAC2_HUMAN	P15153	RAC2_HUMAN	RAC2	Ras-related C3 botulinum toxin substrate 2	RAC1	sp|P63000|RAC1_HUMAN	0	0	0	0	0	0	0	0	0	0	0	0	0	0	0	0	1	1	0	1	0	0	0	0	0	0	0	350744	901580	0	562232	517210	463961
DEEDTKPQGCMYLPGCTIK	DEEDTKPQGC[57.0215]MYLPGC[57.0215]TIK	K	E	80	98	19	747.999	3	10C(57.0215)	sp|P42331|RHG25_HUMAN	P42331	RHG25_HUMAN	ARHGAP25	Rho GTPase-activating protein 25			0	0	0	0	0	0	0	0	0	0	0	0	0	0	0	0	0	1	0	0	0	0	0	0	0	0	0	0	0	0	0	0	0
DEEGFLR	DEEGFLR	K	D	219	225	7	433.206	2		sp|Q9Y5W8|SNX13_HUMAN	Q9Y5W8	SNX13_HUMAN	SNX13	Sorting nexin-13			0	0	0	0	0	0	3	3	2	2	1	3	2	2	3	0	0	1	3	3	2	0	0	0	0	0	0	146405904	123367760	157873472	189201744	163031056	154453136
DEGDKWR	DEGDKWR	R	N	36	42	7	453.209	2		sp|P08515|GST26_SCHJA	P08515	GST26_SCHJA		Glutathione S-transferase class-mu 26 kDa isozyme			1	1	4	3	1	1	1	0	0	1	1	0	0	0	0	1	2	1	1	1	0	1125384060	19850890	22043828200	25677770	1196190460	963455040	379626240	500937632	162010784	440248192	347922016	157014864
DEGDKWR	DEGDKWR	R	N	36	42	7	302.475	3		sp|P08515|GST26_SCHJA	P08515	GST26_SCHJA		Glutathione S-transferase class-mu 26 kDa isozyme			0	0	0	0	0	0	0	0	0	0	0	1	0	0	0	0	0	0	0	1	0	0	0	0	0	0	76534984	5.55121e+06	0	0	0	18614236	0
DEGDKWRNK	DEGDKWRNK	R	K	36	44	9	574.278	2		sp|P08515|GST26_SCHJA	P08515	GST26_SCHJA		Glutathione S-transferase class-mu 26 kDa isozyme			1	1	0	0	0	0	0	0	0	0	0	0	0	0	0	0	0	0	0	0	0	4506097	631971	0	0	0	0	0	0	0	0	0	0
DEGNYLDDALVR	DEGNYLDDALVR	R	Q	161	172	12	690.326	2		sp|P09525|ANXA4_HUMAN	P09525	ANXA4_HUMAN	ANXA4	Annexin A4			0	0	0	0	0	0	0	0	1	0	0	0	0	0	0	0	0	0	0	0	0	0	0	0	0	0	0	0	0	771868	0	0	0
DELKEALDDVTLPR	DELKEALDDVTLPR	K	L	698	711	14	538.617	3		sp|P14735|IDE_HUMAN	P14735	IDE_HUMAN	IDE	Insulin-degrading enzyme			0	0	0	0	0	0	0	0	1	0	0	0	0	0	0	0	0	0	0	0	0	0	0	0	0	0	0	0	0	885731	0	0	0
DELNADHPFIYIIR	DELNADHPFIYIIR	K	H	346	359	14	572.63	3		sp|P36952|SPB5_HUMAN	P36952	SPB5_HUMAN	SERPINB5	Serpin B5			0	0	0	0	0	0	0	0	1	0	0	0	0	0	0	0	0	0	0	0	0	0	0	0	0	0	0	0	0	2.81794e+06	0	0	0
DENSVELTMAEGPYK	DENSVELTM[15.9949]AEGPYK	R	I	134	148	15	849.88	2	9M(15.9949)	sp|Q14697|GANAB_HUMAN	Q14697	GANAB_HUMAN	GANAB	Neutral alpha-glucosidase AB			0	0	0	0	0	0	0	0	0	0	0	1	0	0	0	0	0	0	0	0	0	0	0	0	0	0	0	0	0	0	0	0	0
DETVDDFWR	DETVDDFWR	R	M	730	738	9	591.757	2		sp|P08575|PTPRC_HUMAN	P08575	PTPRC_HUMAN	PTPRC	Receptor-type tyrosine-protein phosphatase C			0	0	0	0	0	0	0	1	1	1	1	1	0	0	0	0	0	0	0	0	0	0	0	0	0	0	0	790384	1.64965e+06	1.22753e+06	1.86835e+06	1956842	1.07582e+06
DFELNALNAR	DFELNALNAR	K	I	1084	1093	10	581.796	2		sp|P12883|MYH7_HUMAN	P12883	MYH7_HUMAN	MYH7	Myosin-7			0	0	0	0	0	0	0	0	0	0	0	0	0	0	0	0	0	0	0	1	0	0	0	0	0	0	0	0	0	0	0	0	0
DFETLKVDFLSK	DFETLKVDFLSK	K	L	114	125	12	721.382	2		sp|P08515|GST26_SCHJA	P08515	GST26_SCHJA		Glutathione S-transferase class-mu 26 kDa isozyme			7	14	4	11	8	9	6	6	9	10	12	9	9	8	10	3	17	10	12	9	6	632944830	34869212	38307420	43117740000	151436689000	91784312	6078718	30101440500	19410343900	166491904	23887149100	33156243500
DFETLKVDFLSK	DFETLKVDFLSK	K	L	114	125	12	481.257	3		sp|P08515|GST26_SCHJA	P08515	GST26_SCHJA		Glutathione S-transferase class-mu 26 kDa isozyme			6	10	5	10	2	2	2	3	3	2	3	2	2	3	2	2	11	5	2	2	2	755792580	619641860	9535674400	14741767200	700592580	69055488	20487476	15206373	29180066	23629878	31118814	25135344
DFETLKVDFLSKLPEMLK	DFETLKVDFLSKLPEMLK	K	M	114	131	18	1077.08	2		sp|P08515|GST26_SCHJA	P08515	GST26_SCHJA		Glutathione S-transferase class-mu 26 kDa isozyme			1	2	0	1	0	0	0	0	0	0	0	0	0	0	0	0	1	0	0	0	0	22596218	68373784	0	37397788	0	0	0	0	0	0	0	0
DFETLKVDFLSKLPEMLK	DFETLKVDFLSKLPEMLK	K	M	114	131	18	718.39	3		sp|P08515|GST26_SCHJA	P08515	GST26_SCHJA		Glutathione S-transferase class-mu 26 kDa isozyme			1	1	0	0	3	1	1	1	1	1	1	1	1	1	1	0	1	1	1	1	1	90718536	385914176	67838424	156040464	2609218560	677265660	120795200	121793720	125432624	166053552	152847664	58305280
DFETLKVDFLSKLPEMLK	DFETLKVDFLSKLPEMLK	K	M	114	131	18	539.044	4		sp|P08515|GST26_SCHJA	P08515	GST26_SCHJA		Glutathione S-transferase class-mu 26 kDa isozyme			1	1	1	1	2	1	1	2	1	0	1	1	1	1	1	0	1	1	1	2	2	85834472	230998928	46879332	76156760	373960768	118780304	10367191	15170664	18723204	20114706	16256055	8026345
DFETLKVDFLSKLPEMLK	DFETLKVDFLSKLPEM[15.9949]LK	K	M	114	131	18	1085.08	2	16M(15.9949)	sp|P08515|GST26_SCHJA	P08515	GST26_SCHJA		Glutathione S-transferase class-mu 26 kDa isozyme			0	1	1	1	0	0	0	0	0	0	0	0	0	0	0	0	0	1	0	0	0	0	8.36474e+06	6387948	32719600	0	0	0	0	0	0	0	0
DFETLKVDFLSKLPEMLK	DFETLKVDFLSKLPEM[15.9949]LK	K	M	114	131	18	723.722	3	16M(15.9949)	sp|P08515|GST26_SCHJA	P08515	GST26_SCHJA		Glutathione S-transferase class-mu 26 kDa isozyme			1	1	1	1	1	1	1	2	1	2	1	2	2	2	2	1	0	1	2	2	2	20038240	56208828	53486304	223894288	141292672	59609484	88406336	29368148	57443504	55226528	61979024	152820128
DFETLKVDFLSKLPEMLK	DFETLKVDFLSKLPEM[15.9949]LK	K	M	114	131	18	543.043	4	16M(15.9949)	sp|P08515|GST26_SCHJA	P08515	GST26_SCHJA		Glutathione S-transferase class-mu 26 kDa isozyme			1	1	1	1	0	1	1	1	1	1	1	1	2	1	0	1	2	1	1	1	3	17199784	75868800	38605204	194378272	51940584	14341474	18145100	4053123	14083853	7.51876e+06	8411089	32760788
DFFTNHTLVLHVAR	DFFTNHTLVLHVAR	K	S	192	205	14	418.226	4		sp|Q9UM07|PADI4_HUMAN	Q9UM07	PADI4_HUMAN	PADI4	Protein-arginine deiminase type-4			0	0	0	0	0	0	0	0	0	0	0	0	0	0	0	0	1	0	1	1	1	0	0	0	0	1.9832e+06	0	0	0	469199	0	0	0
DFLAGGVAAAISK	DFLAGGVAAAISK	K	T	11	23	13	610.338	2		sp|P05141|ADT2_HUMAN	P05141	ADT2_HUMAN	SLC25A5	ADP/ATP translocase 2			0	0	0	0	0	0	0	0	0	0	0	0	0	0	0	0	1	0	0	0	0	0	0	9735434	0	0	0	0	0	0	0	0	0
DFLYSYFK	DFLYSYFK	K	D	427	434	8	541.763	2		sp|P09960|LKHA4_HUMAN	P09960	LKHA4_HUMAN	LTA4H	Leukotriene A-4 hydrolase			0	0	0	0	0	0	1	0	0	0	0	0	0	0	0	0	0	0	0	0	0	0	0	0	0	0	0	0	0	0	0	0	0
DFNHINVELSLLGK	DFNHINVELSLLGK	R	K	37	50	14	533.623	3		sp|P32969|RL9_HUMAN	P32969	RL9_HUMAN	RPL9	60S ribosomal protein L9			0	0	0	0	0	0	0	0	1	0	0	0	0	0	0	0	0	0	0	0	0	0	0	0	0	0	0	0	0	365950	0	0	0
DFNVGDYIQAVLDR	DFNVGDYIQAVLDR	R	N	257	270	14	542.27	3		sp|P06737|PYGL_HUMAN	P06737	PYGL_HUMAN	PYGL	Glycogen phosphorylase, liver form			0	0	0	0	0	0	0	0	0	0	0	0	0	1	0	0	0	0	0	0	0	0	0	0	0	0	0	0	0	0	0	0	0
DFNVGGYIQAVLDR	DFNVGGYIQAVLDR	K	N	257	270	14	522.935	3		sp|P11217|PYGM_HUMAN	P11217	PYGM_HUMAN	PYGM	Glycogen phosphorylase, muscle form			0	0	0	0	0	0	0	0	0	0	0	0	0	0	0	0	0	0	0	1	0	0	0	0	0	0	0	0	0	0	0	0	0
DFPAVPYSGWDFNDGK	DFPAVPYSGWDFNDGK	R	C	140	155	16	907.905	2		sp|P0DTE7|AMY1B_HUMAN	P0DTE7	AMY1B_HUMAN	AMY1B	Alpha-amylase 1B	AMY1A, AMY1C, AMY2A, AMY2B	sp|P04746|AMYP_HUMAN, sp|P0DTE8|AMY1C_HUMAN, sp|P0DUB6|AMY1A_HUMAN, sp|P19961|AMY2B_HUMAN	0	0	0	0	0	0	0	0	0	0	0	0	0	0	0	1	0	0	0	0	0	0	0	0	0	0	0	0	0	0	0	0	0
DFPEEDDPTNWLR	DFPEEDDPTNWLR	K	C	229	241	13	817.36	2		sp|Q15080|NCF4_HUMAN	Q15080	NCF4_HUMAN	NCF4	Neutrophil cytosol factor 4			0	0	0	0	0	0	0	0	0	0	0	0	0	0	0	1	0	0	0	0	0	0	0	0	0	0	0	0	0	0	0	0	0
DFQGTPTFTYK	DFQGTPTFTYK	K	A	90	100	11	652.812	2		sp|Q15833|STXB2_HUMAN	Q15833	STXB2_HUMAN	STXBP2	Syntaxin-binding protein 2			0	0	0	0	0	0	1	0	1	1	1	1	1	1	0	0	0	0	0	0	0	0	0	0	0	0	0	5.42259e+06	9829774	4091817	7448708	7.30412e+06	5.80503e+06
DFSPSGIFGAFQR	DFSPSGIFGAFQR	R	G	34	46	13	714.849	2		sp|P56134|ATPK_HUMAN	P56134	ATPK_HUMAN	ATP5MF	ATP synthase subunit f, mitochondrial			0	0	0	0	0	0	0	0	0	0	0	0	0	0	0	0	1	0	1	0	1	0	0	0	0	0	0	0	0	0	0	0	0
DFTATDLSEFAAK	DFTATDLSEFAAK	K	A	26	38	13	708.338	2		sp|P42765|THIM_HUMAN	P42765	THIM_HUMAN	ACAA2	3-ketoacyl-CoA thiolase, mitochondrial			0	0	0	0	0	0	0	0	0	0	0	0	1	1	0	0	0	0	0	0	0	0	0	0	0	0	0	1.6549e+06	1.68256e+06	0	1.60785e+06	0	0
DFVNLHSFQVR	DFVNLHSFQVR	K	D	445	455	11	454.57	3		sp|P15498|VAV_HUMAN	P15498	VAV_HUMAN	VAV1	Proto-oncogene vav			0	0	0	0	0	0	0	0	0	1	0	0	1	0	0	0	0	0	0	0	1	0	0	0	0	0	0	0	0	222045	289810	0	0
DGAFLIR	DGAFLIR	R	K	666	672	7	396.224	2		sp|P16885|PLCG2_HUMAN	P16885	PLCG2_HUMAN	PLCG2	1-phosphatidylinositol 4,5-bisphosphate phosphodiesterase gamma-2			0	0	0	0	0	0	0	0	0	0	0	0	0	0	0	1	0	0	1	0	1	0	0	0	0	0	1.05757e+06	0	0	0	0	0	0
DGAGDVAFIR	DGAGDVAFIR	R	E	220	229	10	510.759	2		sp|P02788|TRFL_HUMAN	P02788	TRFL_HUMAN	LTF	Lactotransferrin			1	1	1	1	0	1	1	1	1	1	1	1	1	1	1	1	1	0	1	1	1	13599838	18538944	8255749	16862602	11236528	18455206	8688685	8457870	9717972	7.20066e+06	8539210	8806611
DGDFENPVPYTGAVK	DGDFENPVPYTGAVK	R	V	123	137	15	804.881	2		sp|P30040|ERP29_HUMAN	P30040	ERP29_HUMAN	ERP29	Endoplasmic reticulum resident protein 29			0	0	0	0	0	0	0	0	0	0	0	0	0	0	0	1	0	0	0	0	0	0	0	0	0	0	0	0	0	0	0	0	0
DGDRFWWENEGVFSMQQR	DGDRFWWENEGVFSM[15.9949]QQR	R	Q	674	691	18	768.336	3	15M(15.9949)	sp|P05164|PERM_HUMAN	P05164	PERM_HUMAN	MPO	Myeloperoxidase			0	0	0	0	0	0	0	0	0	0	0	0	0	0	0	1	0	0	0	0	0	0	0	0	0	0	0	0	0	0	0	0	0
DGDSVMVLPTIPEEEAK	DGDSVMVLPTIPEEEAK	K	K	183	199	17	915.445	2		sp|P30041|PRDX6_HUMAN	P30041	PRDX6_HUMAN	PRDX6	Peroxiredoxin-6			0	0	0	0	0	0	0	0	0	0	0	0	0	0	0	0	0	1	0	0	0	0	0	0	0	0	0	0	0	0	0	0	0
DGEAEEVATNGK	DGEAEEVATNGK	R	Q	55	66	12	610.275	2		sp|Q9Y2J8|PADI2_HUMAN	Q9Y2J8	PADI2_HUMAN	PADI2	Protein-arginine deiminase type-2			0	0	0	0	0	0	0	0	0	0	0	0	0	0	0	0	1	0	0	0	0	0	0	0	0	0	0	0	0	0	0	0	0
DGETPDPEDPSR	DGETPDPEDPSR	R	K	176	187	12	657.776	2		sp|P09960|LKHA4_HUMAN	P09960	LKHA4_HUMAN	LTA4H	Leukotriene A-4 hydrolase			0	0	0	0	0	0	0	0	0	1	1	0	1	0	1	0	0	0	0	0	0	0	0	0	0	0	0	0	10398187	5169961	10197327	7572799	6.55778e+06
DGETPDPEDPSRK	DGETPDPEDPSRK	R	I	176	188	13	721.823	2		sp|P09960|LKHA4_HUMAN	P09960	LKHA4_HUMAN	LTA4H	Leukotriene A-4 hydrolase			0	0	0	0	0	0	0	0	0	1	0	0	0	0	0	0	0	0	0	0	0	0	0	0	0	0	0	0	0	0	0	0	0
DGFIDLMELK	DGFIDLMELK	R	L	109	118	10	590.799	2		sp|Q96C19|EFHD2_HUMAN	Q96C19	EFHD2_HUMAN	EFHD2	EF-hand domain-containing protein D2	EFHD1	sp|Q9BUP0|EFHD1_HUMAN	0	0	0	0	0	0	0	0	0	0	0	0	0	0	0	0	1	1	1	1	0	0	0	0	0	0	0	0	0	0	0	0	0
DGFIDLMELK	DGFIDLM[15.9949]ELK	R	L	109	118	10	598.797	2	7M(15.9949)	sp|Q96C19|EFHD2_HUMAN	Q96C19	EFHD2_HUMAN	EFHD2	EF-hand domain-containing protein D2	EFHD1	sp|Q9BUP0|EFHD1_HUMAN	0	0	0	0	0	0	0	0	0	0	0	0	0	0	0	0	0	0	1	1	0	0	0	0	0	0	0	0	0	0	0	0	0
DGHQSSHGDIFSHFFGDFGFMFGGTPR	DGHQSSHGDIFSHFFGDFGFM[15.9949]FGGTPR	K	Q	96	122	27	751.578	4	21M(15.9949)	sp|Q9UBS4|DJB11_HUMAN	Q9UBS4	DJB11_HUMAN	DNAJB11	DnaJ homolog subfamily B member 11			0	0	0	0	0	0	2	1	1	1	1	1	0	1	0	0	0	0	1	2	1	0	0	0	0	0	0	591567	619664	606526	657124	543914	485346
DGLILTSR	DGLILTSR	K	G	149	156	8	437.753	2		sp|Q99497|PARK7_HUMAN	Q99497	PARK7_HUMAN	PARK7	Parkinson disease protein 7			0	0	0	0	0	0	0	0	0	0	0	0	0	0	0	0	0	0	1	0	0	0	0	0	0	0	0	0	0	0	0	0	0
DGLLPENTFIVGYAR	DGLLPENTFIVGYAR	R	S	58	72	15	832.936	2		sp|P11413|G6PD_HUMAN	P11413	G6PD_HUMAN	G6PD	Glucose-6-phosphate 1-dehydrogenase			0	0	1	1	0	0	0	0	0	0	0	0	0	0	0	0	0	1	0	0	0	0	0	36799508	0	0	0	0	0	0	0	0	0
DGMEYPFIGEGEPHVDGEPGDLR	DGMEYPFIGEGEPHVDGEPGDLR	R	F	218	240	23	839.373	3		sp|Q9UBS4|DJB11_HUMAN	Q9UBS4	DJB11_HUMAN	DNAJB11	DnaJ homolog subfamily B member 11			0	0	0	0	0	0	0	0	0	1	1	0	1	0	0	0	2	0	0	0	0	0	0	0	0	0	0	259739	0	0	1.39313e+06	0	0
DGMEYPFIGEGEPHVDGEPGDLR	DGM[15.9949]EYPFIGEGEPHVDGEPGDLR	R	F	218	240	23	844.704	3	3M(15.9949)	sp|Q9UBS4|DJB11_HUMAN	Q9UBS4	DJB11_HUMAN	DNAJB11	DnaJ homolog subfamily B member 11			0	0	0	0	0	0	1	1	1	0	2	1	0	1	0	0	0	0	0	1	2	0	0	0	0	0	0	4.84615e+06	5538587	3331515	4.45235e+06	4825764	5048873
DGNLKDFPVKELLGPDFGYVTR	DGNLKDFPVKELLGPDFGYVTR	R	E	374	395	22	620.826	4		sp|Q9Y2J8|PADI2_HUMAN	Q9Y2J8	PADI2_HUMAN	PADI2	Protein-arginine deiminase type-2			0	0	0	0	0	0	0	0	0	0	0	0	0	0	0	0	0	0	1	1	1	0	0	0	0	0	0	0	0	0	0	0	249179
DGNVLLHEMQIQHPTASLIAK	DGNVLLHEM[15.9949]QIQHPTASLIAK	K	V	59	79	21	777.742	3	9M(15.9949)	sp|P40227|TCPZ_HUMAN	P40227	TCPZ_HUMAN	CCT6A	T-complex protein 1 subunit zeta			0	0	0	0	0	0	0	0	0	0	0	0	0	0	0	0	0	0	0	0	2	0	0	0	0	0	0	0	0	0	0	0	0
DGQILPVPNVVVR	DGQILPVPNVVVR	K	D	321	333	13	703.412	2		sp|Q9P258|RCC2_HUMAN	Q9P258	RCC2_HUMAN	RCC2	Protein RCC2			0	0	1	0	0	0	0	0	0	0	0	0	0	0	0	0	0	0	0	0	0	0	0	3.75316e+06	1.43779e+06	0	0	0	0	0	0	0	0
DGSNVIVTER	DGSNVIVTER	R	V	888	897	10	545.28	2		sp|Q02413|DSG1_HUMAN	Q02413	DSG1_HUMAN	DSG1	Desmoglein-1			0	0	0	0	0	0	0	0	0	0	1	0	0	0	0	0	0	0	1	1	1	0	0	0	0	6343519	6971128	7.15211e+06	4.08277e+06	15500107	3.10927e+06	8794763	1.53317e+06
DGVVEITGKHEER	DGVVEITGKHEER	K	Q	115	127	13	490.251	3		sp|P04792|HSPB1_HUMAN	P04792	HSPB1_HUMAN	HSPB1	Heat shock protein beta-1			0	0	0	0	0	0	0	0	1	0	0	0	0	0	0	0	0	0	0	0	0	0	0	0	0	0	0	0	0	0	0	0	0
DGYNYTLSK	DGYNYTLSK	K	T	28	36	9	530.751	2		sp|P31949|S10AB_HUMAN	P31949	S10AB_HUMAN	S100A11	Protein S100-A11			0	0	0	0	0	0	0	0	1	0	0	0	0	0	0	0	0	0	0	0	0	0	0	0	0	0	0	0	0	15902758	0	0	0
DHEVLFPK	DHEVLFPK	R	S	348	355	8	492.761	2		sp|P42331|RHG25_HUMAN	P42331	RHG25_HUMAN	ARHGAP25	Rho GTPase-activating protein 25			0	0	0	0	1	0	3	3	4	5	5	4	4	3	4	3	4	2	6	4	5	0	0	0	0	5199467	3818650	16765319200	18391740400	13964300300	19216277500	16244296700	18370689000
DHEVLFPKSK	DHEVLFPKSK	R	D	348	357	10	600.324	2		sp|P42331|RHG25_HUMAN	P42331	RHG25_HUMAN	ARHGAP25	Rho GTPase-activating protein 25			0	0	0	0	0	0	0	0	0	1	0	0	0	0	0	2	0	0	0	0	0	0	0	0	0	0	0	0	0	0	0	0	0
DHEVLFPKSK	DHEVLFPKSK	R	D	348	357	10	400.552	3		sp|P42331|RHG25_HUMAN	P42331	RHG25_HUMAN	ARHGAP25	Rho GTPase-activating protein 25			0	0	0	0	0	0	1	1	1	1	1	1	1	1	1	0	1	1	1	1	1	0	0	0	0	0	0	0	34310616	0	39111088	25638570	0
DHEVLFPKSKDIPLSPPAQK	DHEVLFPKSKDIPLSPPAQK	R	N	348	367	20	749.411	3		sp|P42331|RHG25_HUMAN	P42331	RHG25_HUMAN	ARHGAP25	Rho GTPase-activating protein 25			0	0	0	0	0	0	1	2	1	1	1	1	1	2	2	0	2	0	1	0	1	0	0	0	0	0	0	1.53644e+06	19318162	2.40929e+06	12177993	11802521	6.18958e+06
DHEVLFPKSKDIPLSPPAQK	DHEVLFPKSKDIPLSPPAQK	R	N	348	367	20	562.31	4		sp|P42331|RHG25_HUMAN	P42331	RHG25_HUMAN	ARHGAP25	Rho GTPase-activating protein 25			0	0	0	0	0	0	1	1	1	1	1	1	1	1	1	0	1	1	1	1	1	0	0	0	0	0	0	74318880	141746336	51181632	136802896	131041384	103616424
DHGGFLFITPTFQK	DHGGFLFITPTFQK	K	L	1148	1161	14	536.612	3		sp|Q7Z3T8|ZFY16_HUMAN	Q7Z3T8	ZFY16_HUMAN	ZFYVE16	Zinc finger FYVE domain-containing protein 16			0	0	0	0	0	0	1	0	1	1	0	1	0	1	0	0	0	0	1	1	1	0	0	0	0	0	0	223412	0	227296	359232	0	0
DHLQQGSANFIYDDFLQGTMAI	DHLQQGSANFIYDDFLQGTM[15.9949]AI	R	-	196	217	22	834.053	3	20M(15.9949)	sp|P28676|GRAN_HUMAN	P28676	GRAN_HUMAN	GCA	Grancalcin			0	0	0	0	0	0	0	0	0	0	0	0	0	0	0	0	0	0	0	1	1	0	0	0	0	0	0	0	0	0	0	0	0
DHVFQVNNFEALK	DHVFQVNNFEALK	R	T	310	322	13	780.894	2		sp|P11215|ITAM_HUMAN	P11215	ITAM_HUMAN	ITGAM	Integrin alpha-M			0	0	0	0	0	0	1	0	1	1	1	1	1	0	1	0	0	0	1	0	0	0	0	0	0	0	0	1.46615e+06	2.32958e+06	1.24135e+06	2.35838e+06	1.4077e+06	1.08353e+06
DHVFQVNNFEALK	DHVFQVNNFEALK	R	T	310	322	13	520.932	3		sp|P11215|ITAM_HUMAN	P11215	ITAM_HUMAN	ITGAM	Integrin alpha-M			0	0	0	0	0	0	0	1	0	0	0	0	1	1	0	0	0	0	0	1	0	0	0	0	0	0	0	1.26326e+06	2.25554e+06	1.94582e+06	1.61186e+06	1.62783e+06	970943
DIAVEEDLSSTPLLK	DIAVEEDLSSTPLLK	K	D	254	268	15	815.433	2		sp|Q15080|NCF4_HUMAN	Q15080	NCF4_HUMAN	NCF4	Neutrophil cytosol factor 4			0	0	0	0	0	0	0	0	0	0	0	0	0	0	0	0	1	0	0	0	0	0	0	0	0	0	0	0	0	0	0	0	0
DIAVEEDLSSTPLLK	DIAVEEDLSSTPLLK	K	D	254	268	15	543.957	3		sp|Q15080|NCF4_HUMAN	Q15080	NCF4_HUMAN	NCF4	Neutrophil cytosol factor 4			0	0	0	0	0	0	0	0	0	0	0	0	0	0	0	0	1	0	0	0	0	0	0	0	0	0	0	0	0	0	0	0	0
DICNDVLSLLEK	DIC[57.0215]NDVLSLLEK	R	F	92	103	12	709.863	2	3C(57.0215)	sp|P63104|1433Z_HUMAN	P63104	1433Z_HUMAN	YWHAZ	14-3-3 protein zeta/delta			0	0	0	0	0	0	0	0	1	0	0	0	0	0	0	0	0	0	0	0	0	0	0	0	0	0	0	0	0	1.17436e+06	0	0	0
DIDDLELTLAK	DIDDLELTLAK	R	V	953	963	11	623.332	2		sp|P12883|MYH7_HUMAN	P12883	MYH7_HUMAN	MYH7	Myosin-7	MYH1, MYH2, MYH3, MYH4, MYH6, MYH7B, MYH8	sp|A7E2Y1|MYH7B_HUMAN, sp|P11055|MYH3_HUMAN, sp|P12882|MYH1_HUMAN, sp|P13533|MYH6_HUMAN, sp|P13535|MYH8_HUMAN, sp|Q9UKX2|MYH2_HUMAN, sp|Q9Y623|MYH4_HUMAN	0	0	0	0	0	0	0	0	0	0	0	0	0	0	0	0	0	0	0	1	0	0	0	0	0	0	0	0	0	0	0	0	0
DIDEVSSLLR	DIDEVSSLLR	R	T	156	165	10	573.804	2		sp|P50990|TCPQ_HUMAN	P50990	TCPQ_HUMAN	CCT8	T-complex protein 1 subunit theta			0	0	0	0	0	0	0	0	1	0	0	0	0	0	0	0	0	0	1	0	0	0	0	0	0	0	0	0	0	359358	0	155020	0
DIDFLAEKDHTTLLSEVMTPR	DIDFLAEKDHTTLLSEVMTPR	R	I	162	182	21	811.077	3		sp|P20839|IMDH1_HUMAN	P20839	IMDH1_HUMAN	IMPDH1	Inosine-5'-monophosphate dehydrogenase 1			0	0	0	0	0	0	1	0	1	1	1	0	1	0	0	0	0	0	0	0	0	0	0	0	0	0	0	2.02325e+06	0	2.54874e+06	5786129	3.55948e+06	0
DIDIHEVR	DIDIHEVR	K	I	353	360	8	498.759	2		sp|Q00839|HNRPU_HUMAN	Q00839	HNRPU_HUMAN	HNRNPU	Heterogeneous nuclear ribonucleoprotein U			0	0	0	0	0	0	0	0	0	0	0	0	0	0	0	0	0	0	1	1	0	0	0	0	0	0	0	1.66013e+06	1.88472e+06	0	990748	820400	0
DIDISSPEFK	DIDISSPEFK	K	I	172	181	10	575.785	2		sp|Q09666|AHNK_HUMAN	Q09666	AHNK_HUMAN	AHNAK	Neuroblast differentiation-associated protein AHNAK			0	0	0	0	0	0	0	0	1	0	0	0	0	0	0	0	0	0	0	0	0	0	0	0	0	0	0	0	0	0	0	0	0
DIDPQNDLTFLR	DIDPQNDLTFLR	R	I	59	70	12	723.865	2		sp|Q9NP97|DLRB1_HUMAN	Q9NP97	DLRB1_HUMAN	DYNLRB1	Dynein light chain roadblock-type 1	DYNLRB2	sp|Q8TF09|DLRB2_HUMAN	0	0	0	0	0	0	0	0	0	0	0	0	1	0	0	0	1	0	1	1	1	0	0	0	0	0	0	0	1.87218e+06	0	0	0	0
DIENQYETQITQIEHEVSSSGQEVQSSAK	DIENQYETQITQIEHEVSSSGQEVQSSAK	K	E	340	368	29	1088.84	3		sp|P35527|K1C9_HUMAN	P35527	K1C9_HUMAN	KRT9	Keratin, type I cytoskeletal 9			1	3	3	2	1	2	2	2	3	3	2	2	1	2	2	2	3	2	2	3	3	0	23616476	91520280	449905216	318187648	307508896	657113920	515245888	462066272	236711184	931099780	411368352
DIENQYETQITQIEHEVSSSGQEVQSSAK	DIENQYETQITQIEHEVSSSGQEVQSSAK	K	E	340	368	29	816.884	4		sp|P35527|K1C9_HUMAN	P35527	K1C9_HUMAN	KRT9	Keratin, type I cytoskeletal 9			0	0	1	2	0	0	0	0	0	0	0	0	0	0	0	1	3	1	0	0	0	0	0	28513174	19886282	0	0	0	0	0	0	0	0
DIIFELR	DIIFELR	R	R	322	328	7	453.258	2		sp|Q92556|ELMO1_HUMAN	Q92556	ELMO1_HUMAN	ELMO1	Engulfment and cell motility protein 1	ELMO2	sp|Q96JJ3|ELMO2_HUMAN	0	0	0	0	0	0	0	0	0	0	0	0	0	0	0	1	0	0	0	0	0	0	0	0	0	0	0	0	0	0	0	0	0
DIILDNPTLTLEVLNEAR	DIILDNPTLTLEVLNEAR	R	V	589	606	18	680.372	3		sp|Q08188|TGM3_HUMAN	Q08188	TGM3_HUMAN	TGM3	Protein-glutamine gamma-glutamyltransferase E			0	0	0	0	0	0	0	0	0	0	0	0	0	0	0	0	0	0	0	1	0	0	0	0	0	0	0	0	0	0	0	0	0
DIKPANVFITATGVVK	DIKPANVFITATGVVK	R	L	161	176	16	558.326	3		sp|Q8TDX7|NEK7_HUMAN	Q8TDX7	NEK7_HUMAN	NEK7	Serine/threonine-protein kinase Nek7	NEK6	sp|Q9HC98|NEK6_HUMAN	0	0	0	0	0	0	0	0	0	0	0	0	0	0	0	0	0	0	1	0	0	0	0	0	0	0	0	0	0	0	0	0	0
DILADVNHPFVVK	DILADVNHPFVVK	R	L	114	126	13	733.904	2		sp|Q15418|KS6A1_HUMAN	Q15418	KS6A1_HUMAN	RPS6KA1	Ribosomal protein S6 kinase alpha-1			0	0	0	0	0	0	0	0	0	0	0	0	0	0	0	0	1	0	0	0	0	0	0	0	0	0	0	0	0	0	0	0	0
DILEPDAAEPDVQR	DILEPDAAEPDVQR	K	G	63	76	14	784.384	2		sp|P57764|GSDMD_HUMAN	P57764	GSDMD_HUMAN	GSDMD	Gasdermin-D			1	0	0	0	0	0	0	0	0	0	0	0	0	0	0	0	0	0	0	0	0	456868	0	0	0	0	0	0	0	0	0	0	0
DILLPVITK	DILLPVITK	R	E	855	863	9	506.326	2		sp|Q92608|DOCK2_HUMAN	Q92608	DOCK2_HUMAN	DOCK2	Dedicator of cytokinesis protein 2			0	0	0	0	0	0	1	1	0	1	0	1	0	1	0	0	0	0	1	1	1	0	0	0	0	0	0	543767	424736	396686	457410	512114	492176
DILNQITKPNDVYSFSLASR	DILNQITKPNDVYSFSLASR	R	L	86	105	20	761.066	3		contam_sp|P01012|OVAL_CHICK	P01012	OVAL_CHICK	SERPINB14	Ovalbumin			0	0	0	0	1	0	0	1	0	0	1	0	1	0	0	0	0	0	1	0	0	0	0	0	0	8652686	0	6.15248e+06	3.2536e+06	1.3141e+06	0	8.06037e+06	4.53755e+06
DILTIDIGR	DILTIDIGR	R	V	408	416	9	508.293	2		sp|Q16610|ECM1_HUMAN	Q16610	ECM1_HUMAN	ECM1	Extracellular matrix protein 1			0	0	0	0	0	0	0	1	1	0	1	0	0	0	0	0	0	0	0	0	0	0	0	0	0	0	469796	322337	210381	423417	0	341192	0
DILVLPLDLTDTGSHEAATK	DILVLPLDLTDTGSHEAATK	K	A	104	123	20	703.707	3		sp|Q9Y394|DHRS7_HUMAN	Q9Y394	DHRS7_HUMAN	DHRS7	Dehydrogenase/reductase SDR family member 7			0	0	0	0	0	0	1	1	1	1	0	1	1	1	1	0	0	0	1	1	1	0	0	0	0	0	0	0	0	0	0	0	0
DINAVAASLR	DINAVAASLR	K	K	198	207	10	515.288	2		sp|Q7L1Q6|5MP2_HUMAN	Q7L1Q6	5MP2_HUMAN	BZW1	eIF5-mimic protein 2			0	0	0	0	0	0	0	0	0	0	0	0	0	0	0	0	0	0	1	0	0	0	0	0	0	0	0	0	0	0	0	0	0
DINSLYDVSR	DINSLYDVSR	R	M	748	757	10	591.293	2		sp|P16885|PLCG2_HUMAN	P16885	PLCG2_HUMAN	PLCG2	1-phosphatidylinositol 4,5-bisphosphate phosphodiesterase gamma-2			0	0	0	0	0	0	0	0	0	0	0	0	0	0	0	0	0	0	1	0	1	0	0	0	0	0	0	0	0	0	0	0	0
DINSWVER	DINSWVER	K	Q	153	160	8	509.751	2		sp|P48595|SPB10_HUMAN	P48595	SPB10_HUMAN	SERPINB10	Serpin B10			1	0	0	0	0	0	0	0	0	0	0	0	0	0	0	0	0	0	0	0	0	15174000	5.41692e+06	4.7977e+06	0	0	0	0	0	0	0	0	0
DIPLSPPAQK	DIPLSPPAQK	K	N	358	367	10	533.301	2		sp|P42331|RHG25_HUMAN	P42331	RHG25_HUMAN	ARHGAP25	Rho GTPase-activating protein 25			0	0	0	0	0	0	3	5	5	4	5	5	5	5	4	5	3	2	5	9	5	0	0	0	0	0	0	23114362900	22779363300	21508239400	27533774800	23492524000	26381484000
DIPLSPPAQKNDPK	DIPLSPPAQKNDPK	K	K	358	371	14	760.409	2		sp|P42331|RHG25_HUMAN	P42331	RHG25_HUMAN	ARHGAP25	Rho GTPase-activating protein 25			0	0	0	0	0	0	0	0	0	0	0	0	1	0	0	0	1	1	0	0	0	0	0	0	0	0	0	0	0	0	0	0	0
DIPLSPPAQKNDPK	DIPLSPPAQKNDPK	K	K	358	371	14	507.275	3		sp|P42331|RHG25_HUMAN	P42331	RHG25_HUMAN	ARHGAP25	Rho GTPase-activating protein 25			0	0	0	0	0	0	1	0	1	0	0	1	0	1	0	0	0	0	0	0	1	0	0	0	0	0	0	120349200	90607408	116604896	112758104	247681712	137442032
DIQDSLTVSNEVQTAK	DIQDSLTVSNEVQTAK	K	E	211	226	16	874.439	2		sp|P47755|CAZA2_HUMAN	P47755	CAZA2_HUMAN	CAPZA2	F-actin-capping protein subunit alpha-2			1	1	1	1	0	0	0	0	0	0	0	0	0	0	0	0	2	1	0	0	0	3.69209e+06	1.00397e+06	9079159	5083482	0	0	0	0	0	0	0	0
DIQDSLTVSNEVQTAK	DIQDSLTVSNEVQTAK	K	E	211	226	16	583.295	3		sp|P47755|CAZA2_HUMAN	P47755	CAZA2_HUMAN	CAPZA2	F-actin-capping protein subunit alpha-2			1	0	0	0	0	0	0	0	0	0	0	0	0	0	0	0	0	0	0	0	0	5.40156e+06	0	878912	0	0	0	0	0	0	0	0	0
DIQSLPR	DIQSLPR	K	N	281	287	7	414.732	2		sp|Q9H4M9|EHD1_HUMAN	Q9H4M9	EHD1_HUMAN	EHD1	EH domain-containing protein 1	EHD3	sp|Q9NZN3|EHD3_HUMAN	0	0	0	0	0	0	0	0	0	0	0	0	0	0	0	0	1	0	1	0	0	0	0	0	0	1.53223e+06	0	0	0	0	0	0	750875
DISGPLKPGVDTIENVVK	DISGPLKPGVDTIENVVK	K	T	36	53	18	627.682	3		contam_sp|O82803|SRPP_HEVBR	O82803	SRPP_HEVBR	SRPP	Small rubber particle protein			0	0	0	0	0	0	0	1	0	0	0	0	0	0	0	0	0	0	0	0	0	0	0	0	0	1513986	0	5309548	4.51507e+06	1.27929e+06	0	1.5042e+06	3.77481e+06
DISLSDYK	DISLSDYK	K	G	28	35	8	470.735	2		sp|Q06830|PRDX1_HUMAN	Q06830	PRDX1_HUMAN	PRDX1	Peroxiredoxin-1			0	0	0	0	0	0	1	0	1	0	1	0	0	0	0	0	0	0	1	0	0	0	0	0	0	0	0	0	0	4401573	0	1.2502e+06	646538
DISSIGLK	DISSIGLK	R	T	104	111	8	416.742	2		sp|Q86VP6|CAND1_HUMAN	Q86VP6	CAND1_HUMAN	CAND1	Cullin-associated NEDD8-dissociated protein 1			0	0	0	0	0	0	0	0	0	0	0	0	0	0	0	0	0	0	0	0	1	0	0	0	0	0	0	0	0	0	0	0	0
DITSDTSGDFR	DITSDTSGDFR	K	N	167	177	11	607.27	2		sp|P04083|ANXA1_HUMAN	P04083	ANXA1_HUMAN	ANXA1	Annexin A1			0	0	0	0	1	0	1	1	1	0	0	0	0	0	0	0	0	0	1	1	0	0	0	0	0	7.14715e+06	0	11335986	0	5.42755e+06	1.06513e+06	0	0
DIVNGLR	DIVNGLR	K	S	238	244	7	393.727	2		sp|P47756|CAPZB_HUMAN	P47756	CAPZB_HUMAN	CAPZB	F-actin-capping protein subunit beta			0	0	0	0	0	1	0	0	0	0	1	0	0	0	0	0	0	0	1	1	1	0	0	0	0	0	0	0	0	0	0	0	0
DIVPGDIVEIAVGDKVPADIR	DIVPGDIVEIAVGDKVPADIR	K	L	144	164	21	731.07	3		sp|P16615|AT2A2_HUMAN	P16615	AT2A2_HUMAN	ATP2A2	Sarcoplasmic/endoplasmic reticulum calcium ATPase 2			0	0	0	0	0	0	0	0	0	0	0	0	0	0	0	0	0	0	1	1	1	0	0	0	0	0	0	0	0	0	0	0	0
DIVPGDIVEVAVGDKVPADIR	DIVPGDIVEVAVGDKVPADIR	R	L	144	164	21	726.399	3		sp|Q93084|AT2A3_HUMAN	Q93084	AT2A3_HUMAN	ATP2A3	Sarcoplasmic/endoplasmic reticulum calcium ATPase 3	ATP2A1	sp|O14983|AT2A1_HUMAN	0	0	0	0	0	0	0	0	0	1	0	0	0	0	0	0	0	0	1	1	1	0	0	0	0	0	0	923040	0	0	0	0	0
DIVQFVPFR	DIVQFVPFR	R	Q	485	493	9	560.811	2		sp|O75131|CPNE3_HUMAN	O75131	CPNE3_HUMAN	CPNE3	Copine-3	CPNE2, CPNE4, CPNE5, CPNE6, CPNE7, CPNE8, CPNE9	sp|O95741|CPNE6_HUMAN, sp|Q86YQ8|CPNE8_HUMAN, sp|Q8IYJ1|CPNE9_HUMAN, sp|Q96A23|CPNE4_HUMAN, sp|Q96FN4|CPNE2_HUMAN, sp|Q9HCH3|CPNE5_HUMAN, sp|Q9UBL6|CPNE7_HUMAN	1	0	0	0	1	1	0	1	1	1	1	1	1	1	1	0	0	0	1	1	1	0	0	0	0	3.26963e+06	3.31285e+06	3.05798e+06	3.31408e+06	2.55782e+06	2.26304e+06	2.5929e+06	2.14543e+06
DIVQFVPYR	DIVQFVPYR	R	R	479	487	9	568.808	2		sp|Q99829|CPNE1_HUMAN	Q99829	CPNE1_HUMAN	CPNE1	Copine-1			0	0	0	0	0	0	0	0	0	0	0	0	0	0	0	0	0	0	0	1	0	0	0	0	0	0	0	1.0942e+06	1.33388e+06	1.21791e+06	816780	0	849761
DIVYIGLR	DIVYIGLR	K	D	173	180	8	474.779	2		sp|P05089|ARGI1_HUMAN	P05089	ARGI1_HUMAN	ARG1	Arginase-1			0	0	0	0	0	1	1	1	1	1	1	1	1	1	1	0	0	0	1	1	1	0	0	0	0	4.3111e+06	6546162	3.73419e+06	6.08599e+06	3.11034e+06	1.25607e+06	3.34671e+06	2.36724e+06
DKDAVDKLLK	DKDAVDKLLK	K	D	50	59	10	572.832	2		sp|P25815|S100P_HUMAN	P25815	S100P_HUMAN	S100P	Protein S100-P			0	0	0	0	0	0	0	0	0	0	0	0	0	0	0	0	0	0	1	1	0	0	0	0	0	0	0	0	0	0	0	0	0
DKDAVDKLLK	DKDAVDKLLK	K	D	50	59	10	382.224	3		sp|P25815|S100P_HUMAN	P25815	S100P_HUMAN	S100P	Protein S100-P			0	0	0	0	0	0	0	0	0	0	0	0	0	0	0	0	0	0	0	1	1	0	0	0	0	0	0	0	0	780836	0	0	0
DKGEYTLVVK	DKGEYTLVVK	K	W	2622	2631	10	576.319	2		sp|P21333|FLNA_HUMAN	P21333	FLNA_HUMAN	FLNA	Filamin-A			0	0	0	0	0	0	0	0	1	0	1	0	0	0	0	0	0	0	0	1	1	0	0	0	0	9460532	7292998	0	0	0	0	0	0
DKHLAVAYFQR	DKHLAVAYFQR	R	G	67	77	11	449.91	3		sp|P19878|NCF2_HUMAN	P19878	NCF2_HUMAN	NCF2	Neutrophil cytosol factor 2			0	0	0	0	1	0	0	0	0	0	0	0	0	0	0	0	0	0	0	0	1	0	0	0	0	0	1483281	0	0	302261	0	0	0
DKNIIELVHQVSMGMK	DKNIIELVHQVSM[15.9949]GMK	K	Y	468	483	16	619.99	3	13M(15.9949)	sp|P43405|KSYK_HUMAN	P43405	KSYK_HUMAN	SYK	Tyrosine-protein kinase SYK			0	0	0	0	0	0	0	0	0	0	0	0	0	0	0	0	0	0	2	0	0	0	0	0	0	0	0	0	0	0	0	0	0
DKPTYDEIFYTLSPVNGK	DKPTYDEIFYTLSPVNGK	K	I	444	461	18	696.349	3		sp|Q9H4M9|EHD1_HUMAN	Q9H4M9	EHD1_HUMAN	EHD1	EH domain-containing protein 1			0	0	0	0	0	0	0	0	0	0	0	0	0	0	0	0	0	0	1	0	0	0	0	0	0	0	0	0	0	0	0	0	0
DKSGPLQPGVDIIEGPVK	DKSGPLQPGVDIIEGPVK	K	N	41	58	18	617.007	3		contam_sp|P15252|REF_HEVBR	P15252	REF_HEVBR		Rubber elongation factor protein			0	0	0	0	1	0	1	1	1	1	1	1	1	1	0	1	0	0	1	1	1	0	0	0	0	61367724	79763696	80345144	83039136	41016924	13609288	37036184	69313760
DKWVLNHEDLVLGEQIGR	DKWVLNHEDLVLGEQIGR	K	G	552	569	18	707.708	3		sp|P07332|FES_HUMAN	P07332	FES_HUMAN	FES	Tyrosine-protein kinase Fes/Fps			0	0	0	0	0	0	0	0	0	1	0	0	1	0	0	0	0	0	1	0	0	0	0	0	0	0	0	0	0	214813	0	0	363820
DKYPNLQVIGGNVVTAAQAK	DKYPNLQVIGGNVVTAAQAK	K	N	292	311	20	696.048	3		sp|P12268|IMDH2_HUMAN	P12268	IMDH2_HUMAN	IMPDH2	Inosine-5'-monophosphate dehydrogenase 2			0	0	0	0	0	0	1	1	1	1	1	1	1	1	1	0	0	0	1	1	0	0	0	0	0	0	790694	10438269	9222578	9361120	11553649	11471063	8637585
DLAAFDK	DLAAFDK	K	S	574	580	7	390.2	2		sp|P09960|LKHA4_HUMAN	P09960	LKHA4_HUMAN	LTA4H	Leukotriene A-4 hydrolase			0	0	0	0	0	0	1	1	0	1	0	1	1	1	0	0	0	0	0	0	0	0	0	0	0	0	0	4749896	7.10873e+06	5.75104e+06	7.17e+06	6.97343e+06	7858070
DLALAIR	DLALAIR	R	D	192	198	7	386.24	2		sp|P40121|CAPG_HUMAN	P40121	CAPG_HUMAN	CAPG	Macrophage-capping protein			0	0	0	0	0	0	1	1	1	1	1	1	1	1	1	0	0	0	0	1	1	0	0	0	0	1.3822e+06	1.46098e+06	2.06162e+06	2548417	2.8858e+06	2.31734e+06	2.34302e+06	2.82352e+06
DLDITSPELR	DLDITSPELR	K	S	261	270	10	579.804	2		sp|P19474|RO52_HUMAN	P19474	RO52_HUMAN	TRIM21	E3 ubiquitin-protein ligase TRIM21			0	0	0	0	0	0	1	1	1	1	1	1	1	1	0	0	1	1	1	1	1	0	0	0	0	0	0	0	0	312075	649707	437099	521028
DLEAEHVEVEDTTLNR	DLEAEHVEVEDTTLNR	R	C	15	30	16	623.966	3		sp|Q9H3K6|BOLA2_HUMAN	Q9H3K6	BOLA2_HUMAN	BOLA2	BolA-like protein 2			0	0	0	0	0	0	0	0	0	0	0	0	0	0	0	0	0	0	1	1	1	0	0	0	0	0	0	0	0	0	0	0	0
DLEEATLQHEATAAALR	DLEEATLQHEATAAALR	R	K	1177	1193	17	919.966	2		sp|P12883|MYH7_HUMAN	P12883	MYH7_HUMAN	MYH7	Myosin-7	MYH6	sp|P13533|MYH6_HUMAN	0	0	0	0	0	0	0	0	0	0	0	0	0	0	0	0	0	0	0	1	0	0	0	0	0	0	0	0	0	0	0	0	0
DLEEATLQHEATAAALR	DLEEATLQHEATAAALR	R	K	1177	1193	17	613.646	3		sp|P12883|MYH7_HUMAN	P12883	MYH7_HUMAN	MYH7	Myosin-7	MYH6	sp|P13533|MYH6_HUMAN	0	0	0	0	0	0	0	0	0	0	0	0	0	0	0	0	0	0	0	1	0	0	0	0	0	0	0	0	0	0	0	0	0
DLEEATLQHEATAATLR	DLEEATLQHEATAATLR	R	K	1181	1197	17	623.65	3		sp|P12882|MYH1_HUMAN	P12882	MYH1_HUMAN	MYH1	Myosin-1	MYH13, MYH2	sp|Q9UKX2|MYH2_HUMAN, sp|Q9UKX3|MYH13_HUMAN	0	0	0	0	0	0	0	0	0	0	0	0	0	0	0	0	0	0	0	1	0	0	0	0	0	0	0	0	0	0	0	0	0
DLEGLSQR	DLEGLSQR	K	H	1393	1400	8	459.238	2		sp|P35579|MYH9_HUMAN	P35579	MYH9_HUMAN	MYH9	Myosin-9			0	0	0	0	0	0	0	1	1	0	0	0	0	0	0	0	0	0	0	1	1	0	0	0	0	0	0	0	3.50991e+06	5.29016e+06	0	0	0
DLEIERPILGQNDNK	DLEIERPILGQNDNK	R	S	234	248	15	585.307	3		sp|Q9UGV2|NDRG3_HUMAN	Q9UGV2	NDRG3_HUMAN	NDRG3	Protein NDRG3			0	0	0	0	0	0	0	0	0	0	0	0	0	0	0	0	0	0	0	0	1	0	0	0	0	0	0	0	0	0	0	0	0
DLEKPFLLPVEAVYSVPGR	DLEKPFLLPVEAVYSVPGR	R	G	256	274	19	710.393	3		sp|P49411|EFTU_HUMAN	P49411	EFTU_HUMAN	TUFM	Elongation factor Tu, mitochondrial			0	0	0	0	0	0	0	0	0	0	0	0	0	0	0	0	2	1	1	0	2	0	0	0	0	0	0	0	0	0	0	0	0
DLELQAASSR	DLELQAASSR	R	E	880	889	10	545.28	2		sp|Q70J99|UN13D_HUMAN	Q70J99	UN13D_HUMAN	UNC13D	Protein unc-13 homolog D			0	0	0	0	0	0	0	0	0	0	0	0	0	0	0	1	0	1	1	1	1	0	0	0	0	0	0	0	0	0	0	0	0
DLFNAIATGK	DLFNAIATGK	R	Y	264	273	10	525.285	2		sp|P04040|CATA_HUMAN	P04040	CATA_HUMAN	CAT	Catalase			0	0	0	0	0	0	1	0	0	0	1	0	0	0	0	0	0	0	0	0	1	0	0	0	0	0	0	1.42029e+06	0	727892	475697	1.25357e+06	0
DLIDFDDR	DLIDFDDR	R	Q	2076	2083	8	504.735	2		sp|P15924|DESP_HUMAN	P15924	DESP_HUMAN	DSP	Desmoplakin			0	0	0	0	0	0	0	0	1	0	0	0	0	0	0	0	0	0	0	0	0	0	0	0	0	0	0	0	0	3.39109e+06	0	0	0
DLIDFDDRQQIYAAEK	DLIDFDDRQQIYAAEK	R	A	2076	2091	16	970.473	2		sp|P15924|DESP_HUMAN	P15924	DESP_HUMAN	DSP	Desmoplakin			0	0	0	0	0	0	0	0	1	0	0	0	0	0	0	0	0	0	0	0	0	0	0	0	0	0	0	0	0	1.37396e+06	0	0	0
DLILTPK	DLILTPK	R	C	781	787	7	400.25	2		sp|O00160|MYO1F_HUMAN	O00160	MYO1F_HUMAN	MYO1F	Unconventional myosin-If	MYO1E	sp|Q12965|MYO1E_HUMAN	0	0	0	0	0	0	0	1	0	0	1	0	0	0	0	0	0	0	0	0	0	0	0	0	0	0	0	0	0	1.54924e+06	1.9641e+06	1.85828e+06	1.92475e+06
DLKDEIVR	DLKDEIVR	R	L	1248	1255	8	494.277	2		sp|P15924|DESP_HUMAN	P15924	DESP_HUMAN	DSP	Desmoplakin			0	0	0	0	0	0	1	0	1	0	1	0	0	0	1	0	0	0	0	0	0	0	0	0	0	0	0	6.62828e+06	0	16178062	0	9470628	0
DLKLDNVLLDR	DLKLDNVLLDR	R	D	473	483	11	657.375	2		sp|Q05655|KPCD_HUMAN	Q05655	KPCD_HUMAN	PRKCD	Protein kinase C delta type			0	0	0	0	0	0	0	0	1	0	1	0	0	0	0	0	0	0	1	0	0	0	0	0	0	0	0	0	0	0	0	0	0
DLKLDNVMLDSEGHIK	DLKLDNVM[15.9949]LDSEGHIK	R	I	466	481	16	614.98	3	8M(15.9949)	sp|P05771|KPCB_HUMAN	P05771	KPCB_HUMAN	PRKCB	Protein kinase C beta type	PRKCA	sp|P17252|KPCA_HUMAN	0	0	0	0	0	0	0	1	1	1	1	2	1	0	1	0	0	0	0	1	1	0	0	0	0	0	0	0	1.45293e+06	1.29879e+06	2015372	1.12906e+06	1.91228e+06
DLKPENILLDEEGHIK	DLKPENILLDEEGHIK	R	L	193	208	16	621.667	3		sp|P51812|KS6A3_HUMAN	P51812	KS6A3_HUMAN	RPS6KA3	Ribosomal protein S6 kinase alpha-3	RPS6KA1, RPS6KA2	sp|Q15349|KS6A2_HUMAN, sp|Q15418|KS6A1_HUMAN	0	0	0	0	0	0	0	0	2	1	1	0	0	2	1	0	1	1	1	1	1	0	0	0	0	0	0	0	0	890988	1.16372e+06	0	914672
DLKPENILLDEEGHIK	DLKPENILLDEEGHIK	R	L	193	208	16	466.502	4		sp|P51812|KS6A3_HUMAN	P51812	KS6A3_HUMAN	RPS6KA3	Ribosomal protein S6 kinase alpha-3	RPS6KA1, RPS6KA2	sp|Q15349|KS6A2_HUMAN, sp|Q15418|KS6A1_HUMAN	0	0	0	0	0	0	0	0	0	0	0	0	0	0	0	0	1	0	0	0	0	0	0	0	0	0	0	0	0	0	0	0	0
DLKPENLLLASK	DLKPENLLLASK	R	C	136	147	12	670.893	2		sp|Q13555|KCC2G_HUMAN	Q13555	KCC2G_HUMAN	CAMK2G	Calcium/calmodulin-dependent protein kinase type II subunit gamma	CAMK2A, CAMK2B, CAMK2D	sp|Q13554|KCC2B_HUMAN, sp|Q13557|KCC2D_HUMAN, sp|Q9UQM7|KCC2A_HUMAN	0	0	0	0	0	0	0	0	0	0	0	0	0	0	0	0	0	0	0	0	1	0	0	0	0	0	1.46165e+06	0	0	0	0	0	0
DLKPENLLLASK	DLKPENLLLASK	R	C	136	147	12	447.598	3		sp|Q13555|KCC2G_HUMAN	Q13555	KCC2G_HUMAN	CAMK2G	Calcium/calmodulin-dependent protein kinase type II subunit gamma	CAMK2A, CAMK2B, CAMK2D	sp|Q13554|KCC2B_HUMAN, sp|Q13557|KCC2D_HUMAN, sp|Q9UQM7|KCC2A_HUMAN	0	0	0	0	0	0	0	0	0	0	0	0	0	0	0	0	0	0	0	0	1	0	0	0	0	0	779231	0	0	0	0	0	0
DLKPSNIFLVDTK	DLKPSNIFLVDTK	R	Q	414	426	13	497.28	3		sp|P19525|E2AK2_HUMAN	P19525	E2AK2_HUMAN	EIF2AK2	Interferon-induced, double-stranded RNA-activated protein kinase			0	0	0	0	0	0	0	0	0	0	0	0	0	0	0	0	0	0	1	1	0	0	0	0	0	0	0	0	0	0	0	0	0
DLKPSNILYVDESGNPESIR	DLKPSNILYVDESGNPESIR	R	I	539	558	20	749.381	3		sp|P51812|KS6A3_HUMAN	P51812	KS6A3_HUMAN	RPS6KA3	Ribosomal protein S6 kinase alpha-3			0	0	0	0	0	0	0	0	0	0	0	0	0	0	0	0	0	0	0	0	1	0	0	0	0	0	0	0	0	0	0	0	0
DLLELTR	DLLELTR	K	R	269	275	7	430.248	2		sp|Q15080|NCF4_HUMAN	Q15080	NCF4_HUMAN	NCF4	Neutrophil cytosol factor 4			0	0	0	0	0	0	1	1	1	1	0	0	0	1	0	0	0	0	1	0	1	0	0	0	0	0	0	615799	730605	670139	596598	710356	668406
DLLFKDSAIGFSR	DLLFKDSAIGFSR	K	V	316	328	13	734.893	2		sp|P02788|TRFL_HUMAN	P02788	TRFL_HUMAN	LTF	Lactotransferrin			0	0	0	0	0	0	0	0	0	0	0	0	0	0	0	1	0	0	0	0	0	0	0	0	0	0	0	0	0	0	0	0	0
DLLFKDSAIGFSR	DLLFKDSAIGFSR	K	V	316	328	13	490.265	3		sp|P02788|TRFL_HUMAN	P02788	TRFL_HUMAN	LTF	Lactotransferrin			0	0	0	0	0	0	0	0	0	0	0	0	0	0	0	1	0	0	1	0	0	0	0	0	0	0	0	0	0	0	0	0	0
DLLSHENAATLNDVK	DLLSHENAATLNDVK	R	T	166	180	15	820.418	2		sp|Q8NE86|MCU_HUMAN	Q8NE86	MCU_HUMAN	MCU	Calcium uniporter protein, mitochondrial			0	0	0	0	0	0	0	0	0	0	0	0	0	0	0	0	1	0	0	0	0	0	0	0	0	0	0	0	0	0	0	0	0
DLLSHENAATLNDVK	DLLSHENAATLNDVK	R	T	166	180	15	547.281	3		sp|Q8NE86|MCU_HUMAN	Q8NE86	MCU_HUMAN	MCU	Calcium uniporter protein, mitochondrial			0	0	0	0	0	0	0	0	0	0	0	0	0	0	0	0	0	0	1	1	1	0	0	0	0	0	0	0	0	0	0	0	0
DLLSSVSR	DLLSSVSR	R	E	390	397	8	438.743	2		sp|P20073|ANXA7_HUMAN	P20073	ANXA7_HUMAN	ANXA7	Annexin A7			0	0	0	0	0	0	0	0	1	0	0	0	0	0	0	0	0	0	0	0	0	0	0	0	0	0	0	0	0	0	0	0	0
DLMVGDEASELR	DLM[15.9949]VGDEASELR	K	S	54	65	12	675.814	2	3M(15.9949)	sp|P61160|ARP2_HUMAN	P61160	ARP2_HUMAN	ACTR2	Actin-related protein 2			0	0	0	0	0	0	0	0	0	0	0	0	0	0	0	0	0	0	1	0	0	0	0	0	0	0	0	0	0	0	0	0	0
DLNAVAFR	DLNAVAFR	K	F	416	423	8	453.246	2		sp|P14735|IDE_HUMAN	P14735	IDE_HUMAN	IDE	Insulin-degrading enzyme			0	0	0	0	0	0	1	0	0	0	0	0	0	0	0	0	0	0	0	0	0	0	0	0	0	0	0	598933	0	4.90305e+06	0	0	0
DLPDGLFTR	DLPDGLFTR	R	A	1037	1045	9	517.269	2		sp|Q96P48|ARAP1_HUMAN	Q96P48	ARAP1_HUMAN	ARAP1	Arf-GAP with Rho-GAP domain, ANK repeat and PH domain-containing protein 1			0	0	0	0	0	0	0	0	0	0	0	0	0	0	0	0	1	0	0	0	0	0	0	0	0	0	0	0	0	0	0	0	0
DLPEHAVLK	DLPEHAVLK	K	M	627	635	9	511.288	2		sp|Q00839|HNRPU_HUMAN	Q00839	HNRPU_HUMAN	HNRNPU	Heterogeneous nuclear ribonucleoprotein U			0	0	0	0	0	0	0	0	0	0	0	0	0	0	0	0	0	0	1	0	0	0	0	0	0	0	0	0	0	0	0	0	0
DLPEPVVPWSQYEGFLLCGQLTNADEAK	DLPEPVVPWSQYEGFLLC[57.0215]GQLTNADEAK	R	A	241	268	28	1588.77	2	18C(57.0215)	sp|P42331|RHG25_HUMAN	P42331	RHG25_HUMAN	ARHGAP25	Rho GTPase-activating protein 25			0	0	0	0	0	0	0	0	0	0	0	0	0	0	0	0	1	0	0	0	0	0	0	0	0	0	0	0	0	0	0	0	0
DLPEPVVPWSQYEGFLLCGQLTNADEAK	DLPEPVVPWSQYEGFLLC[57.0215]GQLTNADEAK	R	A	241	268	28	1059.51	3	18C(57.0215)	sp|P42331|RHG25_HUMAN	P42331	RHG25_HUMAN	ARHGAP25	Rho GTPase-activating protein 25			0	0	0	0	0	0	0	0	0	0	0	0	0	0	0	0	2	0	0	0	0	0	0	0	0	0	0	0	0	0	0	0	0
DLQGRDEQSEEK	DLQGRDEQSEEK	R	K	1572	1583	12	717.329	2		sp|P35579|MYH9_HUMAN	P35579	MYH9_HUMAN	MYH9	Myosin-9			0	0	0	0	0	0	0	0	0	0	0	0	0	0	0	0	1	0	0	0	0	0	0	0	0	0	0	0	0	0	0	0	0
DLQNFLK	DLQNFLK	K	K	44	50	7	439.243	2		sp|P06702|S10A9_HUMAN	P06702	S10A9_HUMAN	S100A9	Protein S100-A9			0	0	0	0	0	0	0	1	0	0	1	0	0	0	1	0	1	0	0	0	0	623900420	325770048	0	493490496	775793410	492169376	95338880	65424676	39383232	23923098	33472814	24567648
DLQNFLKK	DLQNFLKK	K	E	44	51	8	503.29	2		sp|P06702|S10A9_HUMAN	P06702	S10A9_HUMAN	S100A9	Protein S100-A9			1	1	1	1	0	0	1	1	1	1	0	0	1	0	0	0	0	0	1	1	1	61363124	35129336	49872092	26883672	388142976	168622192	24793202	9424795	7.93031e+06	3.63344e+06	6086938	5.28695e+06
DLQNFLKK	DLQNFLKK	K	E	44	51	8	335.862	3		sp|P06702|S10A9_HUMAN	P06702	S10A9_HUMAN	S100A9	Protein S100-A9			0	0	0	0	0	0	1	0	0	0	0	0	0	0	0	0	0	0	0	0	0	0	0	0	0	68539216	46144324	3894525	0	1.1194e+06	0	0	869468
DLQVKPGESLEVIQTTDDTK	DLQVKPGESLEVIQTTDDTK	R	V	726	745	20	739.381	3		sp|O15117|FYB1_HUMAN	O15117	FYB1_HUMAN	FYB1	FYN-binding protein 1			2	0	0	0	0	0	0	0	0	0	0	0	0	0	0	0	0	0	0	0	0	2.3647e+06	0	0	0	0	0	0	0	0	0	0	0
DLSDFHQSMAQWLAYSR	DLSDFHQSMAQWLAYSR	K	L	343	359	17	685.651	3		sp|Q70J99|UN13D_HUMAN	Q70J99	UN13D_HUMAN	UNC13D	Protein unc-13 homolog D			0	0	0	0	0	0	0	0	0	0	0	0	0	0	0	0	1	0	1	1	1	0	0	0	0	0	0	0	0	0	0	0	0
DLSFKDTQLKEYEELLASVR	DLSFKDTQLKEYEELLASVR	K	A	362	381	20	795.416	3		sp|Q8WVV4|POF1B_HUMAN	Q8WVV4	POF1B_HUMAN	POF1B	Protein POF1B			0	0	0	0	0	0	0	0	2	0	0	0	0	0	0	0	0	0	0	0	0	0	0	0	0	0	0	0	0	3.36154e+06	0	0	0
DLSFKDTQLKEYEELLASVR	DLSFKDTQLKEYEELLASVR	K	A	362	381	20	596.814	4		sp|Q8WVV4|POF1B_HUMAN	Q8WVV4	POF1B_HUMAN	POF1B	Protein POF1B			0	0	0	0	0	0	1	0	0	0	0	0	0	0	0	0	0	0	0	0	0	0	0	0	0	0	0	351332	0	1.2821e+06	122444	0	0
DLSGLDAETLLK	DLSGLDAETLLK	R	G	8	19	12	637.846	2		sp|P29350|PTN6_HUMAN	P29350	PTN6_HUMAN	PTPN6	Tyrosine-protein phosphatase non-receptor type 6			0	0	0	0	0	0	1	0	0	1	0	1	0	1	1	1	1	1	1	1	1	0	0	0	0	7.11675e+06	0	3996000	4499648	4450736	4395921	4.61837e+06	3847756
DLSMIVLLPNEIDGLQK	DLSM[15.9949]IVLLPNEIDGLQK	K	L	240	256	17	638.68	3	4M(15.9949)	sp|P29508|SPB3_HUMAN	P29508	SPB3_HUMAN	SERPINB3	Serpin B3	SERPINB4	sp|P48594|SPB4_HUMAN	0	0	0	0	0	0	0	1	1	0	0	0	0	0	0	0	0	0	0	0	0	0	0	0	0	0	0	0	0	0	0	0	0
DLSSHQLNEFLAQTLQR	DLSSHQLNEFLAQTLQR	K	A	494	510	17	667.345	3		sp|P09960|LKHA4_HUMAN	P09960	LKHA4_HUMAN	LTA4H	Leukotriene A-4 hydrolase			0	0	0	0	0	0	1	1	1	1	1	1	1	1	1	0	0	0	0	0	0	0	0	0	0	0	0	12861028	12395259	8615430	12664305	10827959	11790047
DLTDGHFENILADNSVNDQTK	DLTDGHFENILADNSVNDQTK	K	I	138	158	21	782.7	3		sp|P36952|SPB5_HUMAN	P36952	SPB5_HUMAN	SERPINB5	Serpin B5			0	0	0	0	0	0	0	0	1	0	0	0	0	0	0	0	0	0	0	0	0	0	0	0	0	0	0	0	0	5221231	0	0	0
DLTDYLMK	DLTDYLMK	R	I	184	191	8	499.747	2		sp|P60709|ACTB_HUMAN	P60709	ACTB_HUMAN	ACTB	Actin, cytoplasmic 1	ACTA1, ACTA2, ACTBL2, ACTC1, ACTG1, ACTG2	sp|P62736|ACTA_HUMAN, sp|P63261|ACTG_HUMAN, sp|P63267|ACTH_HUMAN, sp|P68032|ACTC_HUMAN, sp|P68133|ACTS_HUMAN, sp|Q562R1|ACTBL_HUMAN	1	1	0	1	0	1	1	1	0	0	1	1	1	1	1	1	1	1	0	1	1	32135320	8793005	29563814	6390265	0	30315128	134593824	161801120	215022528	299259008	284969472	35662168
DLTDYLMK	DLTDYLM[15.9949]K	R	I	184	191	8	507.744	2	7M(15.9949)	sp|P60709|ACTB_HUMAN	P60709	ACTB_HUMAN	ACTB	Actin, cytoplasmic 1	ACTA1, ACTA2, ACTBL2, ACTC1, ACTG1, ACTG2	sp|P62736|ACTA_HUMAN, sp|P63261|ACTG_HUMAN, sp|P63267|ACTH_HUMAN, sp|P68032|ACTC_HUMAN, sp|P68133|ACTS_HUMAN, sp|Q562R1|ACTBL_HUMAN	0	0	0	0	0	0	1	1	1	1	1	1	1	1	0	1	1	1	1	1	1	2702449	0	0	0	22936994	15600681	244232032	229426784	244115968	195719984	216613792	404851264
DLTGELEYATK	DLTGELEYATK	R	I	132	142	11	620.309	2		sp|Q9GZP4|PITH1_HUMAN	Q9GZP4	PITH1_HUMAN	PITHD1	PITH domain-containing protein 1			1	0	0	0	0	0	0	0	0	0	0	0	0	0	0	0	0	0	0	0	0	5038657	0	0	0	0	0	0	0	0	0	0	0
DLYANNVMSGGTTMYPGIADR	DLYANNVM[15.9949]SGGTTM[15.9949]YPGIADR	K	M	294	314	21	760.009	3	14M(15.9949)	sp|P68133|ACTS_HUMAN	P68133	ACTS_HUMAN	ACTA1	Actin, alpha skeletal muscle			0	0	0	0	0	0	0	0	0	0	0	0	0	0	0	0	0	0	0	1	0	0	0	0	0	0	0	0	0	0	0	0	0
DLYANTVLSGGTTMYPGIADR	DLYANTVLSGGTTMYPGIADR	K	M	292	312	21	1108.04	2		sp|P60709|ACTB_HUMAN	P60709	ACTB_HUMAN	ACTB	Actin, cytoplasmic 1	ACTG1	sp|P63261|ACTG_HUMAN	0	0	1	0	0	0	0	0	0	0	0	0	0	0	0	2	2	2	0	0	0	0	0	30666682	0	0	0	0	0	0	0	0	0
DLYANTVLSGGTTMYPGIADR	DLYANTVLSGGTTMYPGIADR	K	M	292	312	21	739.028	3		sp|P60709|ACTB_HUMAN	P60709	ACTB_HUMAN	ACTB	Actin, cytoplasmic 1	ACTG1	sp|P63261|ACTG_HUMAN	0	0	0	0	0	0	1	0	0	0	1	1	1	0	0	2	1	2	0	0	0	0	0	25915756	0	0	0	862866	379113	0	0	792772	0
DLYANTVLSGGTTMYPGIADR	DLYANTVLSGGTTM[15.9949]YPGIADR	K	M	292	312	21	1116.04	2	14M(15.9949)	sp|P60709|ACTB_HUMAN	P60709	ACTB_HUMAN	ACTB	Actin, cytoplasmic 1	ACTG1	sp|P63261|ACTG_HUMAN	0	0	1	0	0	0	0	0	0	0	0	0	0	0	0	2	0	0	0	0	0	0	0	35503932	0	0	0	0	0	0	0	0	0
DLYANTVLSGGTTMYPGIADR	DLYANTVLSGGTTM[15.9949]YPGIADR	K	M	292	312	21	744.36	3	14M(15.9949)	sp|P60709|ACTB_HUMAN	P60709	ACTB_HUMAN	ACTB	Actin, cytoplasmic 1	ACTG1	sp|P63261|ACTG_HUMAN	0	0	0	0	0	0	0	1	0	0	0	0	0	1	0	1	1	1	1	0	1	0	0	40299200	0	9778206	4.619e+06	46766028	731711	59788496	45862964	56421860	56461272
DLYDAGVK	DLYDAGVK	R	R	197	204	8	440.724	2		sp|P07355|ANXA2_HUMAN	P07355	ANXA2_HUMAN	ANXA2	Annexin A2			0	0	0	0	0	0	0	0	1	0	0	0	0	0	0	0	0	0	0	0	0	0	0	0	0	3423340	8460696	5.32234e+06	4.09066e+06	12904497	0	4464540	2.90793e+06
DLYDAGVKR	DLYDAGVKR	R	K	197	205	9	518.775	2		sp|P07355|ANXA2_HUMAN	P07355	ANXA2_HUMAN	ANXA2	Annexin A2			0	0	0	0	0	0	0	0	1	0	0	0	0	0	0	0	0	0	0	0	0	0	0	0	0	0	0	0	0	0	0	0	0
DMAIATGGAVFGEEGLTLNLEDVQPHDLGK	DMAIATGGAVFGEEGLTLNLEDVQPHDLGK	K	V	315	344	30	1033.18	3		sp|P10809|CH60_HUMAN	P10809	CH60_HUMAN	HSPD1	60 kDa heat shock protein, mitochondrial			0	0	0	0	0	0	0	0	0	0	0	0	0	0	0	0	1	0	0	0	0	0	0	0	0	0	0	0	0	0	0	0	0
DMEDLLR	DMEDLLR	R	L	608	614	7	446.216	2		sp|Q92888|ARHG1_HUMAN	Q92888	ARHG1_HUMAN	ARHGEF1	Rho guanine nucleotide exchange factor 1			0	0	0	0	0	0	0	0	0	1	1	0	0	0	0	0	0	0	0	0	0	0	0	0	0	0	0	0	0	0	0	0	0
DMILQFISR	DMILQFISR	K	E	158	166	9	561.802	2		sp|P50570|DYN2_HUMAN	P50570	DYN2_HUMAN	DNM2	Dynamin-2			0	0	0	0	0	0	0	0	0	0	0	0	0	0	0	0	1	0	1	0	0	0	0	0	0	0	0	0	0	975792	0	0	0
DMLANFR	DMLANFR	K	G	728	734	7	433.713	2		sp|P15924|DESP_HUMAN	P15924	DESP_HUMAN	DSP	Desmoplakin			0	0	0	0	0	1	1	0	1	0	1	0	0	0	0	0	0	0	0	0	0	0	0	0	0	0	2.00928e+06	1.93678e+06	0	4.19845e+06	0	6726071	0
DMSQMILR	DMSQMILR	K	T	180	187	8	497.246	2		sp|Q9Y2J8|PADI2_HUMAN	Q9Y2J8	PADI2_HUMAN	PADI2	Protein-arginine deiminase type-2			0	0	0	0	0	0	0	0	0	0	0	0	0	0	0	0	1	0	0	0	0	0	0	0	0	0	0	0	0	0	0	0	0
DMVGIAQTGSGK	DMVGIAQTGSGK	R	T	210	221	12	582.29	2		sp|Q92841|DDX17_HUMAN	Q92841	DDX17_HUMAN	DDX17	Probable ATP-dependent RNA helicase DDX17			0	0	0	0	0	0	0	0	0	0	0	0	0	0	0	1	0	0	0	0	0	0	0	0	0	0	0	0	0	0	0	0	0
DMETIGFAVYEVPPELVGQPAVHLK	DM[15.9949]ETIGFAVYEVPPELVGQPAVHLK	R	R	437	461	25	919.139	3	2M(15.9949)	sp|P07384|CAN1_HUMAN	P07384	CAN1_HUMAN	CAPN1	Calpain-1 catalytic subunit			0	0	0	0	0	0	0	0	0	0	0	0	0	0	0	0	0	0	0	0	2	0	0	0	0	0	0	0	0	0	0	0	0
DMILQFISR	DM[15.9949]ILQFISR	K	E	158	166	9	569.8	2	2M(15.9949)	sp|P50570|DYN2_HUMAN	P50570	DYN2_HUMAN	DNM2	Dynamin-2			0	0	0	0	0	0	0	0	0	0	0	0	1	0	0	0	0	0	1	0	0	0	0	0	0	0	0	0	0	0	0	0	234317
DMPIQAFLLYQEPVLGPVR	DM[15.9949]PIQAFLLYQEPVLGPVR	R	G	199	217	19	734.726	3	2M(15.9949)	contam_sp|P02666|CASB_BOVIN	P02666	CASB_BOVIN	CSN2	Beta-casein			0	0	0	0	0	0	1	2	0	0	0	1	0	0	0	0	0	0	1	2	0	0	0	0	0	0	0	2.80263e+06	2747011	0	0	0	36864448
DMVGQVAITR	DM[15.9949]VGQVAITR	R	I	920	929	10	553.287	2	2M(15.9949)	sp|Q02218|ODO1_HUMAN	Q02218	ODO1_HUMAN	OGDH	2-oxoglutarate dehydrogenase complex component E1			0	0	0	0	0	0	0	0	0	1	1	0	0	0	0	0	0	0	0	0	0	0	0	0	0	0	0	0	0	0	0	0	0
DNALTLLIK	DNALTLLIK	R	A	313	321	9	500.805	2		sp|Q9H3U1|UN45A_HUMAN	Q9H3U1	UN45A_HUMAN	UNC45A	Protein unc-45 homolog A			0	0	0	0	0	0	0	0	0	0	0	0	0	0	0	0	0	0	1	1	1	0	0	0	0	0	0	0	0	120542	0	0	0
DNIQGITKPAIR	DNIQGITKPAIR	R	R	25	36	12	663.38	2		sp|P62805|H4_HUMAN	P62805	H4_HUMAN	H4C1	Histone H4			0	0	0	0	1	1	0	1	1	0	0	0	0	0	0	1	0	0	0	1	1	0	0	0	0	4813960	3.84862e+06	0	140964448	29707912	0	0	0
DNIQGITKPAIR	DNIQGITKPAIR	R	R	25	36	12	442.589	3		sp|P62805|H4_HUMAN	P62805	H4_HUMAN	H4C1	Histone H4			0	0	0	0	0	0	0	1	1	0	0	0	0	0	0	0	0	0	0	0	0	0	0	0	0	7.33124e+06	6.33898e+06	0	136842880	25143538	0	0	0
DNNLLGR	DNNLLGR	K	F	452	458	7	401.214	2		sp|P0DMV8|HS71A_HUMAN	P0DMV8	HS71A_HUMAN	HSPA1A	Heat shock 70 kDa protein 1A	HSPA1B, HSPA1L, HSPA6	sp|P0DMV9|HS71B_HUMAN, sp|P17066|HSP76_HUMAN, sp|P34931|HS71L_HUMAN	1	1	0	0	1	1	1	1	1	0	1	1	1	1	1	1	1	1	1	1	1	34328956	19344818	55471052	35045092	37943952	35046576	35118240	46433628	40934620	39660788	36450024	39501728
DNNQFASASLDR	DNNQFASASLDR	K	T	154	165	12	669.308	2		sp|P35606|COPB2_HUMAN	P35606	COPB2_HUMAN	COPB2	Coatomer subunit beta'			0	0	0	0	0	0	0	0	0	0	1	0	0	0	0	0	0	0	0	0	0	0	0	0	0	0	0	0	0	0	0	0	0
DNYSLLSYICR	DNYSLLSYIC[57.0215]R	R	F	283	293	11	702.335	2	10C(57.0215)	sp|P42331|RHG25_HUMAN	P42331	RHG25_HUMAN	ARHGAP25	Rho GTPase-activating protein 25			0	0	0	0	0	0	0	0	0	0	0	0	0	0	0	1	1	2	0	0	0	0	0	0	0	0	0	0	0	0	0	0	0
DNYSLLSYICR	DNYSLLSYIC[57.0215]R	R	F	283	293	11	468.559	3	10C(57.0215)	sp|P42331|RHG25_HUMAN	P42331	RHG25_HUMAN	ARHGAP25	Rho GTPase-activating protein 25			0	0	0	0	0	0	1	0	1	0	0	0	0	0	0	0	0	0	1	0	0	0	0	0	0	0	0	0	0	811739	0	0	0
DPAITSILEK	DPAITSILEK	R	M	205	214	10	543.806	2		sp|Q9UI42|CBPA4_HUMAN	Q9UI42	CBPA4_HUMAN	CPA4	Carboxypeptidase A4			0	0	0	0	0	1	1	0	1	1	1	1	1	0	1	0	0	0	1	1	1	0	0	0	0	1.61824e+06	5.75209e+06	4349096	2.85718e+06	6491073	838732	3.27795e+06	1993230
DPGVLDR	DPGVLDR	K	M	56	62	7	386.203	2		sp|P31949|S10AB_HUMAN	P31949	S10AB_HUMAN	S100A11	Protein S100-A11			0	0	0	0	0	0	0	0	1	0	0	0	0	0	0	0	0	0	0	0	0	0	0	0	0	0	0	0	1.64824e+06	12025375	0	0	0
DPILFPSFIHSQK	DPILFPSFIHSQK	R	R	157	169	13	510.277	3		sp|P04040|CATA_HUMAN	P04040	CATA_HUMAN	CAT	Catalase			0	0	0	0	0	0	0	0	0	0	0	0	0	0	0	0	1	0	0	0	0	0	0	0	0	0	0	0	0	0	0	0	0
DPNSPLYSVK	DPNSPLYSVK	R	S	83	92	10	560.288	2		sp|Q9UMR2|DD19B_HUMAN	Q9UMR2	DD19B_HUMAN	DDX19B	ATP-dependent RNA helicase DDX19B	DDX19A	sp|Q9NUU7|DD19A_HUMAN	0	0	0	0	0	0	0	0	0	0	0	0	0	0	0	0	0	0	1	0	1	0	0	0	0	0	0	0	0	0	0	0	0
DPTAEQFQEELEK	DPTAEQFQEELEK	R	F	55	67	13	782.362	2		sp|P31944|CASPE_HUMAN	P31944	CASPE_HUMAN	CASP14	Caspase-14			0	0	0	0	0	1	1	1	1	0	0	0	1	0	1	0	0	0	1	1	0	0	0	0	0	0	6.21209e+06	8666956	7271083	21781608	0	0	3.38227e+06
DPTAEQFQEELEKFQQAIDSR	DPTAEQFQEELEKFQQAIDSR	R	E	55	75	21	837.066	3		sp|P31944|CASPE_HUMAN	P31944	CASPE_HUMAN	CASP14	Caspase-14			0	0	0	0	0	0	2	0	1	0	0	0	0	0	0	0	0	0	0	0	0	0	0	0	0	0	3.89226e+06	4.6053e+06	3.09513e+06	10402655	0	0	3.12114e+06
DPVADPNKR	DPVADPNKR	K	S	416	424	9	506.264	2		sp|P43490|NAMPT_HUMAN	P43490	NAMPT_HUMAN	NAMPT	Nicotinamide phosphoribosyltransferase			0	0	0	0	0	0	0	0	0	0	0	0	0	0	0	0	1	0	0	0	0	0	0	0	0	0	0	0	0	0	0	0	0
DPVPGYSVPAAEHSTITAWGK	DPVPGYSVPAAEHSTITAWGK	K	D	235	255	21	728.364	3		sp|P43490|NAMPT_HUMAN	P43490	NAMPT_HUMAN	NAMPT	Nicotinamide phosphoribosyltransferase			0	0	0	0	0	0	0	0	2	0	1	2	0	0	0	0	0	0	1	1	1	0	0	0	0	0	0	2.90434e+06	3.13109e+06	2.65936e+06	2.44467e+06	2.23035e+06	1.92297e+06
DPVQEAWAEDVDLR	DPVQEAWAEDVDLR	K	V	476	489	14	821.889	2		sp|P14618|KPYM_HUMAN	P14618	KPYM_HUMAN	PKM	Pyruvate kinase PKM			0	0	0	0	0	0	0	0	0	0	0	0	0	0	0	0	1	1	0	0	0	0	0	0	0	0	0	0	0	0	0	0	0
DPVQEAWAEDVDLR	DPVQEAWAEDVDLR	K	V	476	489	14	548.262	3		sp|P14618|KPYM_HUMAN	P14618	KPYM_HUMAN	PKM	Pyruvate kinase PKM			0	0	0	0	0	0	0	1	0	0	0	0	0	0	0	0	0	0	0	1	1	0	0	0	0	0	0	491433	643307	720333	348229	557851	344924
DQIVDLTVGNNK	DQIVDLTVGNNK	K	T	213	224	12	658.346	2		sp|P35527|K1C9_HUMAN	P35527	K1C9_HUMAN	KRT9	Keratin, type I cytoskeletal 9			1	1	0	0	0	0	0	0	0	0	0	0	0	0	0	0	1	1	0	0	0	0	11183730	1.67032e+06	0	0	0	0	0	0	0	0	0
DQLIYNLLK	DQLIYNLLK	K	E	6	14	9	560.324	2		sp|P00338|LDHA_HUMAN	P00338	LDHA_HUMAN	LDHA	L-lactate dehydrogenase A chain			0	0	0	0	0	0	1	1	1	1	1	1	1	1	1	0	0	0	0	0	0	0	0	0	0	0	0	2.23036e+06	0	2596008	1908404	0	2.44406e+06
DQLIYNLLKEEQTPQNK	DQLIYNLLKEEQTPQNK	K	I	6	22	17	692.032	3		sp|P00338|LDHA_HUMAN	P00338	LDHA_HUMAN	LDHA	L-lactate dehydrogenase A chain			0	0	0	0	0	0	1	1	1	1	1	1	1	1	1	0	0	0	0	0	0	0	0	0	0	0	0	5.57686e+06	5301830	5.60651e+06	6562371	8079235	6.64408e+06
DQLQTFSEEHPVLLTEAPLNPR	DQLQTFSEEHPVLLTEAPLNPR	K	K	97	118	22	845.434	3		sp|P61163|ACTZ_HUMAN	P61163	ACTZ_HUMAN	ACTR1A	Alpha-centractin			0	0	0	0	0	0	0	0	0	0	0	0	0	0	0	0	2	0	0	0	0	0	0	0	0	0	0	0	0	0	0	0	0
DQPPNSVEGLLNALR	DQPPNSVEGLLNALR	K	Y	290	304	15	811.928	2		sp|Q9NUQ9|CYRIB_HUMAN	Q9NUQ9	CYRIB_HUMAN	CYRIB	CYFIP-related Rac1 interactor B			0	0	0	0	0	0	0	0	0	0	0	0	0	0	0	0	0	0	1	1	1	0	0	0	0	0	0	0	0	0	0	0	0
DQPPNSVEGLLNALR	DQPPNSVEGLLNALR	K	Y	290	304	15	541.621	3		sp|Q9NUQ9|CYRIB_HUMAN	Q9NUQ9	CYRIB_HUMAN	CYRIB	CYFIP-related Rac1 interactor B			0	0	0	0	0	0	0	0	0	0	0	0	0	0	0	0	0	0	0	1	1	0	0	0	0	0	0	0	0	0	0	0	0
DQQEAALVDMVNDGVEDLR	DQQEAALVDMVNDGVEDLR	K	C	83	101	19	1058.99	2		sp|P09211|GSTP1_HUMAN	P09211	GSTP1_HUMAN	GSTP1	Glutathione S-transferase P			0	0	1	0	0	0	0	0	0	0	0	0	0	0	0	0	0	1	0	0	0	0	0	0	0	0	0	0	0	0	0	0	0
DQQEAALVDMVNDGVEDLR	DQQEAALVDMVNDGVEDLR	K	C	83	101	19	706.332	3		sp|P09211|GSTP1_HUMAN	P09211	GSTP1_HUMAN	GSTP1	Glutathione S-transferase P			0	0	0	0	0	1	2	2	1	2	1	2	1	4	3	0	0	1	1	1	1	0	0	0	0	0	4.13617e+06	55982064	51985732	60562208	95908048	81420528	32045938
DQQEAALVDMVNDGVEDLR	DQQEAALVDM[15.9949]VNDGVEDLR	K	C	83	101	19	711.664	3	10M(15.9949)	sp|P09211|GSTP1_HUMAN	P09211	GSTP1_HUMAN	GSTP1	Glutathione S-transferase P			0	0	0	0	0	0	4	6	3	4	4	3	4	4	3	1	0	1	1	1	1	0	0	0	0	0	0	149954688	154383984	98323632	116637600	123507760	203062160
DQRPLGTYPDEHFTEEAPR	DQRPLGTYPDEHFTEEAPR	K	R	651	669	19	753.354	3		sp|Q9BYJ1|LOXE3_HUMAN	Q9BYJ1	LOXE3_HUMAN	ALOXE3	Hydroperoxide isomerase ALOXE3			0	0	0	0	0	0	0	0	0	0	0	0	1	0	0	0	0	0	0	0	0	0	0	0	0	0	0	0	0	0	0	0	0
DQVANSAFVER	DQVANSAFVER	K	L	500	510	11	618.304	2		sp|P07900|HS90A_HUMAN	P07900	HS90A_HUMAN	HSP90AA1	Heat shock protein HSP 90-alpha			0	0	0	0	0	0	1	1	1	1	1	1	1	1	1	0	1	1	1	1	1	0	0	0	0	0	0	9286572	10390563	12034766	12061151	10427977	11102712
DQVLGVLR	DQVLGVLR	R	R	134	141	8	450.269	2		sp|Q03169|TNAP2_HUMAN	Q03169	TNAP2_HUMAN	TNFAIP2	Tumor necrosis factor alpha-induced protein 2			0	0	0	0	0	0	0	0	0	0	0	0	0	0	0	0	0	0	0	1	1	0	0	0	0	0	0	0	0	0	0	0	0
DQYEQMAEK	DQYEQMAEK	R	N	291	299	9	571.245	2		sp|P08779|K1C16_HUMAN	P08779	K1C16_HUMAN	KRT16	Keratin, type I cytoskeletal 16			0	0	0	0	0	1	1	0	1	0	1	0	0	0	0	0	0	0	0	0	0	0	0	0	0	0	7.61809e+06	10091846	2.89171e+06	64984672	0	2.07962e+06	0
DQYEQMAEK	DQYEQM[15.9949]AEK	R	N	291	299	9	579.243	2	6M(15.9949)	sp|P08779|K1C16_HUMAN	P08779	K1C16_HUMAN	KRT16	Keratin, type I cytoskeletal 16			0	0	0	0	0	0	1	0	0	0	0	0	0	0	0	0	0	0	0	0	0	0	0	0	0	0	0	0	0	0	0	0	0
DRQYLLFFHK	DRQYLLFFHK	R	G	296	305	10	456.247	3		sp|Q8NE86|MCU_HUMAN	Q8NE86	MCU_HUMAN	MCU	Calcium uniporter protein, mitochondrial			0	0	0	0	0	0	0	1	0	0	0	0	0	0	0	1	0	0	1	1	1	0	0	0	0	0	0	0	0	0	0	0	0
DRVTSAVEALLSADSASR	DRVTSAVEALLSADSASR	R	K	145	162	18	616.653	3		sp|P45974|UBP5_HUMAN	P45974	UBP5_HUMAN	USP5	Ubiquitin carboxyl-terminal hydrolase 5			0	0	0	0	0	0	0	0	0	0	0	0	0	0	0	0	0	0	0	1	0	0	0	0	0	0	0	0	0	0	0	0	0
DSAIGFSR	DSAIGFSR	K	V	321	328	8	426.714	2		sp|P02788|TRFL_HUMAN	P02788	TRFL_HUMAN	LTF	Lactotransferrin			0	0	0	0	0	0	1	1	1	1	0	0	0	0	0	1	0	0	1	1	1	0	0	3677575	9082955	1.57888e+06	10171106	0	0	988514	0	0	935526
DSATMSLDPEEEAEHPIK	DSATMSLDPEEEAEHPIK	K	I	537	554	18	666.97	3		sp|Q08188|TGM3_HUMAN	Q08188	TGM3_HUMAN	TGM3	Protein-glutamine gamma-glutamyltransferase E			0	0	0	0	0	0	1	0	1	1	1	0	1	0	0	0	0	0	1	1	0	0	0	0	0	0	7176914	3.42289e+06	1.53938e+06	2.59599e+06	0	4354223	0
DSATMSLDPEEEAEHPIK	DSATM[15.9949]SLDPEEEAEHPIK	K	I	537	554	18	672.302	3	5M(15.9949)	sp|Q08188|TGM3_HUMAN	Q08188	TGM3_HUMAN	TGM3	Protein-glutamine gamma-glutamyltransferase E			0	0	0	0	0	0	1	0	0	0	0	0	0	0	0	0	0	0	0	1	1	0	0	0	0	0	1.7738e+06	4.34235e+06	736670	1444298	0	2296432	2497139
DSEAQRLPDSFKDSPSK	DSEAQRLPDSFKDSPSK	R	G	9	25	17	636.309	3		sp|P27105|STOM_HUMAN	P27105	STOM_HUMAN	STOM	Stomatin			0	0	0	0	0	0	0	0	0	0	0	0	0	0	0	0	0	0	1	0	0	0	0	0	0	0	0	0	0	0	0	0	0
DSELGPGVK	DSELGPGVK	R	A	623	631	9	451.235	2		sp|O95466|FMNL1_HUMAN	O95466	FMNL1_HUMAN	FMNL1	Formin-like protein 1			0	0	0	0	0	0	0	0	0	0	0	0	0	0	0	0	0	0	0	0	1	0	0	0	0	0	0	0	0	0	0	0	0
DSHITNLK	DSHITNLK	R	G	484	491	8	464.248	2		sp|P57737|CORO7_HUMAN	P57737	CORO7_HUMAN	CORO7	Coronin-7			0	0	0	0	0	0	0	1	0	1	0	0	0	0	0	0	0	0	0	0	0	0	0	0	0	0	0	3.05184e+06	3442632	1.44806e+06	3.29135e+06	0	2122571
DSIEKEHVEEISELFYDAK	DSIEKEHVEEISELFYDAK	K	S	423	441	19	761.034	3		sp|Q9Y265|RUVB1_HUMAN	Q9Y265	RUVB1_HUMAN	RUVBL1	RuvB-like 1			0	0	0	0	0	0	1	0	0	0	0	0	0	0	0	0	0	0	0	0	0	0	0	0	0	0	0	0	0	0	0	0	0
DSLIFLVDASK	DSLIFLVDASK	R	A	36	46	11	604.332	2		sp|P12956|XRCC6_HUMAN	P12956	XRCC6_HUMAN	XRCC6	X-ray repair cross-complementing protein 6			0	0	0	0	0	0	0	0	0	0	0	0	0	0	0	1	0	0	0	0	0	0	0	0	0	0	0	0	0	0	0	0	0
DSLKAEAEAK	DSLKAEAEAK	K	A	859	868	10	531.277	2		sp|Q92619|HMHA1_HUMAN	Q92619	HMHA1_HUMAN	ARHGAP45	Rho GTPase-activating protein 45			0	0	0	0	0	0	0	0	0	0	0	0	0	0	0	0	0	0	0	1	0	0	0	0	0	0	0	0	0	0	0	0	0
DSNELVPLSEDSMK	DSNELVPLSEDSMK	R	D	398	411	14	782.364	2		sp|P19878|NCF2_HUMAN	P19878	NCF2_HUMAN	NCF2	Neutrophil cytosol factor 2			1	0	0	0	0	0	0	0	0	0	0	0	0	0	0	1	1	0	0	0	0	3.19416e+06	0	3.26239e+06	0	0	0	0	0	0	0	0	0
DSNELVPLSEDSMKDAWGQVK	DSNELVPLSEDSMKDAWGQVK	R	N	398	418	21	783.374	3		sp|P19878|NCF2_HUMAN	P19878	NCF2_HUMAN	NCF2	Neutrophil cytosol factor 2			0	0	0	0	0	0	0	0	0	0	0	0	0	0	0	0	2	0	0	0	0	0	0	0	0	0	0	0	0	0	0	0	0
DSNIPGSDYINANYIK	DSNIPGSDYINANYIK	R	N	293	308	16	892.428	2		sp|P29350|PTN6_HUMAN	P29350	PTN6_HUMAN	PTPN6	Tyrosine-protein phosphatase non-receptor type 6			0	0	0	0	0	0	0	0	0	0	0	0	0	0	0	1	1	1	0	0	0	0	0	0	0	0	0	0	0	0	0	0	0
DSNYHLLMSVQESLER	DSNYHLLMSVQESLER	R	K	461	476	16	640.976	3		contam_sp|P00366|DHE3_BOVIN	P00366	DHE3_BOVIN	GLUD1	Glutamate dehydrogenase 1, mitochondrial		sp|P00367|DHE3_HUMAN	0	0	0	0	0	0	0	1	0	0	0	0	0	0	0	0	0	0	0	0	0	0	0	0	0	0	0	0	1.12517e+06	0	0	0	0
DSNYHLLMSVQESLER	DSNYHLLM[15.9949]SVQESLER	R	K	461	476	16	646.307	3	8M(15.9949)	contam_sp|P00366|DHE3_BOVIN	P00366	DHE3_BOVIN	GLUD1	Glutamate dehydrogenase 1, mitochondrial		sp|P00367|DHE3_HUMAN	0	0	0	0	0	0	0	1	0	0	0	0	0	0	0	0	0	0	0	0	0	0	0	0	0	0	0	0	859108	0	0	0	0
DSPIQCIQAIAENR	DSPIQC[57.0215]IQAIAENR	R	A	59	72	14	807.899	2	6C(57.0215)	sp|P02788|TRFL_HUMAN	P02788	TRFL_HUMAN	LTF	Lactotransferrin			0	0	0	0	0	0	0	0	0	0	0	0	0	0	0	1	0	0	0	0	0	0	0	0	0	0	0	0	0	0	0	0	0
DSPQTIPTYTDALHVYSTVEGYIAYR	DSPQTIPTYTDALHVYSTVEGYIAYR	K	H	154	179	26	987.482	3		sp|P31944|CASPE_HUMAN	P31944	CASPE_HUMAN	CASP14	Caspase-14			0	0	0	0	0	1	1	1	1	0	0	0	0	0	0	0	0	0	0	0	0	0	0	0	0	0	4212315	2926163	2.45259e+06	4578607	0	0	0
DSPRYPVVPVHLDTTI	DSPRYPVVPVHLDTTI	R	-	145	160	16	603.656	3		sp|P12724|ECP_HUMAN	P12724	ECP_HUMAN	RNASE3	Eosinophil cationic protein			0	0	0	0	0	0	0	0	0	0	0	0	0	0	0	1	0	0	0	0	0	0	0	0	0	0	0	0	0	0	0	0	0
DSPSVWAAVPGK	DSPSVWAAVPGK	K	T	27	38	12	607.314	2		sp|P07737|PROF1_HUMAN	P07737	PROF1_HUMAN	PFN1	Profilin-1			0	0	0	0	0	0	0	1	0	0	0	0	0	0	0	1	0	0	0	0	0	0	0	0	0	0	0	0	5.22815e+06	2213392	0	0	0
DSQEEEKTEALTSAK	DSQEEEKTEALTSAK	K	R	714	728	15	833.394	2		sp|P06396|GELS_HUMAN	P06396	GELS_HUMAN	GSN	Gelsolin			0	0	0	0	1	0	1	1	1	1	1	1	1	2	1	1	1	1	2	1	1	0	0	0	0	0	0	0	0	20258706	0	0	0
DSQEEEKTEALTSAK	DSQEEEKTEALTSAK	K	R	714	728	15	555.932	3		sp|P06396|GELS_HUMAN	P06396	GELS_HUMAN	GSN	Gelsolin			0	0	1	0	1	0	0	0	1	0	0	1	0	0	0	1	2	1	1	0	1	0	0	14484421	0	8860225	9267436	0	0	19882334	0	0	0
DSQEEEKTEALTSAKR	DSQEEEKTEALTSAKR	K	Y	714	729	16	607.966	3		sp|P06396|GELS_HUMAN	P06396	GELS_HUMAN	GSN	Gelsolin			0	0	0	0	0	0	0	0	0	0	0	0	0	0	0	1	0	0	0	1	1	0	0	0	0	0	0	0	0	0	0	0	0
DSQQFHLVPVHLDR	DSQQFHLVPVHLDR	K	V	141	154	14	564.293	3		sp|Q9H1E1|RNAS7_HUMAN	Q9H1E1	RNAS7_HUMAN	RNASE7	Ribonuclease 7			0	0	0	0	0	0	1	0	1	0	1	0	0	0	0	0	0	0	1	0	0	0	0	0	0	787638	4545997	1.06806e+06	0	4.09988e+06	0	737978	0
DSQQFHLVPVHLDR	DSQQFHLVPVHLDR	K	V	141	154	14	423.472	4		sp|Q9H1E1|RNAS7_HUMAN	Q9H1E1	RNAS7_HUMAN	RNASE7	Ribonuclease 7			0	0	0	0	0	1	0	0	1	0	0	0	0	0	0	0	0	0	0	0	0	0	0	0	0	0	3409630	0	0	0	0	0	0
DSQQFHLVPVHLDRVL	DSQQFHLVPVHLDRVL	K	-	141	156	16	635.011	3		sp|Q9H1E1|RNAS7_HUMAN	Q9H1E1	RNAS7_HUMAN	RNASE7	Ribonuclease 7			0	0	0	0	0	0	1	1	1	0	1	0	0	0	0	0	0	0	1	0	0	0	0	0	0	0	0	972673	336137	2.26428e+06	0	464674	0
DSSGNLHGYVAEGGAK	DSSGNLHGYVAEGGAK	R	D	549	564	16	781.366	2		sp|Q8IZ83|A16A1_HUMAN	Q8IZ83	A16A1_HUMAN	ALDH16A1	Aldehyde dehydrogenase family 16 member A1			0	0	0	0	0	0	0	1	0	0	1	0	0	0	0	0	0	0	0	0	0	0	0	0	0	0	0	0	0	0	0	0	0
DSSGNLHGYVAEGGAK	DSSGNLHGYVAEGGAK	R	D	549	564	16	521.246	3		sp|Q8IZ83|A16A1_HUMAN	Q8IZ83	A16A1_HUMAN	ALDH16A1	Aldehyde dehydrogenase family 16 member A1			0	0	0	0	0	0	1	0	1	0	0	0	0	1	1	0	0	0	0	0	0	0	0	0	0	0	0	1.68188e+06	1571848	1.89295e+06	2.11051e+06	2.05359e+06	1.99033e+06
DSSVFILGNTDRPDASAVYLHDFQR	DSSVFILGNTDRPDASAVYLHDFQR	K	F	224	248	25	941.795	3		sp|P16885|PLCG2_HUMAN	P16885	PLCG2_HUMAN	PLCG2	1-phosphatidylinositol 4,5-bisphosphate phosphodiesterase gamma-2			0	0	0	0	0	0	0	0	0	0	0	0	0	0	0	1	2	0	0	0	0	0	0	0	0	0	0	0	0	0	0	0	0
DSSVFILGNTDRPDASAVYLHDFQR	DSSVFILGNTDRPDASAVYLHDFQR	K	F	224	248	25	706.598	4		sp|P16885|PLCG2_HUMAN	P16885	PLCG2_HUMAN	PLCG2	1-phosphatidylinositol 4,5-bisphosphate phosphodiesterase gamma-2			0	0	0	0	0	0	0	0	0	0	0	0	0	0	0	0	2	1	0	0	0	0	0	0	0	0	0	0	0	0	0	0	0
DSTLIMQLLR	DSTLIM[15.9949]QLLR	K	D	216	225	10	603.332	2	6M(15.9949)	sp|P62258|1433E_HUMAN	P62258	1433E_HUMAN	YWHAE	14-3-3 protein epsilon	SFN, YWHAB, YWHAG, YWHAH, YWHAQ, YWHAZ	sp|P27348|1433T_HUMAN, sp|P31946|1433B_HUMAN, sp|P31947|1433S_HUMAN, sp|P61981|1433G_HUMAN, sp|P63104|1433Z_HUMAN, sp|Q04917|1433F_HUMAN	0	0	0	0	0	0	0	0	0	0	0	0	0	0	0	0	0	0	0	0	1	0	0	0	0	0	0	1.40256e+06	1.59316e+06	0	0	0	0
DSTYSLSSTLTLSK	DSTYSLSSTLTLSK	K	A	63	76	14	751.883	2		sp|P01834|IGKC_HUMAN	P01834	IGKC_HUMAN	IGKC	Immunoglobulin kappa constant			0	0	1	0	0	0	0	0	0	0	0	0	0	0	0	0	0	0	0	0	0	0	0	0	0	0	0	0	0	0	0	0	0
DSVSGITSYVR	DSVSGITSYVR	K	T	101	111	11	592.301	2		sp|O14727|APAF_HUMAN	O14727	APAF_HUMAN	APAF1	Apoptotic protease-activating factor 1			0	0	0	0	0	0	0	1	0	1	1	0	1	0	0	0	0	0	0	0	0	0	0	0	0	0	0	0	3728481	0	0	0	0
DSWKEDALFGYQFLNGANPVVLR	DSWKEDALFGYQFLNGANPVVLR	R	R	220	242	23	880.447	3		sp|P16050|LOX15_HUMAN	P16050	LOX15_HUMAN	ALOX15	Polyunsaturated fatty acid lipoxygenase ALOX15			0	0	0	0	0	0	0	0	0	0	0	0	0	0	0	0	0	0	1	0	0	0	0	0	0	0	0	0	0	0	260918	0	0
DSYVGDEAQSK	DSYVGDEAQSK	K	R	51	61	11	599.765	2		sp|P60709|ACTB_HUMAN	P60709	ACTB_HUMAN	ACTB	Actin, cytoplasmic 1	ACTA1, ACTA2, ACTC1, ACTG1, ACTG2	sp|P62736|ACTA_HUMAN, sp|P63261|ACTG_HUMAN, sp|P63267|ACTH_HUMAN, sp|P68032|ACTC_HUMAN, sp|P68133|ACTS_HUMAN	0	0	0	0	0	0	1	1	2	1	1	0	1	2	0	1	0	1	1	1	1	0	0	0	6.99939e+06	0	0	143285120	161385424	127984312	118048328	102101184	128022632
DSYVGDEAQSKR	DSYVGDEAQSKR	K	G	51	62	12	677.815	2		sp|P60709|ACTB_HUMAN	P60709	ACTB_HUMAN	ACTB	Actin, cytoplasmic 1	ACTA1, ACTA2, ACTC1, ACTG1, ACTG2	sp|P62736|ACTA_HUMAN, sp|P63261|ACTG_HUMAN, sp|P63267|ACTH_HUMAN, sp|P68032|ACTC_HUMAN, sp|P68133|ACTS_HUMAN	0	0	0	0	0	0	0	1	1	0	0	1	0	0	0	1	0	0	0	0	0	0	0	0	0	0	0	0	0	0	0	0	0
DSYVGDEAQSKR	DSYVGDEAQSKR	K	G	51	62	12	452.213	3		sp|P60709|ACTB_HUMAN	P60709	ACTB_HUMAN	ACTB	Actin, cytoplasmic 1	ACTA1, ACTA2, ACTC1, ACTG1, ACTG2	sp|P62736|ACTA_HUMAN, sp|P63261|ACTG_HUMAN, sp|P63267|ACTH_HUMAN, sp|P68032|ACTC_HUMAN, sp|P68133|ACTS_HUMAN	0	0	0	0	0	0	1	1	1	1	1	1	1	1	1	1	0	0	1	1	1	0	0	0	0	0	0	13773190	11943925	23128420	15196085	9143040	23745268
DTAQIFR	DTAQIFR	R	V	90	96	7	425.724	2		sp|P13747|HLAE_HUMAN	P13747	HLAE_HUMAN	HLA-E	HLA class I histocompatibility antigen, alpha chain E			0	0	0	0	0	0	0	0	0	0	0	0	0	0	0	0	0	0	0	1	0	0	0	0	0	0	0	0	0	0	0	0	748813
DTDVHTVASLLK	DTDVHTVASLLK	R	L	225	236	12	649.851	2		sp|P42331|RHG25_HUMAN	P42331	RHG25_HUMAN	ARHGAP25	Rho GTPase-activating protein 25			0	0	0	0	0	0	5	6	8	7	7	7	9	6	7	2	5	2	7	8	10	600747	0	0	0	0	0	24176752600	18910818300	21908295700	23849195500	22207948800	16039587800
DTDVHTVASLLK	DTDVHTVASLLK	R	L	225	236	12	433.57	3		sp|P42331|RHG25_HUMAN	P42331	RHG25_HUMAN	ARHGAP25	Rho GTPase-activating protein 25			0	0	0	0	0	0	1	1	0	1	2	0	0	2	0	2	3	2	2	1	1	3.41814e+06	0	0	0	0	0	1.65362e+06	2.05403e+06	3.26322e+06	1.66058e+06	4.04165e+06	1.92189e+06
DTDVHTVASLLKLYLR	DTDVHTVASLLKLYLR	R	D	225	240	16	615.347	3		sp|P42331|RHG25_HUMAN	P42331	RHG25_HUMAN	ARHGAP25	Rho GTPase-activating protein 25			0	0	0	0	0	0	1	1	1	1	1	1	1	1	1	0	0	0	1	1	1	0	0	0	0	0	0	116665288	83800808	89108416	116580328	114279760	102144240
DTEVLLVGLEPGTR	DTEVLLVGLEPGTR	R	Y	327	340	14	749.909	2		sp|Q12913|PTPRJ_HUMAN	Q12913	PTPRJ_HUMAN	PTPRJ	Receptor-type tyrosine-protein phosphatase eta			0	0	0	0	0	0	0	0	0	0	0	0	0	0	0	0	1	0	0	0	0	0	0	0	0	0	0	0	0	0	0	0	0
DTFAALGR	DTFAALGR	R	V	51	58	8	425.724	2		sp|P10916|MLRV_HUMAN	P10916	MLRV_HUMAN	MYL2	Myosin regulatory light chain 2, ventricular/cardiac muscle isoform	MYL10	sp|Q9BUA6|MYL10_HUMAN	0	0	0	0	0	0	0	0	0	0	0	0	0	0	0	0	0	0	0	1	0	0	0	0	0	0	0	0	0	0	0	0	0
DTGIFLDLMHLK	DTGIFLDLMHLK	R	K	195	206	12	701.874	2		sp|P12956|XRCC6_HUMAN	P12956	XRCC6_HUMAN	XRCC6	X-ray repair cross-complementing protein 6			0	0	0	0	0	0	0	0	0	0	0	0	0	0	0	0	1	0	0	0	0	0	0	0	0	0	0	0	0	0	0	0	0
DTGIFLDLMHLK	DTGIFLDLMHLK	R	K	195	206	12	468.251	3		sp|P12956|XRCC6_HUMAN	P12956	XRCC6_HUMAN	XRCC6	X-ray repair cross-complementing protein 6			0	0	0	0	0	0	0	0	0	0	0	0	0	0	0	0	1	0	0	0	0	0	0	0	0	0	0	0	0	0	0	0	0
DTIWNFHVWNECWMAR	DTIWNFHVWNEC[57.0215]WMAR	K	K	331	346	16	722.321	3	12C(57.0215)	sp|O43548|TGM5_HUMAN	O43548	TGM5_HUMAN	TGM5	Protein-glutamine gamma-glutamyltransferase 5			0	0	0	0	0	0	0	0	1	0	0	0	0	0	0	0	0	0	0	0	0	0	0	0	0	0	0	0	0	0	0	0	0
DTLMISR	DTLM[15.9949]ISR	K	T	132	138	7	426.218	2	4M(15.9949)	sp|P01857|IGHG1_HUMAN	P01857	IGHG1_HUMAN	IGHG1	Immunoglobulin heavy constant gamma 1	IGHG2, IGHG3, IGHG4	sp|P01859|IGHG2_HUMAN, sp|P01860|IGHG3_HUMAN, sp|P01861|IGHG4_HUMAN	0	0	0	0	0	0	0	0	0	0	0	0	0	0	0	0	0	0	0	0	1	0	0	0	0	0	0	0	0	0	0	0	0
DVDAAYLNK	DVDAAYLNK	K	V	247	255	9	504.753	2		sp|P19013|K2C4_HUMAN	P19013	K2C4_HUMAN	KRT4	Keratin, type II cytoskeletal 4			0	0	0	0	0	0	1	0	0	0	0	0	0	0	0	0	0	0	0	0	0	0	0	0	0	0	0	4246851	0	0	0	0	0
DVDAAYLNKVELEAK	DVDAAYLNKVELEAK	K	V	247	261	15	839.438	2		sp|P19013|K2C4_HUMAN	P19013	K2C4_HUMAN	KRT4	Keratin, type II cytoskeletal 4			0	0	1	0	0	0	0	0	0	0	0	0	0	0	0	0	0	0	0	0	0	0	0	5194418	0	0	0	0	0	0	0	0	0
DVDAAYLNKVELEAK	DVDAAYLNKVELEAK	K	V	247	261	15	559.961	3		sp|P19013|K2C4_HUMAN	P19013	K2C4_HUMAN	KRT4	Keratin, type II cytoskeletal 4			0	0	1	0	0	0	1	0	0	0	0	0	0	0	0	0	0	0	0	0	0	0	0	27961048	0	0	0	4205986	253633	677364	0	0	658843
DVDAAYMGR	DVDAAYMGR	K	M	254	262	9	499.224	2		sp|Q5XKE5|K2C79_HUMAN	Q5XKE5	K2C79_HUMAN	KRT79	Keratin, type II cytoskeletal 79			0	0	0	0	0	1	0	0	0	0	0	0	0	0	0	0	0	0	0	0	0	0	0	0	0	0	1.47097e+06	0	0	0	0	0	0
DVDAAYMNK	DVDAAYMNK	K	V	278	286	9	513.732	2		sp|P13647|K2C5_HUMAN	P13647	K2C5_HUMAN	KRT5	Keratin, type II cytoskeletal 5	KRT6A, KRT6B, KRT6C, KRT72, KRT75	sp|O95678|K2C75_HUMAN, sp|P02538|K2C6A_HUMAN, sp|P04259|K2C6B_HUMAN, sp|P48668|K2C6C_HUMAN, sp|Q14CN4|K2C72_HUMAN	0	0	0	0	0	1	1	1	0	0	1	0	0	0	1	0	1	1	1	1	1	0	0	0	0	1.95939e+06	13447376	5.23415e+06	0	9061415	0	10503665	0
DVDAAYMNKVELEAK	DVDAAYMNKVELEAK	K	V	278	292	15	848.417	2		sp|P13647|K2C5_HUMAN	P13647	K2C5_HUMAN	KRT5	Keratin, type II cytoskeletal 5	KRT75	sp|O95678|K2C75_HUMAN	0	1	1	0	0	0	0	0	0	0	0	0	0	0	0	1	0	0	0	0	0	0	1.35642e+06	6420395	970046	0	0	0	0	0	0	0	0
DVDAAYMNKVELEAK	DVDAAYMNKVELEAK	K	V	278	292	15	565.947	3		sp|P13647|K2C5_HUMAN	P13647	K2C5_HUMAN	KRT5	Keratin, type II cytoskeletal 5	KRT75	sp|O95678|K2C75_HUMAN	2	0	0	0	0	0	1	0	1	0	2	0	0	1	1	0	0	0	1	1	0	5536637	12825663	14680498	5362569	4715609	9323265	1.78493e+06	2.48124e+06	0	0	5.07273e+06	1.03118e+06
DVDAAYMNKVELQAK	DVDAAYMNKVELQAK	K	A	273	287	15	847.924	2		sp|P04259|K2C6B_HUMAN	P04259	K2C6B_HUMAN	KRT6B	Keratin, type II cytoskeletal 6B	KRT6A, KRT6C, KRT72	sp|P02538|K2C6A_HUMAN, sp|P48668|K2C6C_HUMAN, sp|Q14CN4|K2C72_HUMAN	0	0	1	0	0	0	0	0	0	0	0	0	0	0	0	0	0	0	0	0	0	0	0	25453378	0	0	0	0	0	0	0	0	0
DVDAAYMNKVELQAK	DVDAAYMNKVELQAK	K	A	273	287	15	565.619	3		sp|P04259|K2C6B_HUMAN	P04259	K2C6B_HUMAN	KRT6B	Keratin, type II cytoskeletal 6B	KRT6A, KRT6C, KRT72	sp|P02538|K2C6A_HUMAN, sp|P48668|K2C6C_HUMAN, sp|Q14CN4|K2C72_HUMAN	0	0	1	0	0	0	1	1	0	0	1	0	0	0	0	0	0	0	0	0	0	0	0	44981776	0	6.19325e+06	11482476	3.73539e+06	2.38555e+06	11758430	1731104	2042336	0
DVDAAYMNKVELEAK	DVDAAYM[15.9949]NKVELEAK	K	V	278	292	15	571.278	3	7M(15.9949)	sp|P13647|K2C5_HUMAN	P13647	K2C5_HUMAN	KRT5	Keratin, type II cytoskeletal 5	KRT75	sp|O95678|K2C75_HUMAN	0	0	0	0	0	0	0	0	0	0	0	0	1	0	0	0	0	0	0	0	0	0	0	0	0	4714972	3755212	0	0	0	0	0	913548
DVDAAYMNKVELQAK	DVDAAYM[15.9949]NKVELQAK	K	A	273	287	15	570.95	3	7M(15.9949)	sp|P04259|K2C6B_HUMAN	P04259	K2C6B_HUMAN	KRT6B	Keratin, type II cytoskeletal 6B	KRT6A, KRT6C, KRT72	sp|P02538|K2C6A_HUMAN, sp|P48668|K2C6C_HUMAN, sp|Q14CN4|K2C72_HUMAN	0	0	0	0	0	0	0	0	0	0	0	0	1	0	0	0	0	0	0	0	0	0	0	0	0	2.63943e+06	3516308	1.9853e+06	1.09482e+06	996402	0	467121	560072
DVDAAYVSK	DVDAAYVSK	K	V	274	282	9	484.24	2		sp|Q7Z794|K2C1B_HUMAN	Q7Z794	K2C1B_HUMAN	KRT77	Keratin, type II cytoskeletal 1b			0	0	0	0	0	0	1	1	0	0	1	0	0	0	1	0	1	0	1	0	0	0	0	0	0	0	0	3093335	4520997	1.06512e+06	2.76849e+06	2.08965e+06	0
DVDGAYMTK	DVDGAYMTK	K	V	290	298	9	500.226	2		sp|P04264|K2C1_HUMAN	P04264	K2C1_HUMAN	KRT1	Keratin, type II cytoskeletal 1			1	1	1	0	0	1	1	1	1	1	1	1	1	1	1	1	1	1	1	0	1	12528586	228551280	111699768	224583664	126931944	561723390	373886976	229693152	263631696	115961944	1.80354e+06	51037420
DVDGAYMTKVDLQAK	DVDGAYMTKVDLQAK	K	L	290	304	15	551.943	3		sp|P04264|K2C1_HUMAN	P04264	K2C1_HUMAN	KRT1	Keratin, type II cytoskeletal 1			0	1	0	0	0	1	0	0	0	0	0	0	0	0	0	0	0	0	0	0	0	0	2568422	0	0	0	2.88388e+06	0	0	861869	0	0	0
DVDGAYMTK	DVDGAYM[15.9949]TK	K	V	290	298	9	508.224	2	7M(15.9949)	sp|P04264|K2C1_HUMAN	P04264	K2C1_HUMAN	KRT1	Keratin, type II cytoskeletal 1			0	0	1	1	1	1	1	1	1	1	1	1	1	1	1	1	1	1	1	1	1	26921626	29394396	41791732	51846236	34189040	38522028	211070144	99377808	47834448	55210568	161348864	136331712
DVDGVFLSK	DVDGVFLSK	K	M	221	229	9	490.258	2		sp|Q8N1N4|K2C78_HUMAN	Q8N1N4	K2C78_HUMAN	KRT78	Keratin, type II cytoskeletal 78			0	0	0	0	0	0	0	0	1	0	1	0	0	0	0	0	0	0	1	0	0	0	0	0	0	4.82999e+06	7.95892e+06	3.71196e+06	2537686	2.91147e+06	736663	5765425	0
DVDLEFLAK	DVDLEFLAK	K	M	669	677	9	525.279	2		sp|P55072|TERA_HUMAN	P55072	TERA_HUMAN	VCP	Transitional endoplasmic reticulum ATPase			0	0	0	0	0	0	0	0	1	0	0	0	0	0	0	0	0	0	0	0	0	0	0	0	0	0	0	0	697987	1.13093e+06	0	0	0
DVDNAYMIK	DVDNAYMIK	K	V	288	296	9	534.755	2		sp|P35908|K22E_HUMAN	P35908	K22E_HUMAN	KRT2	Keratin, type II cytoskeletal 2 epidermal			0	0	0	1	0	1	0	0	0	0	0	0	0	0	0	0	1	0	0	1	0	0	0	54481208	40550668	52672692	220163856	68967048	69906808	58970000	58665496	161915392	12252599
DVDNAYMIKVELQSK	DVDNAYMIKVELQSK	K	V	288	302	15	584.966	3		sp|P35908|K22E_HUMAN	P35908	K22E_HUMAN	KRT2	Keratin, type II cytoskeletal 2 epidermal			0	0	0	0	0	1	1	1	0	1	1	0	0	0	0	0	0	0	1	1	0	0	0	0	0	0	27801944	2.44535e+06	0	2.36083e+06	2.76132e+06	8.0671e+06	0
DVDNAYMIKVELQSKVDLLNQEIEFLK	DVDNAYMIKVELQSKVDLLNQEIEFLK	K	V	288	314	27	799.422	4		sp|P35908|K22E_HUMAN	P35908	K22E_HUMAN	KRT2	Keratin, type II cytoskeletal 2 epidermal			0	0	0	0	0	0	0	0	0	0	0	0	0	0	0	0	0	0	0	1	0	0	0	0	0	0	0	0	0	0	0	0	0
DVDNAYMIK	DVDNAYM[15.9949]IK	K	V	288	296	9	542.753	2	7M(15.9949)	sp|P35908|K22E_HUMAN	P35908	K22E_HUMAN	KRT2	Keratin, type II cytoskeletal 2 epidermal			0	0	0	0	1	1	1	1	1	1	1	1	1	1	1	1	0	1	1	1	1	21933078	14194469	52614836	27206302	87580312	77173176	131923656	78540952	41716844	53477968	109622736	138195776
DVDNAYMIKVELQSK	DVDNAYM[15.9949]IKVELQSK	K	V	288	302	15	590.298	3	7M(15.9949)	sp|P35908|K22E_HUMAN	P35908	K22E_HUMAN	KRT2	Keratin, type II cytoskeletal 2 epidermal			0	0	0	0	0	0	0	0	0	0	0	0	1	0	1	0	0	0	0	1	0	0	0	0	0	20154570	11083187	4.9263e+06	0	0	1984250	5.14428e+06	5.693e+06
DVDPGEHYILK	DVDPGEHYILK	R	T	181	191	11	429.219	3		sp|P05089|ARGI1_HUMAN	P05089	ARGI1_HUMAN	ARG1	Arginase-1			0	0	0	0	0	0	0	0	1	0	0	0	0	0	0	0	0	0	0	0	0	0	0	0	0	0	0	0	0	1.96118e+06	0	2547391	0
DVEAWFFSK	DVEAWFFSK	R	T	292	300	9	564.772	2		sp|P19012|K1C15_HUMAN	P19012	K1C15_HUMAN	KRT15	Keratin, type I cytoskeletal 15			0	0	0	0	0	0	0	0	1	0	0	0	0	0	0	0	0	0	0	0	0	0	0	0	0	0	0	0	0	654886	0	0	0
DVEDESTGLEK	DVEDESTGLEK	K	I	235	245	11	611.278	2		sp|P36952|SPB5_HUMAN	P36952	SPB5_HUMAN	SERPINB5	Serpin B5			0	0	0	0	0	0	0	0	1	0	0	0	0	0	0	0	0	0	0	0	0	0	0	0	0	0	0	719722	0	3.9586e+06	0	0	0
DVFLGMFLYEYAR	DVFLGMFLYEYAR	K	R	348	360	13	812.397	2		sp|P02768|ALBU_HUMAN	P02768	ALBU_HUMAN	ALB	Albumin			0	0	0	1	0	0	0	0	0	0	0	0	0	0	0	0	0	0	0	0	0	0	0	0	0	0	0	0	0	0	0	0	0
DVFLGMFLYEYAR	DVFLGMFLYEYAR	K	R	348	360	13	541.934	3		sp|P02768|ALBU_HUMAN	P02768	ALBU_HUMAN	ALB	Albumin			0	0	1	1	0	0	0	0	0	0	0	0	0	0	0	0	0	1	0	0	0	0	0	29918590	8639762	0	0	0	0	0	0	0	0
DVFLGMFLYEYAR	DVFLGM[15.9949]FLYEYAR	K	R	348	360	13	820.395	2	6M(15.9949)	sp|P02768|ALBU_HUMAN	P02768	ALBU_HUMAN	ALB	Albumin			0	0	2	1	0	0	0	0	0	0	0	0	0	0	0	0	0	0	0	0	0	0	0	274907424	0	0	0	0	0	0	0	0	0
DVHNIYGLYVHMATADGLR	DVHNIYGLYVHMATADGLR	R	Q	570	588	19	715.69	3		sp|Q14697|GANAB_HUMAN	Q14697	GANAB_HUMAN	GANAB	Neutral alpha-glucosidase AB			0	0	0	0	0	0	1	1	1	1	1	0	1	1	1	0	0	0	0	0	0	0	0	0	0	0	0	1.86971e+06	2543864	2.0035e+06	3.19941e+06	2.68532e+06	0
DVKPENLLYTSK	DVKPENLLYTSK	R	E	166	177	12	703.88	2		sp|Q16644|MAPK3_HUMAN	Q16644	MAPK3_HUMAN	MAPKAPK3	MAP kinase-activated protein kinase 3	MAPKAPK2	sp|P49137|MAPK2_HUMAN	1	0	0	0	0	0	0	0	0	0	0	0	0	0	0	0	0	0	0	0	0	7.80143e+06	1.93243e+06	1.67761e+06	0	0	0	0	0	0	0	0	0
DVKPENLLYTSK	DVKPENLLYTSK	R	E	166	177	12	469.589	3		sp|Q16644|MAPK3_HUMAN	Q16644	MAPK3_HUMAN	MAPKAPK3	MAP kinase-activated protein kinase 3	MAPKAPK2	sp|P49137|MAPK2_HUMAN	1	0	0	0	0	0	0	0	0	0	0	0	0	0	0	0	0	0	0	0	0	3.4591e+06	2.06381e+06	3.16261e+06	0	0	0	0	0	0	0	0	0
DVKPSNILVNSR	DVKPSNILVNSR	R	G	194	205	12	671.378	2		sp|P36507|MP2K2_HUMAN	P36507	MP2K2_HUMAN	MAP2K2	Dual specificity mitogen-activated protein kinase kinase 2	MAP2K1	sp|Q02750|MP2K1_HUMAN	0	0	0	0	0	0	0	0	0	1	0	1	1	0	0	0	0	0	1	1	1	0	0	0	0	0	0	0	0	1344375	0	1.36827e+06	0
DVKPSNVLINK	DVKPSNVLINK	R	E	190	200	11	613.859	2		sp|P46734|MP2K3_HUMAN	P46734	MP2K3_HUMAN	MAP2K3	Dual specificity mitogen-activated protein kinase kinase 3			0	0	0	0	0	0	1	0	0	0	0	0	0	0	0	0	0	0	1	0	0	0	0	0	0	0	0	0	0	486372	627163	503285	533166
DVKPSNVLINK	DVKPSNVLINK	R	E	190	200	11	409.575	3		sp|P46734|MP2K3_HUMAN	P46734	MP2K3_HUMAN	MAP2K3	Dual specificity mitogen-activated protein kinase kinase 3			0	0	0	0	0	0	0	0	0	0	0	0	0	0	0	0	1	0	0	0	0	0	927317	846184	477558	0	0	0	0	0	0	0	0
DVLDGHLR	DVLDGHLR	R	E	1638	1645	8	462.748	2		sp|P15924|DESP_HUMAN	P15924	DESP_HUMAN	DSP	Desmoplakin			0	0	0	0	0	0	1	1	1	0	1	0	0	0	1	0	0	0	0	1	0	0	0	0	0	0	3.94654e+06	6417139	4328987	11409758	0	9948713	0
DVLYLSVIR	DVLYLSVIR	R	K	505	513	9	539.319	2		sp|Q9Y5P4|CERT_HUMAN	Q9Y5P4	CERT_HUMAN	CERT1	Ceramide transfer protein			0	0	0	0	0	0	0	0	1	0	0	0	0	0	0	0	0	0	0	0	0	0	0	0	0	0	0	0	0	0	0	0	0
DVNAAIAAIK	DVNAAIAAIK	K	T	327	336	10	493.288	2		sp|P68366|TBA4A_HUMAN	P68366	TBA4A_HUMAN	TUBA4A	Tubulin alpha-4A chain			0	0	0	0	0	0	0	1	1	1	0	0	1	1	0	1	1	1	1	1	1	125591488	316981920	53931664	64944900	76437352	35252172	43224644	15149829	22721294	15048536	14538085	44273216
DVNAAIATIK	DVNAAIATIK	K	T	327	336	10	508.293	2		sp|Q9BQE3|TBA1C_HUMAN	Q9BQE3	TBA1C_HUMAN	TUBA1C	Tubulin alpha-1C chain	TUBA1A, TUBA1B, TUBA3C, TUBA3D, TUBA3E	sp|P0DPH7|TBA3C_HUMAN, sp|P0DPH8|TBA3D_HUMAN, sp|P68363|TBA1B_HUMAN, sp|Q6PEY2|TBA3E_HUMAN, sp|Q71U36|TBA1A_HUMAN	1	0	1	0	0	0	1	1	1	1	0	1	1	1	1	1	1	1	1	1	1	22238248	8953880	13374136	0	28408500	28962390	9511319	7.54992e+06	8007636	8661442	8500461	7806563
DVNDWVGPPNDNGVTK	DVNDWVGPPNDNGVTK	K	E	368	383	16	863.905	2		sp|P0DTE7|AMY1B_HUMAN	P0DTE7	AMY1B_HUMAN	AMY1B	Alpha-amylase 1B	AMY1A, AMY1C	sp|P0DTE8|AMY1C_HUMAN, sp|P0DUB6|AMY1A_HUMAN	0	0	0	0	0	0	0	0	0	0	0	0	0	0	0	1	0	0	0	0	0	0	0	0	0	0	0	0	0	0	0	0	0
DVNLEVTAKPVPLNSGVR	DVNLEVTAKPVPLNSGVR	K	F	130	147	18	636.69	3		sp|Q13287|NMI_HUMAN	Q13287	NMI_HUMAN	NMI	N-myc-interactor			0	0	0	0	0	0	0	0	1	0	0	0	0	0	0	0	0	0	1	0	0	0	0	0	0	0	0	0	0	219106	279399	0	0
DVPAYSQDTFK	DVPAYSQDTFK	R	V	205	215	11	635.801	2		sp|P04843|RPN1_HUMAN	P04843	RPN1_HUMAN	RPN1	Dolichyl-diphosphooligosaccharide--protein glycosyltransferase subunit 1			0	0	0	0	0	0	0	0	0	0	0	0	1	0	0	0	0	0	0	0	0	0	0	0	0	0	0	0	0	0	0	0	0
DVQDSLTVSNEAQTAK	DVQDSLTVSNEAQTAK	K	E	211	226	16	853.415	2		sp|P52907|CAZA1_HUMAN	P52907	CAZA1_HUMAN	CAPZA1	F-actin-capping protein subunit alpha-1			0	0	0	0	0	0	0	0	0	0	0	0	0	0	0	0	0	2	0	0	0	3.85474e+06	0	0	0	0	0	0	0	0	0	0	0
DVQNFPAATDEKDKFVEK	DVQNFPAATDEKDKFVEK	R	M	1072	1089	18	521.01	4		sp|O60610|DIAP1_HUMAN	O60610	DIAP1_HUMAN	DIAPH1	Protein diaphanous homolog 1			0	0	0	0	0	0	0	0	0	0	0	0	0	0	0	0	0	0	1	0	1	0	0	0	0	0	0	0	0	0	0	0	0
DVSLLHKPTTQISDFHVATR	DVSLLHKPTTQISDFHVATR	R	F	212	231	20	755.738	3		contam_sp|P00722|BGAL_ECOLI	P00722	BGAL_ECOLI	lacZ	Beta-galactosidase			0	0	0	0	0	0	0	0	1	2	0	0	0	1	0	0	0	0	1	0	0	0	0	0	0	0	0	0	0	0	4.05466e+06	0	0
DVSLLHKPTTQISDFHVATR	DVSLLHKPTTQISDFHVATR	R	F	212	231	20	567.055	4		contam_sp|P00722|BGAL_ECOLI	P00722	BGAL_ECOLI	lacZ	Beta-galactosidase			0	0	0	0	0	0	1	1	1	1	1	1	1	1	1	0	0	0	1	1	1	0	0	0	0	0	0	9876912	8460556	7.87155e+06	11733636	9967498	8735725
DVSVTVGMDSR	DVSVTVGM[15.9949]DSR	K	C	233	243	11	591.277	2	8M(15.9949)	sp|Q6KB66|K2C80_HUMAN	Q6KB66	K2C80_HUMAN	KRT80	Keratin, type II cytoskeletal 80			0	0	0	0	0	0	0	0	0	0	1	0	0	0	0	0	0	0	0	0	0	0	0	0	0	0	0	0	0	0	0	0	0
DVTVLQNTDGNNNEAWAK	DVTVLQNTDGNNNEAWAK	K	D	566	583	18	994.969	2		sp|P02788|TRFL_HUMAN	P02788	TRFL_HUMAN	LTF	Lactotransferrin			2	1	0	0	0	0	0	0	0	0	0	0	0	0	0	2	1	1	0	0	0	2.05025e+06	5.85399e+06	1.59379e+06	5552683	0	0	0	0	0	0	0	0
DVTVLQNTDGNNNEAWAK	DVTVLQNTDGNNNEAWAK	K	D	566	583	18	663.648	3		sp|P02788|TRFL_HUMAN	P02788	TRFL_HUMAN	LTF	Lactotransferrin			0	0	0	0	0	0	0	0	0	0	0	0	0	0	0	1	0	0	0	0	0	0	0	0	0	0	0	0	0	0	0	0	0
DVVEDYK	DVVEDYK	R	K	211	217	7	434.208	2		sp|Q3SY84|K2C71_HUMAN	Q3SY84	K2C71_HUMAN	KRT71	Keratin, type II cytoskeletal 71			0	0	0	0	0	0	1	0	0	0	0	0	0	0	0	0	0	0	0	0	0	0	0	0	0	0	0	0	0	0	0	0	0
DVVFNYLHATAFQGTPLAQAVEGPSENVR	DVVFNYLHATAFQGTPLAQAVEGPSENVR	R	K	181	209	29	1044.19	3		sp|P31930|QCR1_HUMAN	P31930	QCR1_HUMAN	UQCRC1	Cytochrome b-c1 complex subunit 1, mitochondrial			0	0	0	0	0	0	0	0	1	0	0	0	0	0	0	0	0	0	0	0	0	0	0	0	0	0	0	0	0	0	0	0	0
DVYKEHFQDDVFNEK	DVYKEHFQDDVFNEK	K	G	85	99	15	956.939	2		sp|P43490|NAMPT_HUMAN	P43490	NAMPT_HUMAN	NAMPT	Nicotinamide phosphoribosyltransferase			0	0	0	0	0	0	0	0	0	0	0	0	0	0	0	0	1	0	0	0	0	0	0	0	0	0	0	0	0	0	0	0	0
DVYKEHFQDDVFNEK	DVYKEHFQDDVFNEK	K	G	85	99	15	638.295	3		sp|P43490|NAMPT_HUMAN	P43490	NAMPT_HUMAN	NAMPT	Nicotinamide phosphoribosyltransferase			1	0	0	0	0	0	0	0	0	1	1	0	1	1	0	0	1	0	1	0	1	5.87726e+06	1.28027e+06	0	0	0	0	0	0	6321722	2615654	2.78819e+06	0
DVYKEHFQDDVFNEK	DVYKEHFQDDVFNEK	K	G	85	99	15	478.973	4		sp|P43490|NAMPT_HUMAN	P43490	NAMPT_HUMAN	NAMPT	Nicotinamide phosphoribosyltransferase			0	0	0	0	0	0	0	0	0	0	0	0	0	0	0	0	1	0	0	0	0	0	0	0	0	0	0	0	0	0	0	0	0
DWENPGVTQLNR	DWENPGVTQLNR	R	L	16	27	12	714.847	2		contam_sp|P00722|BGAL_ECOLI	P00722	BGAL_ECOLI	lacZ	Beta-galactosidase			0	0	0	0	0	0	0	0	0	0	0	0	0	0	0	1	1	0	0	0	0	0	0	0	0	0	0	0	0	0	0	0	0
DYAGVFSDAGLTFTSSSGQQTAQR	DYAGVFSDAGLTFTSSSGQQTAQR	K	A	634	657	24	1247.58	2		sp|P01024|CO3_HUMAN	P01024	CO3_HUMAN	C3	Complement C3			0	0	2	0	0	0	0	0	0	0	0	0	0	0	0	0	0	0	0	0	0	0	0	10685637	0	0	0	0	0	0	0	0	0
DYAGVFSDAGLTFTSSSGQQTAQR	DYAGVFSDAGLTFTSSSGQQTAQR	K	A	634	657	24	832.054	3		sp|P01024|CO3_HUMAN	P01024	CO3_HUMAN	C3	Complement C3			0	0	1	0	0	0	0	0	0	0	0	0	0	0	0	0	0	0	0	0	0	0	0	0	0	0	0	0	0	0	0	0	0
DYEEIGPSICR	DYEEIGPSIC[57.0215]R	K	H	399	409	11	669.803	2	10C(57.0215)	sp|P61158|ARP3_HUMAN	P61158	ARP3_HUMAN	ACTR3	Actin-related protein 3			0	0	0	0	0	0	0	0	1	0	0	0	0	0	0	0	0	0	0	0	0	0	0	0	0	0	0	0	0	0	0	0	0
DYEEVGVDSVEGEGEEEGEEY	DYEEVGVDSVEGEGEEEGEEY	K	-	431	451	21	1174.96	2		sp|Q71U36|TBA1A_HUMAN	Q71U36	TBA1A_HUMAN	TUBA1A	Tubulin alpha-1A chain	TUBA1B	sp|P68363|TBA1B_HUMAN	0	0	0	0	0	0	0	0	0	0	0	0	0	0	0	1	0	0	0	0	0	0	0	0	0	0	0	0	0	0	0	0	0
DYFEEYGKIDTIEIITDR	DYFEEYGKIDTIEIITDR	R	Q	130	147	18	740.695	3		sp|P22626|ROA2_HUMAN	P22626	ROA2_HUMAN	HNRNPA2B1	Heterogeneous nuclear ribonucleoproteins A2/B1			0	0	0	0	0	0	0	1	0	0	0	0	0	0	0	0	0	0	0	0	0	0	0	0	0	0	0	0	0	0	0	0	0
DYHFVNATEESDALAK	DYHFVNATEESDALAK	R	L	1484	1499	16	603.948	3		sp|Q5S007|LRRK2_HUMAN	Q5S007	LRRK2_HUMAN	LRRK2	Leucine-rich repeat serine/threonine-protein kinase 2			0	0	0	0	0	0	0	0	0	0	0	0	0	0	0	0	0	0	0	0	1	0	0	0	0	0	0	0	0	0	0	0	0
DYHIFYQILSNK	DYHIFYQILSNK	R	K	282	293	12	514.265	3		sp|P12883|MYH7_HUMAN	P12883	MYH7_HUMAN	MYH7	Myosin-7			0	0	0	0	0	0	0	0	0	0	0	0	0	0	0	0	0	0	0	1	0	0	0	0	0	0	0	0	0	0	0	0	0
DYLPLVLGPTAMR	DYLPLVLGPTAM[15.9949]R	R	K	461	473	13	731.392	2	12M(15.9949)	sp|P05164|PERM_HUMAN	P05164	PERM_HUMAN	MPO	Myeloperoxidase			0	0	0	0	0	0	0	0	0	0	0	0	0	0	0	1	0	0	0	0	0	0	0	0	0	0	0	0	0	0	0	0	0
DYNVTANSK	DYNVTANSK	K	L	82	90	9	506.241	2		sp|P00338|LDHA_HUMAN	P00338	LDHA_HUMAN	LDHA	L-lactate dehydrogenase A chain			0	0	0	0	0	0	0	1	1	1	1	1	1	1	1	0	0	0	0	0	0	0	0	0	0	0	0	0	3.42329e+06	0	0	2.69143e+06	3.79531e+06
DYPLASK	DYPLASK	R	D	232	238	7	397.208	2		sp|P12268|IMDH2_HUMAN	P12268	IMDH2_HUMAN	IMPDH2	Inosine-5'-monophosphate dehydrogenase 2	IMPDH1	sp|P20839|IMDH1_HUMAN	0	0	0	0	0	0	0	0	0	0	0	0	0	0	0	0	1	0	0	0	0	0	0	0	0	0	0	0	0	0	0	0	0
DYQELMNTK	DYQELMNTK	R	L	464	472	9	571.263	2		sp|P04264|K2C1_HUMAN	P04264	K2C1_HUMAN	KRT1	Keratin, type II cytoskeletal 1			1	1	0	1	1	1	1	1	1	1	1	2	1	1	1	1	1	1	1	1	1	51412404	304295104	416952704	616362430	83680112	101865552	116822000	126691576	63307508	83007544	259812048	38124696
DYQELMNVK	DYQELMNVK	R	L	462	470	9	570.274	2		sp|P35908|K22E_HUMAN	P35908	K22E_HUMAN	KRT2	Keratin, type II cytoskeletal 2 epidermal	KRT3, KRT76, KRT79	sp|P12035|K2C3_HUMAN, sp|Q01546|K22O_HUMAN, sp|Q5XKE5|K2C79_HUMAN	1	1	1	1	0	1	1	1	0	1	1	0	1	0	0	0	1	1	1	1	0	86391752	0	65968136	0	0	0	0	39936732	27159796	35987408	71406312	0
DYQELMNTK	DYQELM[15.9949]NTK	R	L	464	472	9	579.261	2	6M(15.9949)	sp|P04264|K2C1_HUMAN	P04264	K2C1_HUMAN	KRT1	Keratin, type II cytoskeletal 1			0	0	1	0	1	1	1	1	1	1	1	1	1	1	1	1	0	1	1	1	1	0	6112935	119558856	218186016	112085232	30566362	69681568	90651512	43305588	25675028	72516304	98927056
DYSGQGVVK	DYSGQGVVK	R	L	397	405	9	476.74	2		sp|O75083|WDR1_HUMAN	O75083	WDR1_HUMAN	WDR1	WD repeat-containing protein 1			0	0	0	0	0	0	1	1	1	1	1	1	1	1	1	0	0	0	0	0	0	0	0	0	0	0	0	36424104	48021840	38546048	5.55439e+06	41513136	41769128
DYSKYYK	DYSKYYK	R	T	195	201	7	483.732	2		sp|P13645|K1C10_HUMAN	P13645	K1C10_HUMAN	KRT10	Keratin, type I cytoskeletal 10			0	0	0	0	0	1	0	1	1	1	1	1	1	0	0	0	0	0	1	1	0	0	0	0	0	0	0	8918677	8794401	7358882	3.45792e+06	6948370	5742448
DYSNFDQEFLNEK	DYSNFDQEFLNEK	R	A	629	641	13	824.86	2		sp|Q05655|KPCD_HUMAN	Q05655	KPCD_HUMAN	PRKCD	Protein kinase C delta type			0	0	0	0	0	0	0	0	0	0	0	0	0	0	0	1	1	0	0	0	0	0	0	0	0	0	0	0	0	0	0	0	0
DYSPYFK	DYSPYFK	K	T	161	167	7	460.213	2		sp|P02533|K1C14_HUMAN	P02533	K1C14_HUMAN	KRT14	Keratin, type I cytoskeletal 14	KRT15, KRT16	contam_sp|O77727|K1C15_SHEEP, sp|P08779|K1C16_HUMAN	0	0	0	0	0	0	0	1	0	0	0	0	0	0	0	0	0	0	0	1	0	0	0	0	0	10772638	7.8558e+06	11650307	13891558	11184171	3.23695e+06	7332855	4719906
DYSQYEENITHLQEQIVDGK	DYSQYEENITHLQEQIVDGK	K	M	118	137	20	803.712	3		sp|Q9C075|K1C23_HUMAN	Q9C075	K1C23_HUMAN	KRT23	Keratin, type I cytoskeletal 23			0	0	0	0	0	0	1	1	1	0	0	1	0	0	0	0	0	0	1	2	0	0	0	0	0	0	1.96292e+06	1.87464e+06	939909	1.80608e+06	284691	1.45141e+06	1.03009e+06
DYSQYYR	DYSQYYR	R	T	130	136	7	497.717	2		sp|Q04695|K1C17_HUMAN	Q04695	K1C17_HUMAN	KRT17	Keratin, type I cytoskeletal 17			0	0	0	0	1	1	0	0	0	0	0	0	0	0	0	0	0	0	0	0	0	0	0	0	0	8293037	0	0	0	0	0	0	0
DYSQYYRTIEELQNKILTATVDNANILLQIDNAR	DYSQYYRTIEELQNKILTATVDNANILLQIDNAR	R	L	130	163	34	1000.52	4		sp|Q04695|K1C17_HUMAN	Q04695	K1C17_HUMAN	KRT17	Keratin, type I cytoskeletal 17			0	0	0	0	0	0	0	0	0	0	1	0	0	0	0	0	0	0	0	0	0	0	0	0	0	0	0	0	0	0	0	0	0
DYSQYYRTIEELQNKILTATVDNANILLQIDNAR	DYSQYYRTIEELQNKILTATVDNANILLQIDNAR	R	L	130	163	34	800.615	5		sp|Q04695|K1C17_HUMAN	Q04695	K1C17_HUMAN	KRT17	Keratin, type I cytoskeletal 17			0	0	0	0	0	0	0	0	0	0	0	0	0	0	0	0	0	0	0	1	0	0	0	0	0	0	0	0	0	0	0	0	0
DYTQMNELQR	DYTQMNELQR	R	R	55	64	10	649.296	2		sp|P07203|GPX1_HUMAN	P07203	GPX1_HUMAN	GPX1	Glutathione peroxidase 1			1	0	0	0	0	0	0	0	0	0	0	0	0	0	0	0	0	0	0	0	0	0	0	0	0	0	0	0	0	0	0	0	0
DYVDLFR	DYVDLFR	K	H	526	532	7	464.232	2		sp|P78527|PRKDC_HUMAN	P78527	PRKDC_HUMAN	PRKDC	DNA-dependent protein kinase catalytic subunit			0	0	0	0	0	0	0	0	0	0	0	0	0	0	0	0	0	0	0	0	1	0	0	0	0	0	0	0	0	0	0	0	0
DYYFALAHTVR	DYYFALAHTVR	R	D	51	61	11	452.563	3		sp|P06737|PYGL_HUMAN	P06737	PYGL_HUMAN	PYGL	Glycogen phosphorylase, liver form	PYGM	sp|P11217|PYGM_HUMAN	0	0	0	0	0	0	1	1	1	1	1	1	1	1	0	0	0	0	0	0	0	0	0	0	0	0	0	0	3456391	3457906	2.68658e+06	4.35236e+06	3.22507e+06
DYYFALAHTVRDHLVGR	DYYFALAHTVRDHLVGR	R	W	51	67	17	678.35	3		sp|P06737|PYGL_HUMAN	P06737	PYGL_HUMAN	PYGL	Glycogen phosphorylase, liver form	PYGM	sp|P11217|PYGM_HUMAN	0	0	0	0	0	0	0	0	1	0	0	0	0	0	1	0	0	0	0	0	0	0	0	0	0	0	0	0	1.74182e+06	2606415	1.42847e+06	2.12644e+06	0
EAAENSLVAYK	EAAENSLVAYK	K	A	143	153	11	597.804	2		sp|P62258|1433E_HUMAN	P62258	1433E_HUMAN	YWHAE	14-3-3 protein epsilon			0	0	0	0	0	0	0	0	0	0	0	0	0	0	0	1	0	0	0	0	0	0	0	0	0	0	0	0	0	0	0	0	0
EAATSNLKK	EAATSNLKK	R	L	460	468	9	481.269	2		sp|P30153|2AAA_HUMAN	P30153	2AAA_HUMAN	PPP2R1A	Serine/threonine-protein phosphatase 2A 65 kDa regulatory subunit A alpha isoform			0	0	0	0	0	0	0	0	0	0	0	0	0	0	0	0	1	0	0	0	0	0	0	0	0	0	0	0	0	0	0	0	0
EADDIVNWLK	EADDIVNWLK	R	K	121	130	10	601.806	2		sp|P07237|PDIA1_HUMAN	P07237	PDIA1_HUMAN	P4HB	Protein disulfide-isomerase			0	0	0	0	0	0	1	1	1	0	0	0	0	0	0	1	1	1	0	0	0	0	0	0	0	0	0	13162870	15155789	12171541	10972216	12625365	8859272
EADKLIHHGVHHGANQAGSEAGK	EADKLIHHGVHHGANQAGSEAGK	K	F	129	151	23	591.545	4		sp|Q6UWP8|SBSN_HUMAN	Q6UWP8	SBSN_HUMAN	SBSN	Suprabasin			0	0	0	0	0	0	0	0	1	0	0	0	0	0	0	0	0	0	0	0	0	0	0	0	0	0	0	0	0	0	0	0	0
EAEAAIYHLQLFEELR	EAEAAIYHLQLFEELR	R	R	384	399	16	966.497	2		sp|P14618|KPYM_HUMAN	P14618	KPYM_HUMAN	PKM	Pyruvate kinase PKM			0	0	0	0	0	0	0	0	0	0	0	0	0	0	0	0	1	2	0	0	0	0	0	0	0	0	0	0	0	0	0	0	0
EAEAAIYHLQLFEELR	EAEAAIYHLQLFEELR	R	R	384	399	16	644.667	3		sp|P14618|KPYM_HUMAN	P14618	KPYM_HUMAN	PKM	Pyruvate kinase PKM			0	0	0	0	1	1	1	1	1	1	1	1	1	1	1	0	2	1	1	2	1	0	0	11060631	0	7733540	8076487	22796506	20127350	22535864	21311980	20594430	20888942
EAEAAIYHLQLFEELRR	EAEAAIYHLQLFEELRR	R	L	384	400	17	1044.55	2		sp|P14618|KPYM_HUMAN	P14618	KPYM_HUMAN	PKM	Pyruvate kinase PKM			0	0	0	0	0	0	0	0	0	0	0	0	0	0	0	0	2	0	0	0	0	0	0	0	0	0	0	0	0	0	0	0	0
EAEAAIYHLQLFEELRR	EAEAAIYHLQLFEELRR	R	L	384	400	17	696.701	3		sp|P14618|KPYM_HUMAN	P14618	KPYM_HUMAN	PKM	Pyruvate kinase PKM			0	1	0	1	0	1	2	1	2	0	1	1	1	1	0	1	1	1	0	0	1	0	8160365	25044074	17081592	72045944	44408844	187913184	145296080	162778736	140929264	152169904	173459648
EAEAAIYHLQLFEELRR	EAEAAIYHLQLFEELRR	R	L	384	400	17	522.777	4		sp|P14618|KPYM_HUMAN	P14618	KPYM_HUMAN	PKM	Pyruvate kinase PKM			0	0	0	0	0	0	0	0	1	0	0	0	0	0	0	0	0	0	0	0	1	0	0	0	0	0	0	12909762	10165798	20106430	9627100	16092753	12273202
EAELDVNEELDKK	EAELDVNEELDKK	K	Y	34	46	13	511.254	3		sp|P43034|LIS1_HUMAN	P43034	LIS1_HUMAN	PAFAH1B1	Platelet-activating factor acetylhydrolase IB subunit beta			0	0	0	0	0	0	0	1	1	1	1	1	1	1	0	0	0	0	0	0	0	0	0	0	0	0	0	0	958574	1.25995e+06	1.66477e+06	1.01474e+06	1423113
EAESSPFVER	EAESSPFVER	K	L	548	557	10	575.772	2		sp|P14625|ENPL_HUMAN	P14625	ENPL_HUMAN	HSP90B1	Endoplasmin			0	0	0	0	0	0	1	0	0	0	0	0	1	1	0	1	1	0	1	0	0	0	0	0	0	0	0	0	0	0	0	0	0
EAEYFELPELVR	EAEYFELPELVR	R	R	116	127	12	747.877	2		sp|Q96CX2|KCD12_HUMAN	Q96CX2	KCD12_HUMAN	KCTD12	BTB/POZ domain-containing protein KCTD12			0	0	0	0	0	0	1	0	0	0	0	0	0	0	0	1	0	0	1	1	0	0	0	0	0	0	0	1.50926e+06	0	0	1.00684e+06	0	994260
EAFLLFDR	EAFLLFDR	K	T	57	64	8	505.769	2		sp|P05976|MYL1_HUMAN	P05976	MYL1_HUMAN	MYL1	Myosin light chain 1/3, skeletal muscle isoform			0	0	0	0	0	0	0	0	0	0	0	0	0	0	0	0	0	0	0	1	0	0	0	0	0	0	0	0	0	0	0	0	0
EAFQLFDR	EAFQLFDR	K	T	14	21	8	513.256	2		sp|P60660|MYL6_HUMAN	P60660	MYL6_HUMAN	MYL6	Myosin light polypeptide 6			0	0	0	0	0	0	0	0	0	0	0	0	0	0	0	0	1	0	0	0	0	0	0	0	0	0	0	0	0	0	0	0	0
EAFSLFDKDGDGCITTR	EAFSLFDKDGDGC[57.0215]ITTR	K	E	15	31	17	644.632	3	13C(57.0215)	sp|P27482|CALL3_HUMAN	P27482	CALL3_HUMAN	CALML3	Calmodulin-like protein 3			0	0	0	0	0	0	0	0	1	0	0	0	0	0	0	0	0	0	0	0	0	0	0	0	0	0	0	0	0	3.16181e+06	0	0	0
EAFSLFDKDGDGTITTK	EAFSLFDKDGDGTITTK	K	E	15	31	17	922.949	2		sp|P0DP23|CALM1_HUMAN	P0DP23	CALM1_HUMAN	CALM1	Calmodulin-1	CALM2, CALM3	sp|P0DP24|CALM2_HUMAN, sp|P0DP25|CALM3_HUMAN	0	0	0	0	0	0	0	1	1	0	0	0	0	0	0	0	0	0	1	0	0	0	0	0	0	0	0	0	2.11252e+06	2.99567e+06	0	0	0
EAFSLFDKDGDGTITTK	EAFSLFDKDGDGTITTK	K	E	15	31	17	615.635	3		sp|P0DP23|CALM1_HUMAN	P0DP23	CALM1_HUMAN	CALM1	Calmodulin-1	CALM2, CALM3	sp|P0DP24|CALM2_HUMAN, sp|P0DP25|CALM3_HUMAN	0	0	0	0	0	0	0	0	0	0	0	0	0	0	0	0	0	0	0	0	1	0	0	0	0	0	0	0	0	0	0	0	0
EAFTNKPNVFTVVTR	EAFTNKPNVFTVVTR	K	G	1340	1354	15	574.977	3		sp|O75369|FLNB_HUMAN	O75369	FLNB_HUMAN	FLNB	Filamin-B			0	0	0	0	0	0	0	0	1	0	0	0	0	0	0	0	0	0	0	0	0	0	0	0	0	0	0	0	0	1.13134e+06	0	0	0
EAFVVEEWVK	EAFVVEEWVK	K	E	803	812	10	618.319	2		sp|P35606|COPB2_HUMAN	P35606	COPB2_HUMAN	COPB2	Coatomer subunit beta'			0	0	0	0	0	0	0	0	0	0	0	0	0	0	0	0	1	0	0	0	0	0	0	0	0	0	0	0	0	0	0	0	0
EAGAGGLAIAVEGPSK	EAGAGGLAIAVEGPSK	R	A	2265	2280	16	713.88	2		sp|P21333|FLNA_HUMAN	P21333	FLNA_HUMAN	FLNA	Filamin-A			1	0	1	0	0	0	0	0	0	1	0	1	0	1	0	0	0	0	1	0	0	7561412	0	5.66455e+06	0	0	0	1.0787e+06	3.00924e+06	1.68153e+06	1.83246e+06	1.30329e+06	1.84697e+06
EAGELKPEEEITVGPVQK	EAGELKPEEEITVGPVQK	K	L	496	513	18	651.677	3		sp|P53618|COPB_HUMAN	P53618	COPB_HUMAN	COPB1	Coatomer subunit beta			0	0	0	0	0	0	0	0	0	0	0	0	1	0	0	0	2	0	1	1	1	0	0	0	0	0	0	0	0	0	0	0	0
EAGSEDIIVVALYDYEAIHHEDLSFQK	EAGSEDIIVVALYDYEAIHHEDLSFQK	R	G	75	101	27	773.628	4		sp|P08631|HCK_HUMAN	P08631	HCK_HUMAN	HCK	Tyrosine-protein kinase HCK			0	0	0	0	0	0	1	1	1	0	1	0	1	1	1	0	0	0	1	1	2	0	0	0	0	0	1.55372e+06	1.2308e+06	1301993	1.59918e+06	1.4178e+06	1.42855e+06	1.27193e+06
EAIQHPADEK	EAIQHPADEK	R	L	65	74	10	569.28	2		sp|Q9NUQ9|CYRIB_HUMAN	Q9NUQ9	CYRIB_HUMAN	CYRIB	CYFIP-related Rac1 interactor B			0	0	0	0	0	0	0	0	0	0	0	0	0	0	0	0	1	1	1	1	1	0	0	0	0	0	0	0	0	0	0	0	0
EAIQHPADEK	EAIQHPADEK	R	L	65	74	10	379.856	3		sp|Q9NUQ9|CYRIB_HUMAN	Q9NUQ9	CYRIB_HUMAN	CYRIB	CYFIP-related Rac1 interactor B			0	0	0	0	0	0	0	0	0	0	0	0	0	0	0	0	1	0	0	0	0	0	0	0	0	0	0	0	0	0	0	0	0
EAIQHPADEKLQEK	EAIQHPADEKLQEK	R	A	65	78	14	818.42	2		sp|Q9NUQ9|CYRIB_HUMAN	Q9NUQ9	CYRIB_HUMAN	CYRIB	CYFIP-related Rac1 interactor B			0	0	0	0	0	0	0	0	0	0	0	0	0	0	0	1	0	0	0	0	0	0	0	0	0	0	0	0	0	0	0	0	0
EAIQHPADEKLQEK	EAIQHPADEKLQEK	R	A	65	78	14	545.949	3		sp|Q9NUQ9|CYRIB_HUMAN	Q9NUQ9	CYRIB_HUMAN	CYRIB	CYFIP-related Rac1 interactor B			0	0	0	0	0	0	0	0	0	0	0	0	0	0	0	1	0	0	1	1	1	0	0	0	0	0	0	0	0	0	0	0	0
EAIQHPADEKLQEK	EAIQHPADEKLQEK	R	A	65	78	14	409.714	4		sp|Q9NUQ9|CYRIB_HUMAN	Q9NUQ9	CYRIB_HUMAN	CYRIB	CYFIP-related Rac1 interactor B			0	0	0	0	0	0	0	0	0	0	0	0	0	0	0	1	0	0	0	0	0	0	0	0	0	0	0	0	0	0	0	0	0
EALEQVAEEGR	EALEQVAEEGR	K	Q	67	77	11	615.802	2		sp|Q8IWB1|IPRI_HUMAN	Q8IWB1	IPRI_HUMAN	ITPRIP	Inositol 1,4,5-trisphosphate receptor-interacting protein			0	0	0	0	0	0	0	0	0	0	0	0	0	0	0	0	0	1	0	0	0	0	0	0	0	0	0	0	0	0	0	0	0
EALGTPGAANLYQVFIK	EALGTPGAANLYQVFIK	K	Y	256	272	17	896.486	2		sp|P15498|VAV_HUMAN	P15498	VAV_HUMAN	VAV1	Proto-oncogene vav			0	0	0	0	0	0	0	0	0	0	0	0	0	0	0	0	1	0	0	0	0	0	0	0	0	0	0	0	0	0	0	0	0
EALKEAVILPIKFPHLFTGK	EALKEAVILPIKFPHLFTGK	K	R	144	163	20	563.586	4		sp|O75351|VPS4B_HUMAN	O75351	VPS4B_HUMAN	VPS4B	Vacuolar protein sorting-associated protein 4B	VPS4A	sp|Q9UN37|VPS4A_HUMAN	0	0	0	0	0	0	0	0	0	0	0	0	0	0	0	0	0	0	1	0	1	0	0	0	0	0	0	0	0	0	0	0	0
EALLSSAVDHGSDEVK	EALLSSAVDHGSDEVK	R	F	139	154	16	552.941	3		sp|P78371|TCPB_HUMAN	P78371	TCPB_HUMAN	CCT2	T-complex protein 1 subunit beta			0	0	0	0	0	0	0	0	0	0	0	0	0	0	0	1	0	0	0	0	0	0	0	0	0	0	0	0	0	0	0	0	0
EALPAPSDDATALMTDPK	EALPAPSDDATALMTDPK	R	L	131	148	18	921.943	2		sp|P07203|GPX1_HUMAN	P07203	GPX1_HUMAN	GPX1	Glutathione peroxidase 1			2	2	0	0	0	0	0	0	0	0	0	0	0	0	0	0	0	0	0	0	0	5365383	0	2.39998e+06	0	0	0	0	0	0	0	0	0
EALPGSGQAR	EALPGSGQAR	R	F	23	32	10	493.257	2		sp|Q96IU4|ABHEB_HUMAN	Q96IU4	ABHEB_HUMAN	ABHD14B	Putative protein-lysine deacylase ABHD14B			0	0	0	0	0	0	0	0	0	0	0	0	0	0	0	0	0	0	0	1	1	0	0	0	0	0	0	0	0	0	0	0	0
EALPMDTEVYESPYADPEEIRPK	EALPMDTEVYESPYADPEEIRPK	R	E	339	361	23	893.755	3		sp|P43405|KSYK_HUMAN	P43405	KSYK_HUMAN	SYK	Tyrosine-protein kinase SYK			0	0	0	0	0	0	0	0	0	0	0	0	0	0	0	1	2	1	0	0	0	0	0	0	0	0	0	0	0	0	0	0	0
EALPMDTEVYESPYADPEEIRPK	EALPM[15.9949]DTEVYESPYADPEEIRPK	R	E	339	361	23	899.086	3	5M(15.9949)	sp|P43405|KSYK_HUMAN	P43405	KSYK_HUMAN	SYK	Tyrosine-protein kinase SYK			0	0	0	0	0	0	0	0	0	0	0	0	0	0	0	2	0	0	0	2	0	0	0	0	0	0	0	0	0	0	0	0	0
EANIYMVPQNIKPALQR	EANIYM[15.9949]VPQNIKPALQR	R	T	1315	1331	17	667.691	3	6M(15.9949)	sp|O75923|DYSF_HUMAN	O75923	DYSF_HUMAN	DYSF	Dysferlin			0	0	0	0	0	0	2	0	1	1	1	1	0	0	0	0	0	0	1	1	0	0	0	0	0	994949	0	1.90839e+06	2.44293e+06	1.66807e+06	1.2815e+06	1.6401e+06	2.29843e+06
EAQQYSEALASTR	EAQQYSEALASTR	R	I	38	50	13	727.349	2		sp|Q9H4G4|GAPR1_HUMAN	Q9H4G4	GAPR1_HUMAN	GLIPR2	Golgi-associated plant pathogenesis-related protein 1			0	0	0	0	0	0	0	0	0	0	0	0	0	0	0	1	0	0	0	0	0	0	0	0	0	0	0	0	0	0	0	0	0
EAQTSFLHLGYLPNQLFR	EAQTSFLHLGYLPNQLFR	K	T	721	738	18	712.041	3		sp|Q92499|DDX1_HUMAN	Q92499	DDX1_HUMAN	DDX1	ATP-dependent RNA helicase DDX1			0	0	0	0	0	0	0	1	0	0	0	0	0	0	0	0	0	0	1	1	1	0	0	0	0	0	0	0	168516	0	101056	0	0
EASAVLFTITK	EASAVLFTITK	R	T	515	525	11	590.335	2		sp|P51812|KS6A3_HUMAN	P51812	KS6A3_HUMAN	RPS6KA3	Ribosomal protein S6 kinase alpha-3			0	0	0	0	0	0	0	0	0	0	0	0	0	0	0	0	0	0	0	1	0	0	0	0	0	0	728038	420261	583573	0	326643	402225	512440
EASDPQPEEADGGLK	EASDPQPEEADGGLK	K	S	104	118	15	771.85	2		sp|P52907|CAZA1_HUMAN	P52907	CAZA1_HUMAN	CAPZA1	F-actin-capping protein subunit alpha-1			1	0	1	1	0	0	0	0	0	0	0	0	0	0	0	1	1	1	0	0	0	20004632	0	38558228	20127660	0	0	0	0	0	0	0	0
EASMVITESPAALQLR	EASMVITESPAALQLR	K	Y	236	251	16	858.453	2		sp|P27105|STOM_HUMAN	P27105	STOM_HUMAN	STOM	Stomatin			0	0	0	0	0	0	0	0	0	0	0	0	0	0	0	0	2	1	0	0	0	0	0	0	0	0	0	0	0	0	0	0	0
EASMVITESPAALQLR	EASM[15.9949]VITESPAALQLR	K	Y	236	251	16	577.97	3	4M(15.9949)	sp|P27105|STOM_HUMAN	P27105	STOM_HUMAN	STOM	Stomatin			0	0	0	0	0	0	0	0	0	0	0	0	0	0	0	0	0	0	1	0	1	0	0	0	0	0	0	0	0	0	0	0	0
EASSVSDFNQNFEVPNR	EASSVSDFNQNFEVPNR	K	I	282	298	17	970.443	2		sp|P41218|MNDA_HUMAN	P41218	MNDA_HUMAN	MNDA	Myeloid cell nuclear differentiation antigen			1	1	2	0	0	0	0	0	0	0	0	0	0	0	0	2	1	2	0	0	0	3.53959e+06	4269044	3.08493e+06	0	0	0	0	0	0	0	0	0
EASSVSDFNQNFEVPNR	EASSVSDFNQNFEVPNR	K	I	282	298	17	647.298	3		sp|P41218|MNDA_HUMAN	P41218	MNDA_HUMAN	MNDA	Myeloid cell nuclear differentiation antigen			0	0	0	0	0	0	0	0	0	0	0	0	0	0	0	1	0	0	0	0	0	0	0	0	0	0	0	0	0	0	0	0	0
EATTEFSVDAR	EATTEFSVDAR	R	A	1273	1283	11	613.288	2		sp|P21333|FLNA_HUMAN	P21333	FLNA_HUMAN	FLNA	Filamin-A			0	0	0	0	0	0	0	0	0	1	0	0	0	0	0	0	0	0	0	0	1	0	0	0	0	0	0	0	0	0	0	0	0
EATTNAPFR	EATTNAPFR	K	L	178	186	9	503.751	2		sp|P30740|ILEU_HUMAN	P30740	ILEU_HUMAN	SERPINB1	Leukocyte elastase inhibitor			1	1	1	0	1	1	0	1	1	1	1	1	1	1	0	1	1	1	1	1	1	60814412	27626126	67676200	36956244	111077624	93320928	9896753	10865636	10384442	10011497	8951148	9806439
EATWVVDVK	EATWVVDVK	K	N	471	479	9	523.779	2		sp|P22307|SCP2_HUMAN	P22307	SCP2_HUMAN	SCP2	Sterol carrier protein 2			0	0	0	0	0	0	0	1	0	0	0	0	0	0	0	0	0	0	0	0	0	0	0	0	0	0	0	0	2.17654e+06	0	0	0	0
EAVEKEFEPLLNWMK	EAVEKEFEPLLNWMK	R	D	609	623	15	621.65	3		sp|P14625|ENPL_HUMAN	P14625	ENPL_HUMAN	HSP90B1	Endoplasmin			0	0	0	0	0	0	0	0	0	0	0	0	0	1	0	0	0	0	0	1	0	0	0	0	0	0	391641	742156	452192	685495	998791	940742	310887
EAVHVTVPDAITEWK	EAVHVTVPDAITEWK	K	A	750	764	15	565.63	3		sp|A8K2U0|A2ML1_HUMAN	A8K2U0	A2ML1_HUMAN	A2ML1	Alpha-2-macroglobulin-like protein 1			0	0	0	0	0	0	1	1	1	0	0	0	0	0	0	0	0	0	0	0	0	0	0	0	0	909403	2305726	2.71954e+06	1.30545e+06	4207016	0	0	0
EAVILPIK	EAVILPIK	K	F	148	155	8	441.786	2		sp|O75351|VPS4B_HUMAN	O75351	VPS4B_HUMAN	VPS4B	Vacuolar protein sorting-associated protein 4B	VPS4A	sp|Q9UN37|VPS4A_HUMAN	0	0	0	0	0	0	0	0	0	0	0	0	0	0	0	0	1	0	1	0	0	0	0	0	0	0	0	0	0	0	0	0	0
EAVILPIKFPHLFTGK	EAVILPIKFPHLFTGK	K	R	148	163	16	453.271	4		sp|O75351|VPS4B_HUMAN	O75351	VPS4B_HUMAN	VPS4B	Vacuolar protein sorting-associated protein 4B	VPS4A	sp|Q9UN37|VPS4A_HUMAN	0	0	0	0	0	0	0	0	0	0	0	0	0	0	0	0	1	0	0	0	0	0	0	0	0	0	0	0	0	0	0	0	0
EAYPGDVFYLHSR	EAYPGDVFYLHSR	R	L	335	347	13	777.373	2		sp|P25705|ATPA_HUMAN	P25705	ATPA_HUMAN	ATP5F1A	ATP synthase subunit alpha, mitochondrial			0	0	0	0	0	0	0	0	0	0	0	0	0	0	0	1	0	0	0	0	0	0	0	0	0	0	0	0	0	0	0	0	0
EAYPGDVFYLHSR	EAYPGDVFYLHSR	R	L	335	347	13	518.584	3		sp|P25705|ATPA_HUMAN	P25705	ATPA_HUMAN	ATP5F1A	ATP synthase subunit alpha, mitochondrial			0	0	0	0	0	0	1	1	1	0	0	1	1	0	0	0	1	0	1	1	1	2.9396e+06	0	0	0	1.5247e+06	0	0	4894829	3.07916e+06	0	0	960430
EDAANNYAR	EDAANNYAR	K	G	97	105	9	512.228	2		sp|P68366|TBA4A_HUMAN	P68366	TBA4A_HUMAN	TUBA4A	Tubulin alpha-4A chain	TUBA1A, TUBA1B, TUBA1C, TUBA3C, TUBA3D, TUBA8, TUBAL3	sp|A6NHL2|TBAL3_HUMAN, sp|P0DPH7|TBA3C_HUMAN, sp|P0DPH8|TBA3D_HUMAN, sp|P68363|TBA1B_HUMAN, sp|Q71U36|TBA1A_HUMAN, sp|Q9BQE3|TBA1C_HUMAN, sp|Q9NY65|TBA8_HUMAN	1	0	0	0	0	0	0	0	0	0	0	0	0	1	0	1	1	1	1	1	1	8487725	1.45875e+06	7447932	3.38172e+06	0	0	0	0	0	0	0	0
EDAIWNLLR	EDAIWNLLR	K	Q	283	291	9	565.304	2		sp|P02788|TRFL_HUMAN	P02788	TRFL_HUMAN	LTF	Lactotransferrin			0	0	0	0	0	0	1	0	1	1	0	0	0	0	1	1	1	0	1	1	1	0	0	0	0	0	0	809642	1.10051e+06	1.02626e+06	0	0	0
EDDLNSFNATDLK	EDDLNSFNATDLK	K	D	481	493	13	741.341	2		sp|P09960|LKHA4_HUMAN	P09960	LKHA4_HUMAN	LTA4H	Leukotriene A-4 hydrolase			0	0	0	0	0	0	1	1	1	1	1	1	1	1	1	0	0	0	0	0	0	0	0	0	0	0	0	5779065	8765194	7.58759e+06	8798502	8.29295e+06	6.11743e+06
EDDLNSFNATDLKDLSSHQLNEFLAQTLQR	EDDLNSFNATDLKDLSSHQLNEFLAQTLQR	K	A	481	510	30	866.425	4		sp|P09960|LKHA4_HUMAN	P09960	LKHA4_HUMAN	LTA4H	Leukotriene A-4 hydrolase			0	0	0	0	0	0	1	1	1	1	1	1	1	1	1	0	0	0	0	0	0	0	0	0	0	0	0	4.60912e+06	4.32622e+06	5446859	5.90319e+06	5.00804e+06	5.4785e+06
EDFQRIPELAINPLGDR	EDFQRIPELAINPLGDR	R	I	49	65	17	661.681	3		sp|Q99653|CHP1_HUMAN	Q99653	CHP1_HUMAN	CHP1	Calcineurin B homologous protein 1			0	0	0	0	0	0	0	0	0	0	0	0	0	0	0	0	0	0	1	1	1	0	0	0	0	0	0	0	0	0	0	0	0
EDILENQFMDSR	EDILENQFMDSR	R	M	97	108	12	748.838	2		sp|P28161|GSTM2_HUMAN	P28161	GSTM2_HUMAN	GSTM2	Glutathione S-transferase Mu 2			0	0	0	0	0	0	0	0	0	0	0	0	0	0	0	0	1	0	0	0	0	0	0	0	0	0	0	0	0	0	0	0	0
EDIPYYFYR	EDIPYYFYR	K	D	464	472	9	633.295	2		sp|P09917|LOX5_HUMAN	P09917	LOX5_HUMAN	ALOX5	Polyunsaturated fatty acid 5-lipoxygenase			1	0	0	0	0	0	0	0	0	0	0	0	0	0	0	0	1	0	0	0	0	5.51754e+06	0	0	0	0	0	0	0	0	0	0	0
EDITYLYK	EDITYLYK	R	H	538	545	8	522.766	2		sp|P22735|TGM1_HUMAN	P22735	TGM1_HUMAN	TGM1	Protein-glutamine gamma-glutamyltransferase K			0	0	0	0	0	0	0	0	1	0	0	0	0	0	0	0	0	0	0	0	0	0	0	0	0	0	982444	2.12977e+06	1.09298e+06	1.56289e+06	0	869112	445866
EDIVELLLR	EDIVELLLR	R	H	72	80	9	550.322	2		sp|Q05823|RN5A_HUMAN	Q05823	RN5A_HUMAN	RNASEL	2-5A-dependent ribonuclease			0	0	0	0	0	0	0	0	0	0	0	0	0	0	0	0	0	0	0	1	1	0	0	0	0	0	0	0	0	0	0	0	0
EDKDPQKMYATIYELK	EDKDPQKM[15.9949]YATIYELK	R	E	64	79	16	663.327	3	8M(15.9949)	sp|P80188|NGAL_HUMAN	P80188	NGAL_HUMAN	LCN2	Neutrophil gelatinase-associated lipocalin			0	0	0	0	1	0	0	0	0	0	0	0	0	0	0	0	0	0	0	0	0	0	0	0	0	7557440	3.76719e+06	0	0	0	0	0	0
EDKGTGVVTSVPSDSPDDIAALR	EDKGTGVVTSVPSDSPDDIAALR	K	D	382	404	23	777.055	3		sp|Q9P2J5|SYLC_HUMAN	Q9P2J5	SYLC_HUMAN	LARS1	Leucine--tRNA ligase, cytoplasmic			0	0	0	0	0	0	0	0	0	0	0	0	0	0	0	0	0	0	2	1	2	0	0	0	0	0	0	0	0	0	0	0	0
EDLKDMSQMILR	EDLKDMSQMILR	K	T	176	187	12	493.583	3		sp|Q9Y2J8|PADI2_HUMAN	Q9Y2J8	PADI2_HUMAN	PADI2	Protein-arginine deiminase type-2			0	0	0	0	0	0	0	0	0	0	0	0	0	0	0	0	1	0	0	0	0	0	0	0	0	0	0	0	0	0	0	0	0
EDLRLPEGDLGK	EDLRLPEGDLGK	R	E	110	121	12	671.354	2		sp|P63241|IF5A1_HUMAN	P63241	IF5A1_HUMAN	EIF5A	Eukaryotic translation initiation factor 5A-1			0	0	0	0	0	0	0	0	0	0	0	0	0	0	0	0	1	1	0	0	0	6.30797e+06	0	0	0	0	0	0	0	0	0	0	0
EDLRLPEGDLGK	EDLRLPEGDLGK	R	E	110	121	12	447.905	3		sp|P63241|IF5A1_HUMAN	P63241	IF5A1_HUMAN	EIF5A	Eukaryotic translation initiation factor 5A-1			0	0	0	0	0	0	0	0	0	0	0	0	0	0	0	0	1	0	0	0	0	10583495	2.9441e+06	0	0	0	0	0	0	0	0	0	0
EDLRLPEGDLGKEIEQK	EDLRLPEGDLGKEIEQK	R	Y	110	126	17	657.013	3		sp|P63241|IF5A1_HUMAN	P63241	IF5A1_HUMAN	EIF5A	Eukaryotic translation initiation factor 5A-1			1	0	0	0	0	1	0	0	0	0	0	0	0	0	0	0	1	1	1	1	1	5.27993e+06	757667	2.48489e+06	1.09756e+06	0	3.01871e+06	0	0	0	0	0	0
EDLVVAPAGITLK	EDLVVAPAGITLK	R	E	183	195	13	663.387	2		sp|P12268|IMDH2_HUMAN	P12268	IMDH2_HUMAN	IMPDH2	Inosine-5'-monophosphate dehydrogenase 2			0	0	0	0	0	0	0	0	1	0	1	0	0	1	1	0	0	0	0	0	0	0	0	0	0	0	0	2.67639e+06	2.88907e+06	2.5344e+06	3.46819e+06	2.7378e+06	3242333
EDLYLKPIQR	EDLYLKPIQR	K	T	440	449	10	637.859	2		sp|P13639|EF2_HUMAN	P13639	EF2_HUMAN	EEF2	Elongation factor 2			0	0	0	0	0	0	0	0	1	0	0	0	0	0	0	0	1	0	1	0	1	0	0	0	0	0	0	0	0	0	0	0	0
EDLYLKPIQR	EDLYLKPIQR	K	T	440	449	10	425.575	3		sp|P13639|EF2_HUMAN	P13639	EF2_HUMAN	EEF2	Elongation factor 2			0	0	0	0	0	0	0	0	0	0	0	0	0	0	0	1	1	1	0	0	0	0	0	0	0	0	0	0	0	0	0	0	0
EDMAALEK	EDMAALEK	R	D	423	430	8	453.716	2		sp|P68366|TBA4A_HUMAN	P68366	TBA4A_HUMAN	TUBA4A	Tubulin alpha-4A chain	TUBA1A, TUBA1B, TUBA1C	sp|P68363|TBA1B_HUMAN, sp|Q71U36|TBA1A_HUMAN, sp|Q9BQE3|TBA1C_HUMAN	0	0	0	0	0	0	0	0	1	0	0	0	0	0	0	1	1	1	1	0	0	0	0	0	0	0	3.53489e+06	841332	0	2.51858e+06	0	798286	0
EDMAALEKDYEEVGVDSVEGEGEEEGEEY	EDMAALEKDYEEVGVDSVEGEGEEEGEEY	R	-	423	451	29	1079.44	3		sp|Q71U36|TBA1A_HUMAN	Q71U36	TBA1A_HUMAN	TUBA1A	Tubulin alpha-1A chain	TUBA1B	sp|P68363|TBA1B_HUMAN	0	0	0	0	0	0	0	0	0	0	0	0	0	0	0	1	0	0	0	0	0	0	0	0	0	0	0	0	0	0	0	0	0
EDPAYLHYYDPAGAEDPLGAIHLR	EDPAYLHYYDPAGAEDPLGAIHLR	R	G	270	293	24	895.098	3		sp|P08567|PLEK_HUMAN	P08567	PLEK_HUMAN	PLEK	Pleckstrin			0	0	0	0	0	0	0	0	0	0	0	0	0	0	0	0	2	2	1	1	1	0	0	0	0	0	0	0	0	0	0	0	0
EDPAYLHYYDPAGAEDPLGAIHLR	EDPAYLHYYDPAGAEDPLGAIHLR	R	G	270	293	24	671.575	4		sp|P08567|PLEK_HUMAN	P08567	PLEK_HUMAN	PLEK	Pleckstrin			0	0	0	0	0	0	0	0	0	0	0	0	0	0	0	1	0	0	0	0	0	0	0	0	0	0	0	0	0	0	0	0	0
EDPVSCAFVVLMAHGR	EDPVSC[57.0215]AFVVLMAHGR	R	E	76	91	16	596.624	3	6C(57.0215)	sp|P31944|CASPE_HUMAN	P31944	CASPE_HUMAN	CASP14	Caspase-14			0	0	0	0	0	0	0	0	1	0	0	0	0	0	0	0	0	0	0	0	0	0	0	0	0	0	0	0	0	6251032	0	0	0
EDPVSCAFVVLMAHGR	EDPVSC[57.0215]AFVVLM[15.9949]AHGR	R	E	76	91	16	601.955	3	12M(15.9949)	sp|P31944|CASPE_HUMAN	P31944	CASPE_HUMAN	CASP14	Caspase-14			0	0	0	0	0	0	0	0	1	0	0	0	0	0	0	0	0	0	0	0	0	0	0	0	0	0	0	0	0	3091548	0	0	0
EDQTEYLEER	EDQTEYLEER	K	R	192	201	10	656.288	2		sp|P07900|HS90A_HUMAN	P07900	HS90A_HUMAN	HSP90AA1	Heat shock protein HSP 90-alpha	HSP90AB1, HSP90AB3P, HSP90AB4P	sp|P08238|HS90B_HUMAN, sp|Q58FF6|H90B4_HUMAN, sp|Q58FF7|H90B3_HUMAN	0	0	0	0	0	0	0	0	0	0	0	0	0	0	0	0	0	1	0	0	0	0	0	0	0	0	0	0	0	0	0	0	0
EDVPSER	EDVPSER	K	Y	99	105	7	416.196	2		contam_sp|P02662|CASA1_BOVIN	P02662	CASA1_BOVIN	CSN1S1	Alpha-S1-casein			0	0	0	0	0	0	0	0	0	0	0	1	0	0	0	0	0	0	0	0	0	0	0	0	0	0	0	0	0	0	0	0	0
EDVVLNR	EDVVLNR	R	I	423	429	7	422.73	2		sp|Q14289|FAK2_HUMAN	Q14289	FAK2_HUMAN	PTK2B	Protein-tyrosine kinase 2-beta			0	0	0	0	0	0	0	1	0	1	0	0	0	1	0	0	0	0	1	0	0	0	0	0	0	0	0	1.1669e+06	955724	776690	1.87361e+06	1.18666e+06	1.1836e+06
EEADGVYAASGGLR	EEADGVYAASGGLR	R	Q	707	720	14	697.831	2		sp|P07332|FES_HUMAN	P07332	FES_HUMAN	FES	Tyrosine-protein kinase Fes/Fps			0	0	0	0	0	0	0	0	0	0	0	0	0	0	0	0	1	0	0	0	0	0	0	0	0	0	0	0	0	0	0	0	0
EEASDYLELDTIK	EEASDYLELDTIK	K	N	253	265	13	763.367	2		sp|P14625|ENPL_HUMAN	P14625	ENPL_HUMAN	HSP90B1	Endoplasmin			0	0	0	0	0	0	0	0	0	0	0	0	0	0	0	0	1	0	0	0	0	0	0	0	0	0	0	0	0	0	0	0	0
EEIQSSISGVTAAYNR	EEIQSSISGVTAAYNR	R	E	723	738	16	862.926	2		sp|P46940|IQGA1_HUMAN	P46940	IQGA1_HUMAN	IQGAP1	Ras GTPase-activating-like protein IQGAP1			1	0	0	0	0	0	0	0	0	0	0	0	0	0	0	1	0	0	0	0	0	901359	0	0	0	0	0	0	0	0	0	0	0
EELFQGDAFHQSDTHIFIIMGASGDLAK	EELFQGDAFHQSDTHIFIIM[15.9949]GASGDLAK	R	K	18	45	28	774.121	4	20M(15.9949)	sp|P11413|G6PD_HUMAN	P11413	G6PD_HUMAN	G6PD	Glucose-6-phosphate 1-dehydrogenase			0	0	0	0	0	0	0	0	0	0	0	0	0	0	0	0	0	0	0	0	1	0	0	0	0	0	0	0	0	0	0	0	0
EELQVMPGNIVFVLK	EELQVMPGNIVFVLK	K	K	257	271	15	858.474	2		sp|P19878|NCF2_HUMAN	P19878	NCF2_HUMAN	NCF2	Neutrophil cytosol factor 2			0	0	0	0	0	0	0	0	0	0	0	0	0	0	0	0	1	0	0	0	0	0	0	0	0	0	0	0	0	0	0	0	0
EELTLEGIR	EELTLEGIR	K	Q	239	247	9	530.288	2		sp|P60842|IF4A1_HUMAN	P60842	IF4A1_HUMAN	EIF4A1	Eukaryotic initiation factor 4A-I			0	0	0	0	0	0	0	0	1	0	0	0	0	0	0	0	0	0	1	0	1	0	0	0	0	0	0	0	466074	567066	0	0	0
EEMSQLTGQNSGDVNVEINVAPGKDLTK	EEMSQLTGQNSGDVNVEINVAPGKDLTK	K	T	294	321	28	991.821	3		sp|P35527|K1C9_HUMAN	P35527	K1C9_HUMAN	KRT9	Keratin, type I cytoskeletal 9			0	0	0	0	0	0	1	1	0	0	0	0	0	0	1	2	0	0	0	0	0	0	0	0	0	0	8.38545e+06	4534862	3936733	4.97489e+06	0	14577042	0
EEMSQLTGQNSGDVNVEINVAPGK	EEM[15.9949]SQLTGQNSGDVNVEINVAPGK	K	D	294	317	24	844.734	3	3M(15.9949)	sp|P35527|K1C9_HUMAN	P35527	K1C9_HUMAN	KRT9	Keratin, type I cytoskeletal 9			0	0	0	0	0	0	0	0	0	0	1	0	0	0	0	0	0	0	0	0	0	0	0	0	0	0	0	0	0	0	0	1.82694e+06	0
EEMSQLTGQNSGDVNVEINVAPGKDLTK	EEM[15.9949]SQLTGQNSGDVNVEINVAPGKDLTK	K	T	294	321	28	997.152	3	3M(15.9949)	sp|P35527|K1C9_HUMAN	P35527	K1C9_HUMAN	KRT9	Keratin, type I cytoskeletal 9			0	0	0	0	0	0	0	0	0	0	0	0	0	0	1	1	0	0	0	1	0	0	0	0	0	0	0	0	0	0	0	0	0
EEVITLIR	EEVITLIR	R	S	894	901	8	486.79	2		sp|P46940|IQGA1_HUMAN	P46940	IQGA1_HUMAN	IQGAP1	Ras GTPase-activating-like protein IQGAP1			0	0	0	0	0	0	0	0	0	1	0	1	0	0	0	0	0	0	1	0	0	0	0	0	0	0	0	0	0	0	0	0	0
EEVPGRR	EEVPGRR	R	G	315	321	7	421.728	2		sp|P21281|VATB2_HUMAN	P21281	VATB2_HUMAN	ATP6V1B2	V-type proton ATPase subunit B, brain isoform	ATP6V1B1	sp|P15313|VATB1_HUMAN	0	0	0	0	0	0	0	0	0	0	0	0	0	0	0	0	1	0	0	0	0	0	44371.4	0	0	0	0	0	0	0	0	0	0
EEVVTVETWQEGSLK	EEVVTVETWQEGSLK	K	A	31	45	15	867.433	2		sp|P09211|GSTP1_HUMAN	P09211	GSTP1_HUMAN	GSTP1	Glutathione S-transferase P			0	0	1	0	0	0	0	0	0	0	0	0	0	0	0	0	0	0	0	0	0	0	0	6.02858e+06	0	0	0	0	0	0	0	0	0
EFANFTFPR	EFANFTFPR	R	L	210	218	9	564.777	2		sp|Q96L92|SNX27_HUMAN	Q96L92	SNX27_HUMAN	SNX27	Sorting nexin-27			0	0	0	0	0	0	0	0	0	0	0	0	0	0	0	0	0	0	1	0	0	0	0	0	0	0	0	0	0	0	0	0	0
EFDDLSPEQQR	EFDDLSPEQQR	R	Q	657	667	11	682.31	2		sp|Q93084|AT2A3_HUMAN	Q93084	AT2A3_HUMAN	ATP2A3	Sarcoplasmic/endoplasmic reticulum calcium ATPase 3			0	0	0	0	0	0	0	0	0	0	0	0	0	0	0	0	1	0	0	0	0	0	0	0	0	0	0	0	0	0	0	0	0
EFFLLIMR	EFFLLIMR	K	E	756	763	8	534.799	2		sp|Q5GLZ8|HERC4_HUMAN	Q5GLZ8	HERC4_HUMAN	HERC4	Probable E3 ubiquitin-protein ligase HERC4			0	0	0	0	0	0	0	0	0	0	0	0	0	0	0	0	0	0	1	0	0	0	0	0	0	0	0	0	0	0	0	0	0
EFKDEDWNMGDIVYTLTNR	EFKDEDWNMGDIVYTLTNR	K	R	449	467	19	782.695	3		sp|Q04446|GLGB_HUMAN	Q04446	GLGB_HUMAN	GBE1	1,4-alpha-glucan-branching enzyme			0	0	0	0	0	0	1	1	1	1	2	0	1	2	0	0	0	0	0	0	0	0	0	0	0	0	0	2.83986e+06	2.10944e+06	3.21445e+06	5245820	4.21765e+06	0
EFKDEDWNMGDIVYTLTNR	EFKDEDWNM[15.9949]GDIVYTLTNR	K	R	449	467	19	788.027	3	9M(15.9949)	sp|Q04446|GLGB_HUMAN	Q04446	GLGB_HUMAN	GBE1	1,4-alpha-glucan-branching enzyme			0	0	0	0	0	0	1	1	1	1	1	1	2	0	0	0	0	0	0	0	0	0	0	0	0	0	0	1.19222e+06	1.16342e+06	974149	1.25427e+06	1.35435e+06	1352732
EFLIALLEK	EFLIALLEK	R	L	2001	2009	9	538.323	2		sp|O75165|DJC13_HUMAN	O75165	DJC13_HUMAN	DNAJC13	DnaJ homolog subfamily C member 13			0	0	0	0	0	0	0	0	0	0	0	0	0	0	0	0	0	0	1	0	0	0	0	0	0	0	0	0	0	0	0	0	0
EFLLIFR	EFLLIFR	R	K	152	158	7	469.279	2		sp|Q96C19|EFHD2_HUMAN	Q96C19	EFHD2_HUMAN	EFHD2	EF-hand domain-containing protein D2			0	0	0	0	1	1	1	1	0	1	1	1	1	1	1	0	0	1	1	1	1	0	0	0	0	4.43663e+06	3.2568e+06	4.50075e+06	3.83547e+06	4.34859e+06	4004274	3.27552e+06	4.04777e+06
EFLLIFRK	EFLLIFRK	R	A	152	159	8	533.326	2		sp|Q96C19|EFHD2_HUMAN	Q96C19	EFHD2_HUMAN	EFHD2	EF-hand domain-containing protein D2			0	0	0	0	0	0	0	0	0	0	0	0	0	0	0	1	0	0	0	0	0	0	0	0	0	0	0	0	0	0	0	0	0
EFLPDPALVR	EFLPDPALVR	K	K	976	985	10	578.822	2		sp|Q9NPP4|NLRC4_HUMAN	Q9NPP4	NLRC4_HUMAN	NLRC4	NLR family CARD domain-containing protein 4			0	0	0	0	0	0	0	0	0	0	0	0	0	0	0	0	1	0	0	0	0	0	0	0	0	0	0	0	0	0	0	0	0
EFLVLVFK	EFLVLVFK	K	V	73	80	8	497.802	2		sp|Q9UBG3|CRNN_HUMAN	Q9UBG3	CRNN_HUMAN	CRNN	Cornulin			0	0	0	0	0	0	0	0	1	0	0	0	0	0	0	0	0	0	0	1	0	0	0	0	0	0	0	2.45847e+06	0	321116	102780	0	244044
EFQLPSSQISMVPNVGLK	EFQLPSSQISMVPNVGLK	R	F	91	108	18	987.522	2		sp|P17213|BPI_HUMAN	P17213	BPI_HUMAN	BPI	Bactericidal permeability-increasing protein			0	0	0	0	0	0	0	0	0	0	0	0	0	0	0	0	2	0	0	0	0	0	0	0	0	0	0	0	0	0	0	0	0
EFQLPSSQISMVPNVGLK	EFQLPSSQISM[15.9949]VPNVGLK	R	F	91	108	18	664.015	3	11M(15.9949)	sp|P17213|BPI_HUMAN	P17213	BPI_HUMAN	BPI	Bactericidal permeability-increasing protein			0	0	0	0	0	0	0	0	1	0	0	0	0	0	0	0	0	0	1	1	1	0	0	0	0	0	0	0	0	0	0	0	0
EFQREDIALNYR	EFQREDIALNYR	R	D	277	288	12	777.389	2		sp|Q15080|NCF4_HUMAN	Q15080	NCF4_HUMAN	NCF4	Neutrophil cytosol factor 4			0	0	0	0	0	0	0	0	0	0	0	0	0	0	0	0	1	0	0	0	0	0	0	0	0	0	0	0	0	0	0	0	0
EFSGYVESGLK	EFSGYVESGLK	R	T	398	408	11	608.298	2		sp|P20073|ANXA7_HUMAN	P20073	ANXA7_HUMAN	ANXA7	Annexin A7			0	0	0	0	0	0	0	0	1	0	0	0	0	0	0	0	0	0	0	0	0	0	0	0	0	0	0	0	0	0	0	0	0
EFSIDVGYER	EFSIDVGYER	K	F	266	275	10	607.788	2		sp|P61158|ARP3_HUMAN	P61158	ARP3_HUMAN	ACTR3	Actin-related protein 3			0	0	0	0	0	0	0	0	1	0	0	0	0	0	0	0	1	0	0	0	0	0	0	0	0	0	0	0	0	5513786	0	0	0
EFTLEFSR	EFTLEFSR	K	D	482	489	8	514.756	2		sp|Q93084|AT2A3_HUMAN	Q93084	AT2A3_HUMAN	ATP2A3	Sarcoplasmic/endoplasmic reticulum calcium ATPase 3	ATP2A1, ATP2A2	sp|O14983|AT2A1_HUMAN, sp|P16615|AT2A2_HUMAN	0	0	0	0	0	0	0	0	0	0	0	0	0	0	0	0	0	0	0	1	0	0	0	0	0	0	0	0	0	0	0	0	0
EGAAHAFAQYNLDQFTPVK	EGAAHAFAQYNLDQFTPVK	R	I	48	66	19	1054.02	2		sp|P47755|CAZA2_HUMAN	P47755	CAZA2_HUMAN	CAPZA2	F-actin-capping protein subunit alpha-2			3	0	0	0	0	0	0	0	0	0	0	0	0	0	0	0	0	0	0	0	0	2500859	0	0	0	0	0	0	0	0	0	0	0
EGAAHAFAQYNLDQFTPVK	EGAAHAFAQYNLDQFTPVK	R	I	48	66	19	703.013	3		sp|P47755|CAZA2_HUMAN	P47755	CAZA2_HUMAN	CAPZA2	F-actin-capping protein subunit alpha-2			2	1	1	1	0	0	0	0	0	0	0	0	0	0	0	0	0	0	0	0	0	17290376	2.665e+06	10495838	4217528	0	0	0	0	0	0	0	0
EGAAHAFAQYNLDQFTPVKIEGYEDQVLITEHGDLGNGK	EGAAHAFAQYNLDQFTPVKIEGYEDQVLITEHGDLGNGK	R	F	48	86	39	855.818	5		sp|P47755|CAZA2_HUMAN	P47755	CAZA2_HUMAN	CAPZA2	F-actin-capping protein subunit alpha-2			0	0	0	0	0	0	0	0	0	0	0	0	0	0	0	0	0	0	1	1	1	0	0	0	0	0	0	0	0	0	0	0	0
EGAAHAFAQYNMDQFTPVK	EGAAHAFAQYNMDQFTPVK	R	I	48	66	19	1062.99	2		sp|P52907|CAZA1_HUMAN	P52907	CAZA1_HUMAN	CAPZA1	F-actin-capping protein subunit alpha-1			0	0	1	0	0	0	0	0	0	0	0	0	0	0	0	0	0	0	0	0	0	0	0	0	0	0	0	0	0	0	0	0	0
EGAAHAFAQYNMDQFTPVK	EGAAHAFAQYNMDQFTPVK	R	I	48	66	19	708.998	3		sp|P52907|CAZA1_HUMAN	P52907	CAZA1_HUMAN	CAPZA1	F-actin-capping protein subunit alpha-1			0	0	0	1	0	0	0	0	0	0	0	0	0	0	0	0	0	1	0	0	0	0	0	47474148	7004500	0	0	0	0	0	0	0	0
EGAAHAFAQYNMDQFTPVKIEGYEDQVLITEHGDLGNSR	EGAAHAFAQYNMDQFTPVKIEGYEDQVLITEHGDLGNSR	R	F	48	86	39	1088.51	4		sp|P52907|CAZA1_HUMAN	P52907	CAZA1_HUMAN	CAPZA1	F-actin-capping protein subunit alpha-1			0	0	1	0	0	0	0	0	0	0	0	0	0	0	0	0	0	2	0	0	0	0	0	0	0	0	0	0	0	0	0	0	0
EGAAHAFAQYNMDQFTPVKIEGYEDQVLITEHGDLGNSR	EGAAHAFAQYNMDQFTPVKIEGYEDQVLITEHGDLGNSR	R	F	48	86	39	871.013	5		sp|P52907|CAZA1_HUMAN	P52907	CAZA1_HUMAN	CAPZA1	F-actin-capping protein subunit alpha-1			2	0	0	0	0	1	0	0	0	0	0	0	0	0	0	0	2	2	0	1	0	8464267	0	0	0	0	0	0	0	0	0	0	0
EGAAHAFAQYNMDQFTPVK	EGAAHAFAQYNM[15.9949]DQFTPVK	R	I	48	66	19	714.33	3	12M(15.9949)	sp|P52907|CAZA1_HUMAN	P52907	CAZA1_HUMAN	CAPZA1	F-actin-capping protein subunit alpha-1			0	0	1	0	0	1	0	0	0	0	0	0	0	0	0	0	0	0	1	1	2	0	0	9671647	0	3.58046e+06	3.00509e+06	0	0	0	0	0	0
EGAAHAFAQYNMDQFTPVKIEGYEDQVLITEHGDLGNSR	EGAAHAFAQYNM[15.9949]DQFTPVKIEGYEDQVLITEHGDLGNSR	R	F	48	86	39	1092.51	4	12M(15.9949)	sp|P52907|CAZA1_HUMAN	P52907	CAZA1_HUMAN	CAPZA1	F-actin-capping protein subunit alpha-1			0	0	0	0	0	0	0	0	0	0	0	0	0	0	0	0	0	0	1	0	0	0	0	0	0	0	0	0	0	0	0	0	0
EGAAHAFAQYNMDQFTPVKIEGYEDQVLITEHGDLGNSR	EGAAHAFAQYNM[15.9949]DQFTPVKIEGYEDQVLITEHGDLGNSR	R	F	48	86	39	874.212	5	12M(15.9949)	sp|P52907|CAZA1_HUMAN	P52907	CAZA1_HUMAN	CAPZA1	F-actin-capping protein subunit alpha-1			0	0	0	0	0	0	0	0	0	0	0	0	0	0	0	0	0	0	1	2	1	0	0	0	0	0	0	0	0	0	0	0	0
EGDNVNYDWIHWDPEHSYEFK	EGDNVNYDWIHWDPEHSYEFK	R	H	167	187	21	670.79	4		sp|Q04446|GLGB_HUMAN	Q04446	GLGB_HUMAN	GBE1	1,4-alpha-glucan-branching enzyme			0	0	0	0	0	0	2	1	1	1	2	1	1	1	1	0	0	0	0	0	0	0	0	0	0	0	0	3.6414e+06	3.42445e+06	5.07181e+06	4.75232e+06	6695833	2618465
EGDPAIYAER	EGDPAIYAER	K	A	245	254	10	560.767	2		sp|Q9UGI8|TES_HUMAN	Q9UGI8	TES_HUMAN	TES	Testin			0	0	0	0	0	0	1	0	1	1	0	1	1	1	0	0	0	0	0	0	0	0	0	0	0	0	0	1.78492e+06	2.29845e+06	2239457	2.31998e+06	1.5506e+06	2.10857e+06
EGDYVLFHHEGGVDVGDVDAK	EGDYVLFHHEGGVDVGDVDAK	R	A	128	148	21	753.35	3		sp|P53396|ACLY_HUMAN	P53396	ACLY_HUMAN	ACLY	ATP-citrate synthase			0	0	0	0	0	0	0	1	0	0	0	0	0	0	0	0	0	0	0	0	0	0	0	0	0	0	0	0	670152	0	0	0	0
EGEIAMLGGVGEENEK	EGEIAMLGGVGEENEK	R	L	112	127	16	831.388	2		sp|Q8IUI8|CRLF3_HUMAN	Q8IUI8	CRLF3_HUMAN	CRLF3	Cytokine receptor-like factor 3			1	0	0	0	0	0	0	0	0	0	0	0	0	0	0	0	1	1	0	0	0	0	0	0	0	0	0	0	0	0	0	0	0
EGEQHVDDVSSALKR	EGEQHVDDVSSALKR	K	F	1019	1033	15	557.276	3		sp|Q96P48|ARAP1_HUMAN	Q96P48	ARAP1_HUMAN	ARAP1	Arf-GAP with Rho-GAP domain, ANK repeat and PH domain-containing protein 1			0	0	0	0	0	0	0	0	0	0	0	0	0	0	0	0	1	0	0	0	0	0	0	0	0	0	0	0	0	0	0	0	0
EGESLEDLMK	EGESLEDLMK	R	L	254	263	10	575.768	2		sp|P13796|PLSL_HUMAN	P13796	PLSL_HUMAN	LCP1	Plastin-2			1	0	1	1	0	1	0	0	0	0	0	0	0	0	0	0	1	1	1	0	0	0	0	63997612	27007914	7.15738e+06	12968734	0	0	0	0	0	0
EGFGHLSPTGTTEFWLGNEK	EGFGHLSPTGTTEFWLGNEK	K	I	239	258	20	736.352	3		sp|P02679|FIBG_HUMAN	P02679	FIBG_HUMAN	FGG	Fibrinogen gamma chain			0	0	0	0	0	0	0	1	0	0	0	0	0	0	0	0	0	0	0	0	0	0	0	0	0	0	0	0	1.24785e+06	485366	0	0	0
EGFLKGEDGEMVK	EGFLKGEDGEMVK	R	L	92	104	13	480.234	3		sp|P31944|CASPE_HUMAN	P31944	CASPE_HUMAN	CASP14	Caspase-14			0	0	0	0	0	0	0	0	1	0	0	0	0	0	0	0	0	0	0	0	0	0	0	0	0	0	1.53862e+06	0	0	3.02509e+06	0	583486	0
EGFLKGEDGEMVKLENLFEALNNK	EGFLKGEDGEMVKLENLFEALNNK	R	N	92	115	24	908.79	3		sp|P31944|CASPE_HUMAN	P31944	CASPE_HUMAN	CASP14	Caspase-14			0	0	0	0	0	0	0	0	2	0	0	0	0	0	0	0	0	0	0	0	0	0	0	0	0	0	0	0	0	8597275	0	0	0
EGFLKGEDGEMVKLENLFEALNNK	EGFLKGEDGEMVKLENLFEALNNK	R	N	92	115	24	681.844	4		sp|P31944|CASPE_HUMAN	P31944	CASPE_HUMAN	CASP14	Caspase-14			0	0	0	0	0	0	1	0	1	0	0	0	0	0	0	0	0	0	0	1	0	0	0	0	0	0	4.15266e+06	0	0	9532592	0	0	0
EGFLKGEDGEMVKLENLFEALNNK	EGFLKGEDGEM[15.9949]VKLENLFEALNNK	R	N	92	115	24	914.121	3	11M(15.9949)	sp|P31944|CASPE_HUMAN	P31944	CASPE_HUMAN	CASP14	Caspase-14			0	0	0	0	0	0	0	0	0	0	0	1	0	0	0	0	0	0	0	0	0	0	0	0	0	0	0	0	0	0	0	0	0
EGFLKGEDGEMVKLENLFEALNNK	EGFLKGEDGEM[15.9949]VKLENLFEALNNK	R	N	92	115	24	685.843	4	11M(15.9949)	sp|P31944|CASPE_HUMAN	P31944	CASPE_HUMAN	CASP14	Caspase-14			0	0	0	0	0	0	0	0	0	0	0	0	0	0	0	0	0	0	0	1	0	0	0	0	0	0	0	1.84166e+06	0	1.21012e+06	0	0	0
EGFLLALTQGR	EGFLLALTQGR	K	E	281	291	11	602.838	2		sp|Q9UJ70|NAGK_HUMAN	Q9UJ70	NAGK_HUMAN	NAGK	N-acetyl-D-glucosamine kinase			0	0	0	0	0	0	0	1	0	1	0	0	0	0	1	0	0	0	0	0	0	0	0	0	0	0	0	0	0	0	1338689	0	895032
EGGQTAPASTR	EGGQTAPASTR	R	L	554	564	11	537.762	2		sp|P06396|GELS_HUMAN	P06396	GELS_HUMAN	GSN	Gelsolin			0	0	0	0	0	0	1	1	1	1	1	1	1	1	1	1	1	1	1	1	1	3.8341e+06	4802514	12854762	8430849	1.47908e+06	3344437	2.43655e+06	3.05602e+06	481807	2.54256e+06	2.82001e+06	2.38542e+06
EGGSIPVTLTFQEATGK	EGGSIPVTLTFQEATGK	R	N	414	430	17	867.949	2		sp|Q96KP4|CNDP2_HUMAN	Q96KP4	CNDP2_HUMAN	CNDP2	Cytosolic non-specific dipeptidase			0	0	0	0	0	0	0	0	0	0	0	0	0	0	0	1	0	0	0	0	0	0	0	0	0	0	0	0	0	0	0	0	0
EGIHAQQKEPMIGVNQELAYFYPELFR	EGIHAQQKEPM[15.9949]IGVNQELAYFYPELFR	K	Q	140	166	27	1075.2	3	11M(15.9949)	contam_sp|P02662|CASA1_BOVIN	P02662	CASA1_BOVIN	CSN1S1	Alpha-S1-casein			0	0	0	0	0	0	0	0	0	0	0	1	0	0	0	0	0	0	0	0	0	0	0	0	0	0	0	0	0	0	0	0	0
EGIPGLYR	EGIPGLYR	K	G	438	445	8	452.748	2		sp|Q6NUK1|SCMC1_HUMAN	Q6NUK1	SCMC1_HUMAN	SLC25A24	Mitochondrial adenyl nucleotide antiporter SLC25A24			0	0	0	0	0	0	0	0	0	0	0	0	0	0	0	0	1	0	1	1	0	0	0	0	0	0	0	0	0	0	0	0	0
EGIPVMR	EGIPVMR	R	P	721	727	7	401.218	2		sp|Q14697|GANAB_HUMAN	Q14697	GANAB_HUMAN	GANAB	Neutral alpha-glucosidase AB			0	0	0	0	0	0	0	0	0	1	0	0	0	0	0	0	0	0	0	0	0	0	0	0	0	0	0	0	0	0	0	0	0
EGIVALR	EGIVALR	K	R	308	314	7	379.232	2		sp|P40227|TCPZ_HUMAN	P40227	TCPZ_HUMAN	CCT6A	T-complex protein 1 subunit zeta			0	0	0	0	0	0	0	0	0	0	0	0	0	0	0	0	1	0	0	0	0	0	0	0	0	0	0	0	0	0	0	0	0
EGKPYLVLGLLWQVIK	EGKPYLVLGLLWQVIK	K	I	218	233	16	619.373	3		sp|P13796|PLSL_HUMAN	P13796	PLSL_HUMAN	LCP1	Plastin-2			0	1	0	0	0	0	0	0	0	0	0	0	0	0	0	0	0	0	0	0	0	0	0	0	0	0	0	0	0	0	0	0	0
EGLEAAR	EGLEAAR	K	L	233	239	7	373.196	2		sp|Q93088|BHMT1_HUMAN	Q93088	BHMT1_HUMAN	BHMT	Betaine--homocysteine S-methyltransferase 1			0	0	0	0	0	0	0	1	0	0	0	0	0	0	0	0	0	0	0	0	0	0	0	0	0	0	0	0	3.94441e+06	0	0	0	0
EGLELPEDEEEKKK	EGLELPEDEEEKKK	K	Q	547	560	14	558.281	3		sp|P07900|HS90A_HUMAN	P07900	HS90A_HUMAN	HSP90AA1	Heat shock protein HSP 90-alpha	HSP90AA5P, HSP90AB1, HSP90AB3P	sp|P08238|HS90B_HUMAN, sp|Q58FF7|H90B3_HUMAN, sp|Q58FG0|HS905_HUMAN	0	0	0	0	0	0	0	0	0	0	0	0	0	0	1	0	0	0	0	0	0	0	0	0	0	0	0	2.54133e+06	2969317	1776806	2.07349e+06	1.67077e+06	1.98288e+06
EGLLAIFK	EGLLAIFK	R	S	217	224	8	445.771	2		sp|P14923|PLAK_HUMAN	P14923	PLAK_HUMAN	JUP	Junction plakoglobin	CTNNB1	sp|P35222|CTNB1_HUMAN	0	0	0	0	0	0	1	0	1	1	1	1	1	1	1	0	0	0	1	1	1	0	0	0	0	0	7.26741e+06	8807335	3.57303e+06	9667586	2.43041e+06	10703001	2.75715e+06
EGLVHSFDFQGFNGDWTAR	EGLVHSFDFQGFNGDWTAR	K	T	370	388	19	728.336	3		sp|Q9UBD6|RHCG_HUMAN	Q9UBD6	RHCG_HUMAN	RHCG	Ammonium transporter Rh type C			0	0	0	0	0	0	1	0	1	0	0	0	0	0	0	0	0	0	0	0	0	0	0	0	0	0	0	994866	0	230611	0	0	0
EGLYEQAFQLLR	EGLYEQAFQLLR	R	R	259	270	12	733.885	2		sp|Q15628|TRADD_HUMAN	Q15628	TRADD_HUMAN	TRADD	Tumor necrosis factor receptor type 1-associated DEATH domain protein			0	0	0	0	0	0	0	0	0	0	0	0	0	0	0	0	0	0	1	0	0	0	0	0	0	0	0	0	0	0	0	0	0
EGLYITEEIYK	EGLYITEEIYK	R	T	256	266	11	679.348	2		sp|P05089|ARGI1_HUMAN	P05089	ARGI1_HUMAN	ARG1	Arginase-1			0	0	0	0	0	0	1	1	1	0	1	0	0	0	1	0	0	0	1	1	1	0	0	0	0	3.09811e+06	10580346	4085534	3.88525e+06	2.23521e+06	0	4.38408e+06	0
EGMNIVEAMER	EGMNIVEAMER	K	F	134	144	11	639.794	2		sp|P62937|PPIA_HUMAN	P62937	PPIA_HUMAN	PPIA	Peptidyl-prolyl cis-trans isomerase A			0	0	0	0	0	0	0	0	0	0	0	0	0	0	0	0	1	0	0	0	0	0	0	0	0	0	0	0	0	0	0	0	0
EGMNIVEAMER	EGM[15.9949]NIVEAM[15.9949]ER	K	F	134	144	11	655.789	2	3M(15.9949)	sp|P62937|PPIA_HUMAN	P62937	PPIA_HUMAN	PPIA	Peptidyl-prolyl cis-trans isomerase A			0	0	0	0	0	0	0	1	0	0	0	0	0	0	0	0	0	0	0	0	0	0	0	0	0	0	0	0	0	0	0	0	0
EGNAIFTFPNTPVK	EGNAIFTFPNTPVK	K	C	187	200	14	767.899	2		sp|Q9Y6N5|SQOR_HUMAN	Q9Y6N5	SQOR_HUMAN	SQOR	Sulfide:quinone oxidoreductase, mitochondrial			0	0	0	0	0	0	0	0	0	0	0	0	0	0	0	0	1	1	0	0	0	0	0	0	0	0	0	0	0	0	0	0	0
EGNAVAVR	EGNAVAVR	R	L	10	17	8	408.222	2		sp|Q13418|ILK_HUMAN	Q13418	ILK_HUMAN	ILK	Integrin-linked protein kinase			0	0	0	0	0	0	0	0	0	0	0	0	0	0	0	0	1	0	0	0	0	0	0	0	0	0	0	0	0	0	0	0	0
EGNDLYHEMIESGVINLK	EGNDLYHEMIESGVINLK	R	D	242	259	18	687.67	3		sp|P06576|ATPB_HUMAN	P06576	ATPB_HUMAN	ATP5F1B	ATP synthase subunit beta, mitochondrial			0	0	0	0	0	0	1	1	1	1	1	1	1	1	1	0	1	0	1	1	1	0	0	0	0	0	0	1806432	2047862	1.80643e+06	1.42272e+06	1.87679e+06	799820
EGNPEEDLTADK	EGNPEEDLTADK	K	A	232	243	12	659.294	2		sp|P40121|CAPG_HUMAN	P40121	CAPG_HUMAN	CAPG	Macrophage-capping protein			0	0	0	0	0	0	0	0	0	0	0	0	0	0	0	1	1	1	0	0	0	0	0	0	0	0	0	0	0	0	0	0	0
EGPYDVVVLPGGNLGAQNLSESAAVK	EGPYDVVVLPGGNLGAQNLSESAAVK	K	E	64	89	26	862.113	3		sp|Q99497|PARK7_HUMAN	Q99497	PARK7_HUMAN	PARK7	Parkinson disease protein 7			0	0	0	0	0	0	0	0	0	0	0	0	0	0	0	0	0	0	0	1	0	0	0	0	0	0	0	0	0	0	0	0	0
EGPYSISVLYGDEEVPR	EGPYSISVLYGDEEVPR	R	S	1516	1532	17	955.462	2		sp|P21333|FLNA_HUMAN	P21333	FLNA_HUMAN	FLNA	Filamin-A			0	0	0	0	0	0	0	0	0	0	0	0	0	0	0	1	0	0	0	0	0	0	0	0	0	0	0	0	0	0	0	0	0
EGQEDQGLTK	EGQEDQGLTK	R	D	445	454	10	552.762	2		sp|P26599|PTBP1_HUMAN	P26599	PTBP1_HUMAN	PTBP1	Polypyrimidine tract-binding protein 1	PTBP3	sp|O95758|PTBP3_HUMAN	0	0	0	0	0	0	0	0	0	0	0	0	0	0	0	0	1	0	0	0	0	0	0	0	0	0	0	0	0	0	0	0	0
EGQTFYYAEDYHQQYLSK	EGQTFYYAEDYHQQYLSK	R	N	197	214	18	757.339	3		sp|Q9UJ68|MSRA_HUMAN	Q9UJ68	MSRA_HUMAN	MSRA	Mitochondrial peptide methionine sulfoxide reductase			0	1	0	0	0	0	0	0	0	0	0	0	0	0	0	0	0	0	0	0	0	0	289882	0	0	0	0	0	0	0	0	0	0
EGRPSGEAFVELESEDEVK	EGRPSGEAFVELESEDEVK	R	L	50	68	19	702.999	3		sp|P31943|HNRH1_HUMAN	P31943	HNRH1_HUMAN	HNRNPH1	Heterogeneous nuclear ribonucleoprotein H			0	0	1	0	0	0	0	0	0	0	0	0	0	0	0	0	0	0	0	0	0	0	0	6.1616e+06	0	0	0	0	0	0	0	0	0
EGSDSYAITFR	EGSDSYAITFR	R	A	675	685	11	623.291	2		sp|P16885|PLCG2_HUMAN	P16885	PLCG2_HUMAN	PLCG2	1-phosphatidylinositol 4,5-bisphosphate phosphodiesterase gamma-2			0	0	0	0	0	0	0	0	0	1	0	0	1	0	0	0	0	0	1	0	1	0	0	0	0	0	0	0	0	0	0	0	0
EGSEEDLDALEHMFR	EGSEEDLDALEHMFR	R	Q	30	44	15	889.388	2		sp|P31944|CASPE_HUMAN	P31944	CASPE_HUMAN	CASP14	Caspase-14			0	0	0	0	0	0	0	0	0	0	0	0	0	0	0	0	1	0	0	0	0	0	0	0	0	0	0	0	0	0	0	0	0
EGSEEDLDALEHMFR	EGSEEDLDALEHMFR	R	Q	30	44	15	593.261	3		sp|P31944|CASPE_HUMAN	P31944	CASPE_HUMAN	CASP14	Caspase-14			0	0	0	0	0	0	0	0	1	0	1	0	0	0	0	0	1	0	1	1	0	0	0	0	0	3.75682e+06	11797591	5.63708e+06	2.79522e+06	14622447	1.22685e+06	4.81884e+06	819134
EGSEEDLDALEHMFR	EGSEEDLDALEHM[15.9949]FR	R	Q	30	44	15	598.593	3	13M(15.9949)	sp|P31944|CASPE_HUMAN	P31944	CASPE_HUMAN	CASP14	Caspase-14			0	0	0	0	0	0	1	0	1	0	1	0	1	0	0	0	0	0	1	1	1	0	0	0	0	0	0	3935458	0	3553660	0	1.21326e+06	1.03507e+06
EGVSAAFAVK	EGVSAAFAVK	K	L	179	188	10	489.766	2		sp|Q7L1Q6|5MP2_HUMAN	Q7L1Q6	5MP2_HUMAN	BZW1	eIF5-mimic protein 2			0	0	0	0	0	0	0	0	0	0	0	0	0	0	0	0	0	0	1	0	1	0	0	0	0	0	0	0	0	0	0	0	0
EGWGGGGTR	EGWGGGGTR	K	S	882	890	9	438.702	2		sp|O00160|MYO1F_HUMAN	O00160	MYO1F_HUMAN	MYO1F	Unconventional myosin-If			0	0	0	0	0	0	0	0	0	0	0	0	0	0	0	0	0	0	1	0	0	0	0	0	0	0	0	0	0	0	0	0	0
EGWPSSAYGVTK	EGWPSSAYGVTK	K	I	187	198	12	641.309	2		sp|P16152|CBR1_HUMAN	P16152	CBR1_HUMAN	CBR1	Carbonyl reductase [NADPH] 1			0	0	0	0	1	1	0	0	0	0	0	0	0	0	0	0	0	0	0	0	0	0	0	0	0	20974876	14177584	0	0	0	0	0	0
EGYIPSNYVAR	EGYIPSNYVAR	K	V	125	135	11	634.817	2		sp|P08631|HCK_HUMAN	P08631	HCK_HUMAN	HCK	Tyrosine-protein kinase HCK			0	0	0	0	0	0	0	0	0	0	0	0	0	0	0	0	0	0	1	0	1	0	0	0	0	0	0	0	0	0	0	0	0
EHALLAYTLGVK	EHALLAYTLGVK	R	Q	135	146	12	657.874	2		sp|P68104|EF1A1_HUMAN	P68104	EF1A1_HUMAN	EEF1A1	Elongation factor 1-alpha 1	EEF1A1P5, EEF1A2	sp|Q05639|EF1A2_HUMAN, sp|Q5VTE0|EF1A3_HUMAN	1	1	1	1	1	1	1	1	1	1	1	1	1	1	1	1	1	1	1	1	1	13242836	7.39094e+06	19780044	1.68512e+06	32642178	15210481	11744158	18224258	28097304	5680845	4626977	5.55352e+06
EHALLAYTLGVK	EHALLAYTLGVK	R	Q	135	146	12	438.919	3		sp|P68104|EF1A1_HUMAN	P68104	EF1A1_HUMAN	EEF1A1	Elongation factor 1-alpha 1	EEF1A1P5, EEF1A2	sp|Q05639|EF1A2_HUMAN, sp|Q5VTE0|EF1A3_HUMAN	0	0	1	1	0	1	0	0	1	0	0	0	0	0	0	1	1	0	1	1	0	15552174	5.54947e+06	22489624	9407127	0	6.63051e+06	1.55188e+06	4195656	7.20475e+06	0	0	1283348
EHALTSGTIK	EHALTSGTIK	R	A	34	43	10	528.788	2		sp|Q15369|ELOC_HUMAN	Q15369	ELOC_HUMAN	ELOC	Elongin-C			0	0	0	0	0	0	1	0	1	1	0	1	1	0	1	0	0	0	0	0	0	0	0	0	0	0	0	0	0	0	0	0	0
EHGAFDAVK	EHGAFDAVK	R	C	776	784	9	487.24	2		sp|P11586|C1TC_HUMAN	P11586	C1TC_HUMAN	MTHFD1	C-1-tetrahydrofolate synthase, cytoplasmic			0	0	0	0	0	0	0	0	0	0	0	0	0	0	0	0	0	0	0	0	1	0	0	0	0	0	0	0	0	0	0	0	0
EHHTDEYEYDELIVR	EHHTDEYEYDELIVR	R	R	128	142	15	649.962	3		sp|P22735|TGM1_HUMAN	P22735	TGM1_HUMAN	TGM1	Protein-glutamine gamma-glutamyltransferase K			0	0	0	0	0	1	1	0	1	0	0	0	1	0	1	0	0	0	0	0	0	0	0	0	0	977112	2.73846e+06	2.81603e+06	2.09655e+06	3.14173e+06	568725	1.90028e+06	1117739
EHILLAR	EHILLAR	R	Q	166	172	7	426.259	2		sp|P49411|EFTU_HUMAN	P49411	EFTU_HUMAN	TUFM	Elongation factor Tu, mitochondrial			0	0	0	0	0	0	0	0	0	0	0	0	0	0	0	0	1	0	0	0	0	0	0	0	0	0	0	0	0	0	0	0	0
EHLMLEEELR	EHLMLEEELR	K	N	1716	1725	10	433.552	3		sp|P15924|DESP_HUMAN	P15924	DESP_HUMAN	DSP	Desmoplakin			0	1	0	0	0	0	0	0	0	0	0	0	0	0	0	0	0	0	0	0	0	937001	1.15069e+06	0	229077	0	0	0	0	0	0	0	0
EHNSFVER	EHNSFVER	R	C	537	544	8	509.241	2		sp|Q9UM07|PADI4_HUMAN	Q9UM07	PADI4_HUMAN	PADI4	Protein-arginine deiminase type-4			0	0	0	0	0	0	0	0	0	0	0	0	0	0	0	0	0	0	0	0	1	0	0	0	0	0	0	0	0	0	0	0	0
EHQHEEIQNVR	EHQHEEIQNVR	K	N	240	250	11	709.842	2		sp|Q6DD88|ATLA3_HUMAN	Q6DD88	ATLA3_HUMAN	ATL3	Atlastin-3			0	0	0	0	0	0	0	0	0	0	0	0	0	0	0	0	1	0	0	0	0	0	0	0	0	0	0	0	0	0	0	0	0
EHQHEEIQNVR	EHQHEEIQNVR	K	N	240	250	11	473.564	3		sp|Q6DD88|ATLA3_HUMAN	Q6DD88	ATLA3_HUMAN	ATL3	Atlastin-3			0	0	0	0	0	0	0	0	0	0	0	0	0	0	0	0	1	0	0	0	0	0	0	0	0	0	0	0	0	0	0	0	0
EHQISPGDFPSLR	EHQISPGDFPSLR	R	K	345	357	13	741.87	2		sp|Q9H4M9|EHD1_HUMAN	Q9H4M9	EHD1_HUMAN	EHD1	EH domain-containing protein 1			0	0	0	0	0	0	1	1	1	1	0	0	0	0	0	0	2	1	1	0	1	0	0	0	0	0	0	0	0	942059	1646341	0	860736
EHQISPGDFPSLR	EHQISPGDFPSLR	R	K	345	357	13	494.916	3		sp|Q9H4M9|EHD1_HUMAN	Q9H4M9	EHD1_HUMAN	EHD1	EH domain-containing protein 1			1	0	0	0	0	0	0	0	0	0	0	1	0	0	0	1	1	1	1	1	1	5.6482e+06	0	520221	0	0	0	0	635214	0	832764	0	0
EHQISPGDFPSLRK	EHQISPGDFPSLRK	R	M	345	358	14	537.614	3		sp|Q9H4M9|EHD1_HUMAN	Q9H4M9	EHD1_HUMAN	EHD1	EH domain-containing protein 1			0	0	0	0	0	0	0	0	0	0	0	0	0	0	0	0	0	0	1	0	0	0	0	0	0	537383	0	0	0	0	0	0	0
EHQNFFGMDESLGPVAVSLR	EHQNFFGM[15.9949]DESLGPVAVSLR	K	R	227	246	20	750.36	3	8M(15.9949)	sp|Q96FS4|SIPA1_HUMAN	Q96FS4	SIPA1_HUMAN	SIPA1	Signal-induced proliferation-associated protein 1			0	0	0	0	0	0	1	0	1	0	0	0	0	0	0	0	0	0	0	0	0	0	0	0	0	0	0	414988	323846	303147	309247	249562	470732
EHVKPLFNMEDK	EHVKPLFNMEDK	R	I	256	267	12	496.25	3		sp|Q13867|BLMH_HUMAN	Q13867	BLMH_HUMAN	BLMH	Bleomycin hydrolase			0	0	0	0	0	0	0	0	1	0	1	0	0	0	0	0	0	0	0	0	0	0	0	0	0	0	10472160	0	0	5158853	0	7.234e+06	0
EIAEAYLGK	EIAEAYLGK	K	T	129	137	9	497.266	2		sp|P11142|HSP7C_HUMAN	P11142	HSP7C_HUMAN	HSPA8	Heat shock cognate 71 kDa protein			0	0	0	0	0	0	0	0	0	0	0	0	0	0	0	0	1	0	0	0	0	0	0	0	0	0	0	0	0	0	0	0	0
EIAEAYLGYPVTNAVITVPAYFNDSQR	EIAEAYLGYPVTNAVITVPAYFNDSQR	K	Q	129	155	27	1001.17	3		sp|P0DMV8|HS71A_HUMAN	P0DMV8	HS71A_HUMAN	HSPA1A	Heat shock 70 kDa protein 1A	HSPA1B	sp|P0DMV9|HS71B_HUMAN	0	0	0	0	0	0	0	0	0	0	0	0	0	0	0	0	0	1	0	0	0	0	0	0	0	0	0	0	0	0	0	0	0
EIAQDFK	EIAQDFK	R	T	74	80	7	425.719	2		sp|P68431|H31_HUMAN	P68431	H31_HUMAN	H3C1	Histone H3.1	H3-3A, H3-4, H3C15	sp|P84243|H33_HUMAN, sp|Q16695|H31T_HUMAN, sp|Q71DI3|H32_HUMAN	0	0	0	0	0	0	0	1	1	0	0	0	1	0	0	1	0	0	0	1	0	0	0	0	0	0	3960506	6464580	76180904	28035932	2.59041e+06	3.09041e+06	3.91862e+06
EIATNPEEAGK	EIATNPEEAGK	K	F	99	109	11	579.785	2		sp|P42331|RHG25_HUMAN	P42331	RHG25_HUMAN	ARHGAP25	Rho GTPase-activating protein 25			0	0	0	0	1	0	3	6	3	3	3	5	4	2	3	2	3	4	4	8	4	0	0	0	0	0	0	27713568800	40833900	18798385200	10231205	20526975000	10743241
EIATNPEEAGKFVFEIIPASWDQNR	EIATNPEEAGKFVFEIIPASWDQNR	K	M	99	123	25	1431.21	2		sp|P42331|RHG25_HUMAN	P42331	RHG25_HUMAN	ARHGAP25	Rho GTPase-activating protein 25			0	0	0	0	0	0	0	0	0	0	0	0	0	0	0	0	1	1	0	0	0	0	0	0	0	0	0	0	0	0	0	0	0
EIATNPEEAGKFVFEIIPASWDQNR	EIATNPEEAGKFVFEIIPASWDQNR	K	M	99	123	25	954.475	3		sp|P42331|RHG25_HUMAN	P42331	RHG25_HUMAN	ARHGAP25	Rho GTPase-activating protein 25			0	0	0	0	1	0	5	7	8	5	7	11	6	6	5	0	1	1	9	9	9	0	0	0	0	0	0	10582348800	9823189000	12265727000	15958656000	12317422600	14634658800
EIATNPEEAGKFVFEIIPASWDQNR	EIATNPEEAGKFVFEIIPASWDQNR	K	M	99	123	25	716.108	4		sp|P42331|RHG25_HUMAN	P42331	RHG25_HUMAN	ARHGAP25	Rho GTPase-activating protein 25			0	0	0	0	0	0	2	3	3	2	1	3	2	2	2	0	2	1	1	2	2	0	0	0	0	0	0	189068336	220659200	322951776	385935328	247572288	338265568
EIEDPEDR	EIEDPEDR	R	K	275	282	8	501.722	2		sp|P27824|CALX_HUMAN	P27824	CALX_HUMAN	CANX	Calnexin			0	0	0	0	0	0	1	1	0	0	0	0	0	0	0	0	0	0	0	0	0	0	0	0	0	0	0	0	0	0	0	0	0
EIENMILNDPDFQHEDLNFLTR	EIENMILNDPDFQHEDLNFLTR	R	S	35	56	22	901.762	3		sp|Q15067|ACOX1_HUMAN	Q15067	ACOX1_HUMAN	ACOX1	Peroxisomal acyl-coenzyme A oxidase 1			0	0	0	0	0	0	0	0	1	0	0	0	0	0	0	0	0	0	0	0	0	0	0	0	0	0	0	0	0	0	0	0	0
EIETQKQMYEEQIK	EIETQKQMYEEQIK	K	N	563	576	14	898.94	2		sp|P42331|RHG25_HUMAN	P42331	RHG25_HUMAN	ARHGAP25	Rho GTPase-activating protein 25			0	0	0	0	0	0	0	0	0	0	0	0	0	0	0	0	1	0	0	0	0	0	0	0	0	0	0	0	0	0	0	0	0
EIETQKQMYEEQIK	EIETQKQMYEEQIK	K	N	563	576	14	599.629	3		sp|P42331|RHG25_HUMAN	P42331	RHG25_HUMAN	ARHGAP25	Rho GTPase-activating protein 25			0	0	0	0	0	0	1	0	1	1	1	0	1	0	0	2	1	1	1	1	0	0	0	0	0	0	0	7452848	2.46301e+06	7844211	16485514	16701698	3.05404e+06
EIETQKQMYEEQIKNLEK	EIETQKQMYEEQIKNLEK	K	E	563	580	18	761.051	3		sp|P42331|RHG25_HUMAN	P42331	RHG25_HUMAN	ARHGAP25	Rho GTPase-activating protein 25			0	0	0	0	0	0	0	0	0	0	0	0	0	0	0	0	1	0	0	0	0	0	0	0	0	0	0	0	0	0	0	0	0
EIETQKQMYEEQIKNLEK	EIETQKQMYEEQIKNLEK	K	E	563	580	18	571.04	4		sp|P42331|RHG25_HUMAN	P42331	RHG25_HUMAN	ARHGAP25	Rho GTPase-activating protein 25			0	0	0	0	0	0	0	0	0	0	0	0	0	1	0	1	0	0	1	0	0	0	0	0	0	23994572	8.15844e+06	3.58009e+06	7.86192e+06	2.40928e+06	5.64145e+06	7385212	4.67687e+06
EIETQKQMYEEQIK	EIETQKQM[15.9949]YEEQIK	K	N	563	576	14	906.938	2	8M(15.9949)	sp|P42331|RHG25_HUMAN	P42331	RHG25_HUMAN	ARHGAP25	Rho GTPase-activating protein 25			0	0	0	0	0	0	0	0	0	0	0	0	0	0	0	0	1	0	0	0	0	0	0	0	0	0	0	0	0	0	0	0	0
EIETQKQMYEEQIK	EIETQKQM[15.9949]YEEQIK	K	N	563	576	14	604.961	3	8M(15.9949)	sp|P42331|RHG25_HUMAN	P42331	RHG25_HUMAN	ARHGAP25	Rho GTPase-activating protein 25			0	0	0	0	0	0	1	2	2	1	0	1	0	2	2	1	0	1	0	1	1	0	0	0	0	0	0	794824830	13213503	1.42114e+06	733594690	709421060	783130370
EIETQKQMYEEQIKNLEK	EIETQKQM[15.9949]YEEQIKNLEK	K	E	563	580	18	766.382	3	8M(15.9949)	sp|P42331|RHG25_HUMAN	P42331	RHG25_HUMAN	ARHGAP25	Rho GTPase-activating protein 25			0	0	0	0	0	0	0	0	0	0	0	0	0	0	0	0	0	0	1	0	1	0	0	0	0	0	31210928	13919210	14027942	0	20297736	17272114	0
EIETQKQMYEEQIKNLEK	EIETQKQM[15.9949]YEEQIKNLEK	K	E	563	580	18	575.039	4	8M(15.9949)	sp|P42331|RHG25_HUMAN	P42331	RHG25_HUMAN	ARHGAP25	Rho GTPase-activating protein 25			0	0	0	0	0	0	1	1	1	1	0	1	1	1	1	0	0	0	1	1	1	0	0	0	0	0	0	101837224	34700324	128839184	117537616	107884944	153818864
EIETYHNLLEGGQEDFESSGAGK	EIETYHNLLEGGQEDFESSGAGK	K	I	450	472	23	1255.57	2		sp|P35527|K1C9_HUMAN	P35527	K1C9_HUMAN	KRT9	Keratin, type I cytoskeletal 9			0	2	1	0	0	0	0	0	0	0	1	0	0	0	0	2	2	1	0	0	0	0	50353984	10383109	15951839	0	0	0	0	0	0	0	0
EIETYHNLLEGGQEDFESSGAGK	EIETYHNLLEGGQEDFESSGAGK	K	I	450	472	23	837.382	3		sp|P35527|K1C9_HUMAN	P35527	K1C9_HUMAN	KRT9	Keratin, type I cytoskeletal 9			2	2	1	2	1	0	1	1	2	1	1	1	2	1	1	1	2	1	2	1	1	22035024	8694996	232855008	543546110	460887232	222230560	508953888	550492930	333684800	265064416	884328190	291223328
EIGFSDK	EIGFSDK	K	Q	909	915	7	398.198	2		sp|P31327|CPSM_HUMAN	P31327	CPSM_HUMAN	CPS1	Carbamoyl-phosphate synthase [ammonia], mitochondrial			0	0	0	0	0	0	0	1	0	0	0	0	0	0	0	0	0	0	0	0	0	0	0	0	0	0	0	0	0	0	0	0	0
EIGTHKPLPGITVGDIGPK	EIGTHKPLPGITVGDIGPK	R	F	211	229	19	643.698	3		sp|Q15067|ACOX1_HUMAN	Q15067	ACOX1_HUMAN	ACOX1	Peroxisomal acyl-coenzyme A oxidase 1			0	0	0	0	0	0	0	1	1	0	0	0	0	0	0	0	0	0	0	0	0	0	0	0	0	0	0	0	1.30519e+06	1066100	0	0	0
EIIDLVLDR	EIIDLVLDR	K	I	113	121	9	543.314	2		sp|Q9BQE3|TBA1C_HUMAN	Q9BQE3	TBA1C_HUMAN	TUBA1C	Tubulin alpha-1C chain	TUBA1A, TUBA1B	sp|P68363|TBA1B_HUMAN, sp|Q71U36|TBA1A_HUMAN	0	0	0	0	0	1	1	1	1	1	1	1	1	1	0	0	1	1	1	1	1	0	0	5563498	0	4.09867e+06	4.4284e+06	2889803	0	0	0	0	0
EIIDPVLDR	EIIDPVLDR	K	I	113	121	9	535.298	2		sp|P68366|TBA4A_HUMAN	P68366	TBA4A_HUMAN	TUBA4A	Tubulin alpha-4A chain			0	0	0	0	0	0	1	1	1	1	1	1	1	0	1	0	1	0	1	1	1	0	0	7.41301e+06	5.05027e+06	11556228	10066421	6629814	6.20246e+06	13072756	4.38959e+06	3.56144e+06	4800985
EIKIEISELNR	EIKIEISELNR	K	V	391	401	11	672.38	2		sp|P35908|K22E_HUMAN	P35908	K22E_HUMAN	KRT2	Keratin, type II cytoskeletal 2 epidermal			1	2	0	1	1	0	1	0	1	1	1	1	1	1	1	0	1	0	0	1	1	2901940	0	0	5.32171e+06	11281474	6.89189e+06	7112511	5.35025e+06	2.56074e+06	3.07717e+06	8.26454e+06	5143860
EIKIEISELNR	EIKIEISELNR	K	V	391	401	11	448.589	3		sp|P35908|K22E_HUMAN	P35908	K22E_HUMAN	KRT2	Keratin, type II cytoskeletal 2 epidermal			2	1	0	0	0	0	0	0	0	0	0	0	0	0	0	0	1	0	0	0	0	6.60594e+06	13375611	0	16891358	0	0	0	0	0	0	0	0
EILVEVLTK	EILVEVLTK	R	R	447	455	9	522.321	2		sp|Q13459|MYO9B_HUMAN	Q13459	MYO9B_HUMAN	MYO9B	Unconventional myosin-IXb			0	0	0	0	0	0	0	0	0	0	0	0	0	0	0	0	0	0	1	1	1	0	0	0	0	0	0	0	0	0	0	0	0
EILVGDVGQTVDDPYATFVK	EILVGDVGQTVDDPYATFVK	K	M	54	73	20	1083.55	2		sp|P23528|COF1_HUMAN	P23528	COF1_HUMAN	CFL1	Cofilin-1			2	0	1	1	0	0	0	0	0	0	0	0	0	0	0	1	2	1	0	0	0	19797160	0	36728016	4.89499e+06	0	0	0	0	0	0	0	0
EILVGDVGQTVDDPYATFVK	EILVGDVGQTVDDPYATFVK	K	M	54	73	20	722.704	3		sp|P23528|COF1_HUMAN	P23528	COF1_HUMAN	CFL1	Cofilin-1			0	0	1	0	0	0	0	0	0	0	0	0	0	0	0	1	1	2	0	0	0	17612530	0	28479566	0	0	0	0	0	0	0	0	0
EIQAQNFFSSFTLMK	EIQAQNFFSSFTLM[15.9949]K	R	L	292	306	15	602.962	3	14M(15.9949)	sp|Q9UJ70|NAGK_HUMAN	Q9UJ70	NAGK_HUMAN	NAGK	N-acetyl-D-glucosamine kinase			0	0	0	0	0	0	1	0	1	0	1	1	1	0	0	0	0	0	0	0	0	0	0	0	0	0	0	708428	710757	867463	463641	490720	819820
EIQKLETELQEATK	EIQKLETELQEATK	K	E	43	56	14	553.965	3		sp|Q13287|NMI_HUMAN	Q13287	NMI_HUMAN	NMI	N-myc-interactor			0	0	0	0	0	0	0	0	0	0	0	0	0	0	0	0	0	0	0	1	0	0	0	0	0	0	0	0	0	0	0	0	0
EITALAPSTMK	EITALAPSTMK	K	I	316	326	11	581.313	2		sp|P60709|ACTB_HUMAN	P60709	ACTB_HUMAN	ACTB	Actin, cytoplasmic 1	ACTA1, ACTA2, ACTC1, ACTG1, ACTG2	sp|P62736|ACTA_HUMAN, sp|P63261|ACTG_HUMAN, sp|P63267|ACTH_HUMAN, sp|P68032|ACTC_HUMAN, sp|P68133|ACTS_HUMAN	0	0	0	0	0	1	1	0	0	1	0	0	1	1	0	1	1	1	0	0	0	0	0	0	0	9359023	46140008	37728188	17967746	47958436	79498912	62441684	9120526
EITALAPSTMK	EITALAPSTM[15.9949]K	K	I	316	326	11	589.31	2	10M(15.9949)	sp|P60709|ACTB_HUMAN	P60709	ACTB_HUMAN	ACTB	Actin, cytoplasmic 1	ACTA1, ACTA2, ACTC1, ACTG1, ACTG2	sp|P62736|ACTA_HUMAN, sp|P63261|ACTG_HUMAN, sp|P63267|ACTH_HUMAN, sp|P68032|ACTC_HUMAN, sp|P68133|ACTS_HUMAN	0	0	0	1	1	0	1	2	1	1	1	1	1	1	0	0	0	0	0	1	1	0	0	24900942	6.9999e+06	86060040	46983824	747140480	849515710	727243710	661996350	550227330	894268220
EITEIGLQGAQDR	EITEIGLQGAQDR	R	G	501	513	13	715.368	2		sp|P16050|LOX15_HUMAN	P16050	LOX15_HUMAN	ALOX15	Polyunsaturated fatty acid lipoxygenase ALOX15			0	0	0	0	0	0	0	0	1	1	1	0	1	1	1	0	0	0	1	1	0	0	0	0	0	0	0	0	0	1.38635e+06	1.89881e+06	0	0
EIYNQVNVVLK	EIYNQVNVVLK	K	D	34	44	11	659.872	2		sp|Q9NUQ9|CYRIB_HUMAN	Q9NUQ9	CYRIB_HUMAN	CYRIB	CYFIP-related Rac1 interactor B			1	0	0	0	0	0	0	0	0	0	0	0	0	0	0	0	0	1	0	1	1	5.253e+06	0	0	0	0	0	0	0	0	0	0	0
EKDILVLPLDLTDTGSHEAATK	EKDILVLPLDLTDTGSHEAATK	K	A	102	123	22	592.317	4		sp|Q9Y394|DHRS7_HUMAN	Q9Y394	DHRS7_HUMAN	DHRS7	Dehydrogenase/reductase SDR family member 7			0	0	0	0	0	0	0	0	0	0	0	0	0	0	0	0	0	0	1	0	0	0	0	0	0	0	0	0	0	0	0	0	0
EKEPEEELYDLSK	EKEPEEELYDLSK	K	V	154	166	13	804.885	2		sp|Q86UX7|URP2_HUMAN	Q86UX7	URP2_HUMAN	FERMT3	Fermitin family homolog 3			0	0	0	0	0	0	0	0	0	0	0	0	0	0	0	0	0	0	1	1	1	0	0	0	0	0	0	0	0	747844	806731	0	0
EKFGAVFLWDSGSSVGEITGHNK	EKFGAVFLWDSGSSVGEITGHNK	R	V	125	147	23	822.408	3		sp|O75083|WDR1_HUMAN	O75083	WDR1_HUMAN	WDR1	WD repeat-containing protein 1			0	0	0	0	0	0	1	1	1	1	1	1	0	1	0	0	0	0	0	0	0	0	0	0	0	0	0	5.79099e+06	5925548	5206530	7596313	5712790	6313287
EKFGAVFLWDSGSSVGEITGHNK	EKFGAVFLWDSGSSVGEITGHNK	R	V	125	147	23	617.058	4		sp|O75083|WDR1_HUMAN	O75083	WDR1_HUMAN	WDR1	WD repeat-containing protein 1			0	0	0	0	0	0	1	1	1	1	1	1	1	1	2	0	0	0	0	0	0	0	0	0	0	0	0	9769743	7.58712e+06	12775614	11091177	10282857	9656242
EKLCYVALDFEQEMATAASSSSLEK	EKLC[57.0215]YVALDFEQEMATAASSSSLEK	K	S	214	238	25	936.442	3	4C(57.0215)	sp|P60709|ACTB_HUMAN	P60709	ACTB_HUMAN	ACTB	Actin, cytoplasmic 1	ACTG1, POTEE	sp|P63261|ACTG_HUMAN, sp|Q6S8J3|POTEE_HUMAN	0	0	0	0	0	0	0	0	1	0	0	0	0	0	0	0	0	0	0	0	0	0	0	0	0	0	0	0	0	0	0	0	0
EKLEATINELV	EKLEATINELV	K	-	95	105	11	629.848	2		sp|P10599|THIO_HUMAN	P10599	THIO_HUMAN	TXN	Thioredoxin			1	1	1	1	0	0	0	0	0	0	0	0	0	0	0	0	1	1	0	0	0	118885720	31581204	54443636	31364460	0	0	0	0	0	0	0	0
EKMDISGLQVQDIVKPNTAHTFIITGR	EKM[15.9949]DISGLQVQDIVKPNTAHTFIITGR	R	K	417	443	27	757.654	4	3M(15.9949)	sp|Q5JSP0|FGD3_HUMAN	Q5JSP0	FGD3_HUMAN	FGD3	FYVE, RhoGEF and PH domain-containing protein 3			0	0	0	0	0	0	0	0	0	0	0	0	0	0	0	0	0	0	1	0	1	0	0	0	0	0	0	0	0	0	0	0	0
EKPGDWK	EKPGDWK	R	M	427	433	7	430.219	2		sp|P42331|RHG25_HUMAN	P42331	RHG25_HUMAN	ARHGAP25	Rho GTPase-activating protein 25			0	0	0	0	0	0	1	0	1	1	1	1	0	1	1	1	1	1	0	1	1	0	0	0	0	0	0	1522297860	2119178620	563203520	1738078460	1844796930	921021500
EKPGDWKMQSR	EKPGDWKMQSR	R	K	427	437	11	681.335	2		sp|P42331|RHG25_HUMAN	P42331	RHG25_HUMAN	ARHGAP25	Rho GTPase-activating protein 25			0	0	0	0	0	0	0	0	0	0	0	0	0	0	0	0	1	1	0	0	0	0	0	0	0	0	0	0	0	0	0	0	0
EKPGDWKMQSR	EKPGDWKMQSR	R	K	427	437	11	454.559	3		sp|P42331|RHG25_HUMAN	P42331	RHG25_HUMAN	ARHGAP25	Rho GTPase-activating protein 25			0	0	0	0	0	0	1	0	0	1	0	0	0	0	0	1	1	1	0	0	0	0	0	0	0	0	0	3055100	0	0	3173198	3.21489e+06	0
EKPGDWKMQSR	EKPGDWKM[15.9949]QSR	R	K	427	437	11	689.332	2	8M(15.9949)	sp|P42331|RHG25_HUMAN	P42331	RHG25_HUMAN	ARHGAP25	Rho GTPase-activating protein 25			0	0	0	0	0	0	0	0	0	0	1	0	1	0	0	0	0	0	0	0	1	0	0	0	0	0	0	0	0	0	0	0	0
EKPPITVVGDVGGR	EKPPITVVGDVGGR	K	I	237	250	14	475.268	3		sp|Q14558|KPRA_HUMAN	Q14558	KPRA_HUMAN	PRPSAP1	Phosphoribosyl pyrophosphate synthase-associated protein 1	PRPSAP2	sp|O60256|KPRB_HUMAN	0	0	0	0	0	0	0	0	0	0	0	0	0	0	0	0	0	0	1	0	1	0	0	0	0	0	0	0	0	0	0	0	0
EKPYFPIPEEYTFIQNVPLEDR	EKPYFPIPEEYTFIQNVPLEDR	K	V	463	484	22	908.79	3		sp|Q00839|HNRPU_HUMAN	Q00839	HNRPU_HUMAN	HNRNPU	Heterogeneous nuclear ribonucleoprotein U			0	0	0	0	0	0	1	1	2	2	0	1	0	1	1	0	0	1	1	1	1	0	0	0	0	0	0	0	0	3103368	0	0	1.89582e+06
EKSAIYQLEEEYENLLK	EKSAIYQLEEEYENLLK	R	A	244	260	17	700.356	3		sp|P15924|DESP_HUMAN	P15924	DESP_HUMAN	DSP	Desmoplakin			0	0	0	0	0	0	1	0	1	0	1	0	1	0	0	0	0	0	1	2	1	0	0	0	0	1.52494e+06	1.57545e+06	1.15303e+06	426450	1.53983e+06	222182	1.13792e+06	385080
EKVNELSK	EKVNELSK	K	D	50	57	8	473.764	2		contam_sp|P02662|CASA1_BOVIN	P02662	CASA1_BOVIN	CSN1S1	Alpha-S1-casein			0	0	0	0	0	0	0	1	0	0	0	1	0	0	0	0	0	0	0	0	0	0	0	0	0	0	0	0	233133	0	0	0	1433993
EKYEQFALYGYATTADGYAPEYPLPLIIK	EKYEQFALYGYATTADGYAPEYPLPLIIK	R	I	203	231	29	1108.9	3		sp|Q08554|DSC1_HUMAN	Q08554	DSC1_HUMAN	DSC1	Desmocollin-1			0	0	0	0	0	0	1	0	1	0	0	0	0	0	0	0	0	0	1	0	0	0	0	0	0	0	0	0	0	0	0	0	0
ELAEQTLNNIK	ELAEQTLNNIK	R	Q	297	307	11	636.843	2		sp|Q92499|DDX1_HUMAN	Q92499	DDX1_HUMAN	DDX1	ATP-dependent RNA helicase DDX1			0	0	0	0	0	0	0	0	1	1	0	0	0	0	0	0	0	0	1	0	1	0	0	0	0	0	0	0	0	0	0	0	0
ELAILLGMLDPAEKDEK	ELAILLGMLDPAEKDEK	R	G	109	125	17	629.004	3		sp|P30041|PRDX6_HUMAN	P30041	PRDX6_HUMAN	PRDX6	Peroxiredoxin-6			0	0	0	0	0	0	0	0	0	0	0	0	0	0	0	0	2	0	0	0	0	0	0	0	0	0	0	0	0	0	0	0	0
ELALPGELTQSR	ELALPGELTQSR	K	S	94	105	12	657.357	2		sp|O75436|VP26A_HUMAN	O75436	VP26A_HUMAN	VPS26A	Vacuolar protein sorting-associated protein 26A			0	0	0	0	0	0	1	1	1	1	1	0	0	1	1	0	0	0	0	0	0	0	0	0	0	0	0	2451478	2.66606e+06	3343007	2.41197e+06	2.74599e+06	2430841
ELAMPGEDLK	ELAMPGEDLK	K	F	399	408	10	551.776	2		sp|P49411|EFTU_HUMAN	P49411	EFTU_HUMAN	TUFM	Elongation factor Tu, mitochondrial			0	0	0	0	0	0	0	0	0	0	0	0	0	0	0	0	0	1	0	0	0	0	0	0	0	0	0	0	0	0	0	0	0
ELAQQIQK	ELAQQIQK	R	V	111	118	8	479.272	2		sp|P60842|IF4A1_HUMAN	P60842	IF4A1_HUMAN	EIF4A1	Eukaryotic initiation factor 4A-I	EIF4A2	sp|Q14240|IF4A2_HUMAN	0	0	0	0	0	0	0	0	0	0	0	0	0	0	0	0	0	0	0	0	1	0	0	0	0	0	0	0	0	0	0	0	0
ELAQQVQQVADDYGK	ELAQQVQQVADDYGK	R	C	255	269	15	846.415	2		sp|Q92841|DDX17_HUMAN	Q92841	DDX17_HUMAN	DDX17	Probable ATP-dependent RNA helicase DDX17			0	0	0	0	0	0	0	0	0	0	0	0	0	0	0	2	0	0	0	0	0	0	0	0	0	0	0	0	0	0	0	0	0
ELASQPDVDGFLVGGASLKPEFVDIINAK	ELASQPDVDGFLVGGASLKPEFVDIINAK	K	Q	220	248	29	1010.53	3		sp|P60174|TPIS_HUMAN	P60174	TPIS_HUMAN	TPI1	Triosephosphate isomerase			0	0	0	0	0	0	1	2	1	0	0	0	0	0	0	0	0	0	0	0	0	0	0	0	0	0	0	0	4508395	7898067	0	0	0
ELDINTDGAVNFQEFLILVIK	ELDINTDGAVNFQEFLILVIK	K	M	57	77	21	1196.14	2		sp|P05109|S10A8_HUMAN	P05109	S10A8_HUMAN	S100A8	Protein S100-A8			1	1	1	2	0	0	0	0	0	0	0	0	0	0	0	0	2	2	0	0	0	0	4312790	27439952	26959482	0	0	0	0	0	0	0	0
ELDINTDGAVNFQEFLILVIK	ELDINTDGAVNFQEFLILVIK	K	M	57	77	21	797.765	3		sp|P05109|S10A8_HUMAN	P05109	S10A8_HUMAN	S100A8	Protein S100-A8			0	1	1	1	0	0	0	0	0	0	0	1	0	0	0	0	1	1	1	2	1	4.90925e+06	3192796	21381060	33558568	0	0	0	0	0	0	0	8998942
ELDINTDGAVNFQEFLILVIKMGVAAHKK	ELDINTDGAVNFQEFLILVIKM[15.9949]GVAAHKK	K	S	57	85	29	646.752	5	22M(15.9949)	sp|P05109|S10A8_HUMAN	P05109	S10A8_HUMAN	S100A8	Protein S100-A8			0	0	0	0	0	0	0	0	0	0	0	0	0	0	0	0	0	0	0	1	1	0	0	0	0	0	0	0	0	0	0	0	0
ELEAIFGRPVVDGEEGEPHSISPR	ELEAIFGRPVVDGEEGEPHSISPR	K	P	274	297	24	874.105	3		sp|P36507|MP2K2_HUMAN	P36507	MP2K2_HUMAN	MAP2K2	Dual specificity mitogen-activated protein kinase kinase 2			0	0	0	0	0	0	0	0	0	0	0	0	0	0	0	0	0	0	2	0	0	0	0	0	0	0	0	0	0	0	0	0	0
ELEEIVQPIISK	ELEEIVQPIISK	K	L	622	633	12	699.398	2		sp|P11021|BIP_HUMAN	P11021	BIP_HUMAN	HSPA5	Endoplasmic reticulum chaperone BiP			0	0	0	0	0	0	0	1	0	0	0	0	0	0	0	0	0	0	0	0	0	0	0	0	0	0	0	0	3.26783e+06	1.88755e+06	0	0	0
ELEESKYQYSEPR	ELEESKYQYSEPR	R	L	427	439	13	553.262	3		sp|Q01432|AMPD3_HUMAN	Q01432	AMPD3_HUMAN	AMPD3	AMP deaminase 3			0	0	0	0	0	0	0	1	0	0	0	0	1	0	1	0	0	0	0	0	0	0	0	0	0	0	0	661659	716661	0	0	0	0
ELELVYAR	ELELVYAR	R	A	767	774	8	496.774	2		sp|Q14764|MVP_HUMAN	Q14764	MVP_HUMAN	MVP	Major vault protein			0	0	0	0	0	0	0	0	1	0	0	0	0	0	0	0	0	0	0	0	0	0	0	0	0	0	0	0	0	539142	0	0	0
ELEQVCNPIISGLYQGAGGPGPGGFGAQGPK	ELEQVC[57.0215]NPIISGLYQGAGGPGPGGFGAQGPK	K	G	598	628	31	1019.17	3	6C(57.0215)	sp|P0DMV8|HS71A_HUMAN	P0DMV8	HS71A_HUMAN	HSPA1A	Heat shock 70 kDa protein 1A	HSPA1B	sp|P0DMV9|HS71B_HUMAN	0	0	0	0	0	0	0	0	1	0	0	0	0	0	0	2	0	0	0	0	0	0	0	0	0	0	0	0	0	0	0	0	0
ELESQISELQEDLESER	ELESQISELQEDLESER	R	A	1108	1124	17	1017.48	2		sp|P35579|MYH9_HUMAN	P35579	MYH9_HUMAN	MYH9	Myosin-9			0	0	0	0	0	0	0	0	0	0	0	0	0	0	0	0	1	0	0	0	0	0	0	0	0	0	0	0	0	0	0	0	0
ELETVDFKDKLEETK	ELETVDFKDKLEETK	K	G	115	129	15	608.647	3		sp|P36952|SPB5_HUMAN	P36952	SPB5_HUMAN	SERPINB5	Serpin B5			0	0	0	0	0	0	1	0	1	0	0	0	0	0	0	0	0	0	0	0	0	0	0	0	0	0	0	0	0	5.17564e+06	0	0	0
ELGGFTEK	ELGGFTEK	K	A	70	77	8	440.724	2		sp|P30536|TSPO_HUMAN	P30536	TSPO_HUMAN	TSPO	Translocator protein			0	0	0	0	0	0	0	0	0	0	0	0	0	0	0	1	0	0	0	0	0	0	0	0	0	0	0	0	0	0	0	0	0
ELGVGIALR	ELGVGIALR	K	K	25	33	9	464.285	2		sp|Q01469|FABP5_HUMAN	Q01469	FABP5_HUMAN	FABP5	Fatty acid-binding protein 5			0	0	0	0	0	0	1	1	1	1	1	1	1	1	1	0	0	0	1	1	1	0	0	0	0	7.51924e+06	15367992	13349620	7124273	100815936	3.35234e+06	6.80379e+06	2.84985e+06
ELHINLIPNK	ELHINLIPNK	K	Q	75	84	10	397.568	3		sp|P07900|HS90A_HUMAN	P07900	HS90A_HUMAN	HSP90AA1	Heat shock protein HSP 90-alpha	HSP90AA2P	sp|Q14568|HS902_HUMAN	0	0	0	0	0	0	0	0	0	0	0	0	0	0	0	0	1	0	0	0	0	0	0	0	0	0	0	0	0	0	0	0	0
ELHINLIPNKQDR	ELHINLIPNKQDR	K	T	75	87	13	795.442	2		sp|P07900|HS90A_HUMAN	P07900	HS90A_HUMAN	HSP90AA1	Heat shock protein HSP 90-alpha			0	0	0	0	0	0	0	0	0	0	0	0	0	0	0	0	1	0	0	0	0	0	0	0	0	0	0	0	0	0	0	0	0
ELHINLIPNKQDR	ELHINLIPNKQDR	K	T	75	87	13	398.224	4		sp|P07900|HS90A_HUMAN	P07900	HS90A_HUMAN	HSP90AA1	Heat shock protein HSP 90-alpha			0	0	0	0	0	0	0	0	0	0	0	0	0	0	0	1	0	0	0	0	0	0	0	0	0	0	0	0	0	0	0	0	0
ELIIGDR	ELIIGDR	R	Q	208	214	7	408.235	2		sp|P25705|ATPA_HUMAN	P25705	ATPA_HUMAN	ATP5F1A	ATP synthase subunit alpha, mitochondrial			0	0	0	0	0	0	0	1	1	1	1	1	1	0	0	1	0	1	1	1	1	0	0	0	0	2226315	7.34813e+06	0	7.84991e+06	6.20598e+06	0	2.51975e+06	0
ELINSWVESQTNGIIR	ELINSWVESQTNGIIR	R	N	144	159	16	620.327	3		contam_sp|P01012|OVAL_CHICK	P01012	OVAL_CHICK	SERPINB14	Ovalbumin			0	0	0	0	0	1	1	0	0	0	1	0	0	1	1	0	0	0	1	0	1	0	0	0	0	7849872	3602221	3321964	2.10931e+06	1.93711e+06	481794	4059731	2.28536e+06
ELISMIQVVK	ELISMIQVVK	K	Q	1136	1145	10	580.341	2		sp|P08575|PTPRC_HUMAN	P08575	PTPRC_HUMAN	PTPRC	Receptor-type tyrosine-protein phosphatase C			0	0	0	0	0	0	0	1	1	1	0	0	0	0	0	0	0	0	0	0	0	0	0	0	0	0	0	2.48705e+06	2.43109e+06	2.75276e+06	1.91254e+06	3.94266e+06	1074839
ELISNASDALDK	ELISNASDALDK	R	I	42	53	12	638.325	2		sp|P08238|HS90B_HUMAN	P08238	HS90B_HUMAN	HSP90AB1	Heat shock protein HSP 90-beta	HSP90B1	sp|P14625|ENPL_HUMAN	0	0	0	0	0	0	0	0	0	0	0	0	0	0	0	1	0	1	0	0	1	0	0	0	0	0	0	0	0	0	0	0	0
ELISNASDALDKIR	ELISNASDALDKIR	R	Y	42	55	14	772.918	2		sp|P08238|HS90B_HUMAN	P08238	HS90B_HUMAN	HSP90AB1	Heat shock protein HSP 90-beta	HSP90B1	sp|P14625|ENPL_HUMAN	0	0	0	0	0	0	1	1	1	1	0	1	0	0	0	0	0	0	1	0	0	0	0	0	0	0	0	0	1.74386e+06	960368	946300	0	0
ELISNASDALDKIR	ELISNASDALDKIR	R	Y	42	55	14	515.614	3		sp|P08238|HS90B_HUMAN	P08238	HS90B_HUMAN	HSP90AB1	Heat shock protein HSP 90-beta	HSP90B1	sp|P14625|ENPL_HUMAN	0	0	0	0	0	0	0	0	0	0	0	0	0	0	0	1	0	0	0	0	0	0	0	0	0	0	0	0	0	0	0	0	0
ELISNSSDALDK	ELISNSSDALDK	R	I	47	58	12	646.322	2		sp|P07900|HS90A_HUMAN	P07900	HS90A_HUMAN	HSP90AA1	Heat shock protein HSP 90-alpha	HSP90AA2P	sp|Q14568|HS902_HUMAN	0	0	0	0	0	0	2	1	1	1	1	1	1	1	0	1	1	1	1	1	1	0	0	0	0	0	0	4564155	6530270	6974472	4538552	4202481	4399942
ELISNSSDALDKIR	ELISNSSDALDKIR	R	Y	47	60	14	780.915	2		sp|P07900|HS90A_HUMAN	P07900	HS90A_HUMAN	HSP90AA1	Heat shock protein HSP 90-alpha			0	0	0	0	0	0	1	1	1	1	1	1	1	1	1	1	0	0	1	1	1	0	0	0	0	0	0	1.98266e+06	2.605e+06	2.33532e+06	1.78305e+06	0	1.51461e+06
ELISNSSDALDKIR	ELISNSSDALDKIR	R	Y	47	60	14	520.946	3		sp|P07900|HS90A_HUMAN	P07900	HS90A_HUMAN	HSP90AA1	Heat shock protein HSP 90-alpha			0	0	0	0	0	0	0	1	0	1	1	0	1	0	0	0	1	0	1	1	0	0	0	0	0	0	0	3.18369e+06	3.45587e+06	3.30518e+06	3.17691e+06	2994163	4.34279e+06
ELKELLEKEFR	ELKELLEKEFR	K	Q	32	42	11	478.605	3		sp|P20930|FILA_HUMAN	P20930	FILA_HUMAN	FLG	Filaggrin			0	0	0	0	0	0	0	0	1	0	0	0	0	0	0	0	0	0	0	0	0	0	0	0	0	3354799	3.92257e+06	3.80742e+06	0	24811572	0	1.17592e+06	0
ELLEKEFR	ELLEKEFR	K	Q	35	42	8	532.293	2		sp|P20930|FILA_HUMAN	P20930	FILA_HUMAN	FLG	Filaggrin			0	0	0	0	0	1	1	0	1	0	0	0	0	0	0	0	0	0	0	0	0	0	0	0	0	4462408	9135912	5.02764e+06	0	28574624	0	0	0
ELLFHPALFEVPSLK	ELLFHPALFEVPSLK	R	L	320	334	15	580.663	3		sp|Q9UHY1|NRBP_HUMAN	Q9UHY1	NRBP_HUMAN	NRBP1	Nuclear receptor-binding protein			0	0	0	0	0	0	0	0	0	0	0	0	0	0	0	0	0	0	1	0	0	0	0	0	0	0	0	221341	182382	155971	0	0	0
ELLFSHNQISILDLSEK	ELLFSHNQISILDLSEK	R	A	1224	1240	17	662.69	3		sp|Q5S007|LRRK2_HUMAN	Q5S007	LRRK2_HUMAN	LRRK2	Leucine-rich repeat serine/threonine-protein kinase 2			0	0	0	0	0	0	0	0	0	0	0	0	0	0	0	0	0	0	2	1	1	0	0	0	0	0	0	0	0	0	0	0	334466
ELLGPDFGYVTR	ELLGPDFGYVTR	K	E	384	395	12	683.854	2		sp|Q9Y2J8|PADI2_HUMAN	Q9Y2J8	PADI2_HUMAN	PADI2	Protein-arginine deiminase type-2			0	0	0	0	0	0	1	1	0	1	0	1	0	1	0	0	1	1	1	1	1	6.22327e+06	0	0	0	0	0	0	2.92407e+06	0	0	0	0
ELLLPNWQGSGSHGLTIAQR	ELLLPNWQGSGSHGLTIAQR	R	D	9	28	20	726.387	3		sp|Q09666|AHNK_HUMAN	Q09666	AHNK_HUMAN	AHNAK	Neuroblast differentiation-associated protein AHNAK			0	0	0	0	0	0	0	0	1	0	0	0	0	0	0	0	0	0	0	0	0	0	0	0	0	0	0	239584	0	344681	0	0	0
ELLLQPVTISR	ELLLQPVTISR	K	N	45	55	11	634.882	2		sp|P59998|ARPC4_HUMAN	P59998	ARPC4_HUMAN	ARPC4	Actin-related protein 2/3 complex subunit 4			0	0	0	0	0	0	0	0	0	0	0	0	0	0	0	0	1	0	0	0	0	0	0	0	0	0	0	0	0	0	0	0	0
ELLPGSVMLGFAR	ELLPGSVMLGFAR	R	D	173	185	13	695.381	2		sp|P80217|IN35_HUMAN	P80217	IN35_HUMAN	IFI35	Interferon-induced 35 kDa protein			0	0	0	0	0	0	0	0	0	0	0	0	0	0	0	1	1	0	0	0	0	0	0	0	0	0	0	0	0	0	0	0	0
ELLQELAEFMR	ELLQELAEFMR	R	R	44	54	11	689.855	2		sp|P98171|RHG04_HUMAN	P98171	RHG04_HUMAN	ARHGAP4	Rho GTPase-activating protein 4			0	0	0	0	0	0	0	0	0	1	0	0	1	1	0	0	0	0	0	0	2	0	0	0	0	0	0	1.4013e+06	1.98664e+06	0	1.39051e+06	1.82379e+06	0
ELLTLIR	ELLTLIR	K	S	594	600	7	429.276	2		sp|Q15067|ACOX1_HUMAN	Q15067	ACOX1_HUMAN	ACOX1	Peroxisomal acyl-coenzyme A oxidase 1			0	0	0	0	0	0	0	0	1	0	1	0	0	0	0	0	0	0	0	0	0	0	0	0	0	0	0	0	192140	349375	0	0	0
ELNDIRFEFTPGR	ELNDIRFEFTPGR	K	D	446	458	13	531.939	3		sp|O95747|OXSR1_HUMAN	O95747	OXSR1_HUMAN	OXSR1	Serine/threonine-protein kinase	STK39	sp|Q9UEW8|STK39_HUMAN	0	0	0	0	0	0	0	0	0	0	0	0	0	0	0	0	0	0	1	0	0	0	0	0	0	0	0	0	0	0	0	0	0
ELNYFAK	ELNYFAK	K	A	193	199	7	442.729	2		sp|P00558|PGK1_HUMAN	P00558	PGK1_HUMAN	PGK1	Phosphoglycerate kinase 1			0	0	0	0	0	0	0	0	0	1	1	1	0	1	0	0	0	0	0	0	0	0	0	0	0	0	0	0	0	1.70347e+06	0	0	1.95695e+06
ELPGFLQSGK	ELPGFLQSGK	K	D	40	49	10	538.293	2		sp|P25815|S100P_HUMAN	P25815	S100P_HUMAN	S100P	Protein S100-P			0	0	0	0	0	0	1	1	0	0	1	0	0	1	1	0	1	1	1	1	1	0	0	0	0	0	0	0	8523961	0	0	0	0
ELPGFLQSGKDKDAVDK	ELPGFLQSGKDKDAVDK	K	L	40	56	17	616.323	3		sp|P25815|S100P_HUMAN	P25815	S100P_HUMAN	S100P	Protein S100-P			0	0	0	0	0	0	1	0	1	0	1	0	1	1	0	0	0	0	1	1	0	0	0	0	0	5451992	3348466	4527202	0	4109188	3.6412e+06	3.52591e+06	3.61271e+06
ELPGFLQSGKDKDAVDK	ELPGFLQSGKDKDAVDK	K	L	40	56	17	462.494	4		sp|P25815|S100P_HUMAN	P25815	S100P_HUMAN	S100P	Protein S100-P			0	0	0	0	0	0	0	0	0	0	0	0	1	0	0	0	0	0	1	1	1	0	0	0	0	0	0	552863	0	1.04382e+06	481586	580533	677496
ELPVNAQNYVR	ELPVNAQNYVR	K	F	420	430	11	651.844	2		sp|P30520|PURA2_HUMAN	P30520	PURA2_HUMAN	ADSS2	Adenylosuccinate synthetase isozyme 2			1	1	0	1	0	0	0	0	0	0	0	0	0	0	0	0	0	0	0	0	0	3.09881e+06	4.15321e+06	5.11435e+06	3.9544e+06	0	0	0	0	0	0	0	0
ELQELVQYPVEHPDK	ELQELVQYPVEHPDK	R	F	488	502	15	608.644	3		sp|P55072|TERA_HUMAN	P55072	TERA_HUMAN	VCP	Transitional endoplasmic reticulum ATPase			0	0	0	0	0	0	0	0	1	0	0	0	0	0	0	0	0	0	0	0	0	0	0	0	0	0	0	0	0	1111950	0	0	0
ELQGVLR	ELQGVLR	K	Q	716	722	7	407.743	2		sp|Q13835|PKP1_HUMAN	Q13835	PKP1_HUMAN	PKP1	Plakophilin-1			0	0	0	0	0	0	0	0	1	0	0	0	0	0	0	0	0	0	0	0	0	0	0	0	0	0	1.86584e+06	0	0	2497323	0	0	0
ELQQALEGQLR	ELQQALEGQLR	R	E	391	401	11	642.849	2		sp|Q9H4E7|DEFI6_HUMAN	Q9H4E7	DEFI6_HUMAN	DEF6	Differentially expressed in FDCP 6 homolog			1	0	0	0	0	0	0	0	0	0	0	0	0	0	0	0	0	0	0	0	0	5212739	0	0	0	0	0	0	0	0	0	0	0
ELREVIELPLTNPELFQR	ELREVIELPLTNPELFQR	R	V	144	161	18	732.739	3		sp|P62333|PRS10_HUMAN	P62333	PRS10_HUMAN	PSMC6	26S proteasome regulatory subunit 10B			0	0	0	0	0	0	0	0	0	0	0	0	0	0	0	0	0	0	0	1	2	0	0	0	0	0	0	0	0	0	0	0	0
ELSEPSSTR	ELSEPSSTR	K	I	842	850	9	503.246	2		sp|P31327|CPSM_HUMAN	P31327	CPSM_HUMAN	CPS1	Carbamoyl-phosphate synthase [ammonia], mitochondrial			0	0	0	0	0	0	0	1	0	0	0	0	0	0	0	0	0	0	0	0	0	0	0	0	0	0	0	0	0	0	0	0	0
ELSLAGNELGDEGAR	ELSLAGNELGDEGAR	K	L	288	302	15	765.873	2		sp|P13489|RINI_HUMAN	P13489	RINI_HUMAN	RNH1	Ribonuclease inhibitor			0	0	0	0	0	0	0	0	0	0	0	0	0	0	0	0	0	0	1	1	0	0	0	0	0	0	0	0	0	0	0	0	0
ELSTVQESFLVK	ELSTVQESFLVK	K	I	228	239	12	690.374	2		sp|A8K2U0|A2ML1_HUMAN	A8K2U0	A2ML1_HUMAN	A2ML1	Alpha-2-macroglobulin-like protein 1			0	0	0	0	0	0	1	0	1	0	0	0	0	0	0	0	0	0	0	0	0	0	0	0	0	0	0	2.42349e+06	0	2990371	0	0	0
ELTGEDVLVR	ELTGEDVLVR	R	A	215	224	10	565.806	2		sp|Q16401|PSMD5_HUMAN	Q16401	PSMD5_HUMAN	PSMD5	26S proteasome non-ATPase regulatory subunit 5			0	0	0	0	0	0	0	0	0	0	0	0	0	0	0	1	0	0	1	0	0	0	0	0	0	400482	0	0	331228	305946	0	0	306751
ELTIGSK	ELTIGSK	K	L	41	47	7	374.216	2		sp|P06703|S10A6_HUMAN	P06703	S10A6_HUMAN	S100A6	Protein S100-A6			0	0	0	0	0	0	0	0	0	0	0	0	0	0	0	0	0	0	1	1	0	0	0	0	0	0	3.31776e+06	0	0	0	0	0	0
ELTPQVVSAAR	ELTPQVVSAAR	R	I	670	680	11	585.827	2		sp|P18206|VINC_HUMAN	P18206	VINC_HUMAN	VCL	Vinculin			0	0	0	0	0	0	0	0	0	0	1	1	1	0	1	0	0	0	1	1	1	0	0	0	0	0	2403575	0	791579	0	0	0	599830
ELTSELK	ELTSELK	K	E	163	169	7	410.226	2		sp|P80188|NGAL_HUMAN	P80188	NGAL_HUMAN	LCN2	Neutrophil gelatinase-associated lipocalin			0	0	1	0	0	0	0	0	0	0	0	0	0	0	0	0	0	0	0	0	0	0	0	0	0	0	0	0	0	0	0	0	0
ELTSELKENFIR	ELTSELKENFIR	K	F	163	174	12	739.896	2		sp|P80188|NGAL_HUMAN	P80188	NGAL_HUMAN	LCN2	Neutrophil gelatinase-associated lipocalin			1	1	0	0	1	1	1	1	1	2	0	0	1	1	1	0	0	0	1	1	1	0	0	0	0	29765050	14828406	0	1.83401e+06	1.91467e+06	0	0	0
ELTSELKENFIR	ELTSELKENFIR	K	F	163	174	12	493.6	3		sp|P80188|NGAL_HUMAN	P80188	NGAL_HUMAN	LCN2	Neutrophil gelatinase-associated lipocalin			0	0	1	0	0	1	1	1	1	0	1	0	0	0	0	1	0	1	1	1	1	0	0	45809436	32978926	34974940	30631320	1.77394e+06	1.76254e+06	2101339	1.00955e+06	1161977	1.36677e+06
ELTTEIDNNIEQISSYK	ELTTEIDNNIEQISSYK	K	S	346	362	17	998.989	2		sp|P13645|K1C10_HUMAN	P13645	K1C10_HUMAN	KRT10	Keratin, type I cytoskeletal 10			5	4	4	3	0	0	1	0	0	0	0	0	1	0	0	0	5	4	0	1	0	26221640	32846378	193560960	44395740	0	0	604747	0	0	0	0	0
ELTTEIDNNIEQISSYK	ELTTEIDNNIEQISSYK	K	S	346	362	17	666.328	3		sp|P13645|K1C10_HUMAN	P13645	K1C10_HUMAN	KRT10	Keratin, type I cytoskeletal 10			0	0	0	0	0	0	1	0	1	0	1	1	1	1	0	0	1	1	1	1	1	0	7.99501e+06	51314648	0	4.90991e+06	5674100	8424796	4869141	4312764	1582011	5581945	5.20241e+06
ELTTEIDNNIEQISSYKSEITELR	ELTTEIDNNIEQISSYKSEITELR	K	R	346	369	24	942.473	3		sp|P13645|K1C10_HUMAN	P13645	K1C10_HUMAN	KRT10	Keratin, type I cytoskeletal 10			0	0	0	1	0	0	2	0	0	0	0	0	1	0	0	1	0	1	1	1	0	0	0	0	0	0	0	0	0	0	0	0	0
ELTTEIDNNIEQISSYKSEITELRR	ELTTEIDNNIEQISSYKSEITELRR	K	N	346	370	25	746.132	4		sp|P13645|K1C10_HUMAN	P13645	K1C10_HUMAN	KRT10	Keratin, type I cytoskeletal 10			0	0	0	0	0	0	1	0	0	0	0	0	0	0	0	0	0	0	1	0	0	0	0	0	0	13757006	16042146	7.32071e+06	7895654	6.67787e+06	3350150	4317282	5627525
ELVALMSAIR	ELVALMSAIR	K	D	166	175	10	551.818	2		sp|P09960|LKHA4_HUMAN	P09960	LKHA4_HUMAN	LTA4H	Leukotriene A-4 hydrolase			0	0	0	0	0	0	1	1	1	1	1	1	1	1	1	0	0	0	1	0	0	0	0	0	0	0	0	12428503	14475525	14444100	15740223	15073953	6.19467e+06
ELVALMSAIRDGETPDPEDPSR	ELVALMSAIRDGETPDPEDPSR	K	K	166	187	22	800.057	3		sp|P09960|LKHA4_HUMAN	P09960	LKHA4_HUMAN	LTA4H	Leukotriene A-4 hydrolase			0	0	0	0	0	0	0	0	0	2	0	0	1	0	1	0	0	0	0	0	0	0	0	0	0	0	0	616844	1.66969e+06	571350	1816768	911848	807973
ELVALMSAIR	ELVALM[15.9949]SAIR	K	D	166	175	10	559.816	2	6M(15.9949)	sp|P09960|LKHA4_HUMAN	P09960	LKHA4_HUMAN	LTA4H	Leukotriene A-4 hydrolase			0	0	0	0	0	0	1	1	1	1	1	1	1	1	1	0	0	0	0	0	0	0	0	0	0	0	0	2888613	1.38834e+06	2.00576e+06	2.01756e+06	2.36401e+06	4.92297e+06
ELVALMSAIRDGETPDPEDPSR	ELVALM[15.9949]SAIRDGETPDPEDPSR	K	K	166	187	22	805.388	3	6M(15.9949)	sp|P09960|LKHA4_HUMAN	P09960	LKHA4_HUMAN	LTA4H	Leukotriene A-4 hydrolase			0	0	0	0	0	0	0	0	0	0	0	0	1	0	0	0	0	0	0	0	0	0	0	0	0	0	0	0	0	0	0	0	0
ELVDDSVNNVR	ELVDDSVNNVR	K	K	114	124	11	630.315	2		sp|P22061|PIMT_HUMAN	P22061	PIMT_HUMAN	PCMT1	Protein-L-isoaspartate(D-aspartate) O-methyltransferase			1	0	1	0	1	1	0	0	0	1	0	0	1	0	0	0	0	0	1	0	0	4.98967e+06	1.65765e+06	7728217	4.0083e+06	2.53491e+06	2.84438e+06	0	0	0	22894744	0	0
ELVELSQASPHDISNVLK	ELVELSQASPHDISNVLK	K	L	817	834	18	660.353	3		sp|Q92619|HMHA1_HUMAN	Q92619	HMHA1_HUMAN	ARHGAP45	Rho GTPase-activating protein 45			0	0	0	0	0	0	0	0	0	0	0	0	0	0	0	0	0	0	1	1	1	0	0	0	0	0	0	0	0	0	0	0	0
ELVNNLGEIYQK	ELVNNLGEIYQK	K	I	330	341	12	710.378	2		sp|Q9H4M9|EHD1_HUMAN	Q9H4M9	EHD1_HUMAN	EHD1	EH domain-containing protein 1			1	0	0	0	0	0	0	0	0	0	0	0	0	0	0	1	1	1	0	0	0	5481236	0	0	0	0	0	0	0	0	0	0	0
ELVSDANQHVK	ELVSDANQHVK	K	S	332	342	11	620.32	2		sp|P30153|2AAA_HUMAN	P30153	2AAA_HUMAN	PPP2R1A	Serine/threonine-protein phosphatase 2A 65 kDa regulatory subunit A alpha isoform			0	0	0	0	0	0	0	0	0	0	0	0	0	0	0	0	1	1	0	0	0	0	0	0	0	0	0	0	0	0	0	0	0
ELVYPPDYNPEGK	ELVYPPDYNPEGK	K	V	527	539	13	760.867	2		sp|P12956|XRCC6_HUMAN	P12956	XRCC6_HUMAN	XRCC6	X-ray repair cross-complementing protein 6			1	0	0	0	0	0	0	0	0	0	0	0	0	0	0	0	0	0	0	0	0	0	0	0	0	0	0	0	0	0	0	0	0
EMEAELEDER	EMEAELEDER	R	K	1593	1602	10	625.764	2		sp|P35579|MYH9_HUMAN	P35579	MYH9_HUMAN	MYH9	Myosin-9			1	0	0	0	0	0	0	0	0	0	0	0	0	0	0	0	0	0	0	0	0	2.70981e+06	892574	0	0	0	0	0	0	0	0	0	0
EMEENFAVEAANYQDTIGR	EMEENFAVEAANYQDTIGR	R	L	346	364	19	1093.99	2		sp|P08670|VIME_HUMAN	P08670	VIME_HUMAN	VIM	Vimentin			0	0	0	0	0	0	0	0	0	0	0	0	0	0	0	1	0	0	0	0	0	0	0	0	0	0	0	0	0	0	0	0	0
EMFPIEAGAINPENR	EMFPIEAGAINPENR	K	I	56	70	15	844.409	2		sp|P14598|NCF1_HUMAN	P14598	NCF1_HUMAN	NCF1	Neutrophil cytosol factor 1	NCF1B, NCF1C	sp|A6NI72|NCF1B_HUMAN, sp|A8MVU1|NCF1C_HUMAN	0	0	0	0	0	0	0	0	0	0	0	0	0	0	0	0	2	0	0	0	0	0	0	0	0	0	0	0	0	0	0	0	0
EMIFEDTNLK	EMIFEDTNLK	K	L	132	141	10	620.3	2		sp|P18031|PTN1_HUMAN	P18031	PTN1_HUMAN	PTPN1	Tyrosine-protein phosphatase non-receptor type 1			0	0	0	0	0	0	0	0	0	0	0	0	0	0	0	0	1	0	0	0	0	0	0	0	0	0	0	0	0	0	0	0	0
EMPNVFGK	EMPNVFGK	K	E	317	324	8	461.229	2		sp|Q9H4M9|EHD1_HUMAN	Q9H4M9	EHD1_HUMAN	EHD1	EH domain-containing protein 1			0	0	0	0	0	0	0	0	0	0	0	0	0	0	0	0	1	0	0	1	0	0	0	0	0	1.85613e+06	3.3748e+06	968750	628118	962978	1194283	1.08463e+06	0
EMVQNLMVLR	EMVQNLMVLR	K	F	206	215	10	616.828	2		sp|P11413|G6PD_HUMAN	P11413	G6PD_HUMAN	G6PD	Glucose-6-phosphate 1-dehydrogenase			1	1	1	0	0	1	0	0	0	0	0	0	0	0	0	0	1	1	1	0	0	46892704	24169916	32456740	6929810	0	6126947	0	0	994909	0	0	0
EMLAVDAPR	EM[15.9949]LAVDAPR	K	R	942	950	9	509.255	2	2M(15.9949)	sp|P14735|IDE_HUMAN	P14735	IDE_HUMAN	IDE	Insulin-degrading enzyme			0	0	0	0	0	0	0	0	1	0	0	0	0	0	0	0	0	0	0	0	0	0	0	0	0	0	0	0	0	2.3542e+06	0	0	0
EMLGGEIIPR	EM[15.9949]LGGEIIPR	K	S	580	589	10	565.797	2	2M(15.9949)	sp|Q16531|DDB1_HUMAN	Q16531	DDB1_HUMAN	DDB1	DNA damage-binding protein 1			0	0	0	0	0	0	0	0	0	0	0	0	0	0	0	0	0	0	0	0	1	0	0	0	0	0	0	0	0	0	0	0	0
EMLTTQAER	EM[15.9949]LTTQAER	R	F	121	129	9	547.761	2	2M(15.9949)	sp|P10916|MLRV_HUMAN	P10916	MLRV_HUMAN	MYL2	Myosin regulatory light chain 2, ventricular/cardiac muscle isoform			0	0	0	0	0	0	0	0	0	0	0	0	0	0	0	0	0	0	0	1	0	0	0	0	0	0	0	0	0	0	0	0	0
EMQDLGGGER	EM[15.9949]QDLGGGER	R	M	641	650	10	554.24	2	2M(15.9949)	sp|Q02413|DSG1_HUMAN	Q02413	DSG1_HUMAN	DSG1	Desmoglein-1			0	0	0	0	1	0	1	1	1	1	1	1	1	1	1	0	1	0	1	1	1	0	0	0	0	0	0	0	0	0	0	0	0
ENAGEDPGLAR	ENAGEDPGLAR	K	Q	43	53	11	564.768	2		sp|P81605|DCD_HUMAN	P81605	DCD_HUMAN	DCD	Dermcidin			0	0	0	0	0	0	1	1	1	0	1	1	1	1	0	1	0	0	1	1	1	0	0	0	3.39524e+06	31390624	34610980	22717488	30541334	16799708	13949175	21473748	16355202
ENEYSQFLSEHAGSSNAFTSGEHTNYYFDVSHEHLEGALDR	ENEYSQFLSEHAGSSNAFTSGEHTNYYFDVSHEHLEGALDR	K	F	124	164	41	780.011	6		sp|P14735|IDE_HUMAN	P14735	IDE_HUMAN	IDE	Insulin-degrading enzyme			0	0	0	0	0	0	0	0	1	0	0	0	0	0	0	0	0	0	0	0	0	0	0	0	0	0	0	0	0	0	0	0	0
ENFMTVDQDGSGTVEHHELR	ENFMTVDQDGSGTVEHHELR	K	Q	126	145	20	767.678	3		sp|P28676|GRAN_HUMAN	P28676	GRAN_HUMAN	GCA	Grancalcin			0	0	0	0	0	0	0	0	0	0	0	0	0	0	0	0	2	1	0	0	0	0	0	0	0	0	0	0	0	0	0	0	0
ENFMTVDQDGSGTVEHHELR	ENFMTVDQDGSGTVEHHELR	K	Q	126	145	20	576.01	4		sp|P28676|GRAN_HUMAN	P28676	GRAN_HUMAN	GCA	Grancalcin			0	0	0	0	0	0	0	0	0	0	0	0	0	0	0	0	1	1	0	0	0	0	0	2.03843e+06	0	0	0	0	0	0	0	0	0
ENFMTVDQDGSGTVEHHELR	ENFM[15.9949]TVDQDGSGTVEHHELR	K	Q	126	145	20	773.01	3	4M(15.9949)	sp|P28676|GRAN_HUMAN	P28676	GRAN_HUMAN	GCA	Grancalcin			0	0	0	0	0	0	1	1	1	2	2	1	2	1	0	0	0	0	1	1	1	0	0	0	0	0	0	2219741	2070281	1.27961e+06	0	0	0
ENFMTVDQDGSGTVEHHELR	ENFM[15.9949]TVDQDGSGTVEHHELR	K	Q	126	145	20	580.009	4	4M(15.9949)	sp|P28676|GRAN_HUMAN	P28676	GRAN_HUMAN	GCA	Grancalcin			0	0	0	0	0	0	1	1	0	0	0	0	1	0	0	0	0	1	1	0	1	0	0	0	0	0	0	0	4066331	2.97754e+06	0	0	3.23049e+06
ENGLEVLQEAFSR	ENGLEVLQEAFSR	R	C	1443	1455	13	746.375	2		sp|O75165|DJC13_HUMAN	O75165	DJC13_HUMAN	DNAJC13	DnaJ homolog subfamily C member 13			0	0	0	0	0	0	0	0	0	0	0	0	0	0	0	0	0	0	1	0	1	0	0	0	0	0	0	0	0	0	0	0	0
ENGLPLEYQEK	ENGLPLEYQEK	K	L	149	159	11	660.327	2		sp|O75223|GGCT_HUMAN	O75223	GGCT_HUMAN	GGCT	Gamma-glutamylcyclotransferase			0	0	0	0	1	1	0	0	1	0	0	0	0	0	0	0	0	0	1	0	0	0	0	0	0	3143696	11526803	0	0	9581506	0	0	0
ENGVYLIDVK	ENGVYLIDVK	R	F	2396	2405	10	575.311	2		sp|P21333|FLNA_HUMAN	P21333	FLNA_HUMAN	FLNA	Filamin-A			1	0	0	0	0	0	0	0	1	0	0	0	0	0	0	0	1	0	0	0	0	3.41745e+06	0	0	0	0	0	0	0	1.04e+06	0	0	0
ENIFGESR	ENIFGESR	K	A	497	504	8	476.23	2		sp|Q05655|KPCD_HUMAN	Q05655	KPCD_HUMAN	PRKCD	Protein kinase C delta type			0	0	0	0	0	0	0	0	0	1	1	0	0	1	0	0	0	0	0	0	1	0	0	0	0	0	0	0	0	1.061e+06	1.57515e+06	1113360	1.25792e+06
ENLGWQK	ENLGWQK	K	L	1151	1157	7	437.724	2		sp|P15924|DESP_HUMAN	P15924	DESP_HUMAN	DSP	Desmoplakin			0	0	0	0	0	0	0	0	1	0	0	0	0	0	0	0	0	0	0	0	0	0	0	0	0	0	0	0	0	7.02081e+06	0	0	0
ENLLDFIK	ENLLDFIK	K	H	223	230	8	496.277	2		sp|P07237|PDIA1_HUMAN	P07237	PDIA1_HUMAN	P4HB	Protein disulfide-isomerase			0	0	0	0	0	0	1	1	1	0	0	1	0	0	0	0	0	0	1	1	0	0	0	0	0	0	0	3.84207e+06	3.37893e+06	3293183	2948343	3164271	2.94991e+06
ENLPISGHK	ENLPISGHK	K	H	92	100	9	497.769	2		sp|P20930|FILA_HUMAN	P20930	FILA_HUMAN	FLG	Filaggrin			0	0	0	0	0	0	0	0	1	0	0	0	0	0	0	0	1	0	0	0	0	0	0	0	0	0	0	2.47117e+06	0	18061556	0	0	0
ENPVKGSPGVPSFAAGPPISEGK	ENPVKGSPGVPSFAAGPPISEGK	K	Y	327	349	23	741.386	3		sp|Q15517|CDSN_HUMAN	Q15517	CDSN_HUMAN	CDSN	Corneodesmosin			0	0	0	0	0	0	2	0	1	0	1	2	0	0	0	0	0	0	2	2	2	0	0	0	0	7.63084e+06	9445148	0	0	3.90932e+06	0	3.99091e+06	1.95769e+06
ENTQQHITAR	ENTQQHITAR	R	R	83	92	10	599.302	2		sp|P08311|CATG_HUMAN	P08311	CATG_HUMAN	CTSG	Cathepsin G			0	0	0	0	0	0	0	1	0	1	1	1	1	1	1	1	1	0	1	0	0	0	0	0	0	0	0	0	2.10191e+06	0	896519	715817	757782
ENTQQHITAR	ENTQQHITAR	R	R	83	92	10	399.87	3		sp|P08311|CATG_HUMAN	P08311	CATG_HUMAN	CTSG	Cathepsin G			0	0	0	0	1	0	1	1	1	1	1	1	1	1	1	0	1	1	1	1	0	0	0	0	0	2.20535e+06	3.75962e+06	4.88257e+06	5.76234e+06	3.75962e+06	4462643	3.72768e+06	4.13511e+06
ENVEAAQSYR	ENVEAAQSYR	R	R	18	27	10	583.775	2		sp|Q8IUI8|CRLF3_HUMAN	Q8IUI8	CRLF3_HUMAN	CRLF3	Cytokine receptor-like factor 3			0	0	0	0	0	0	0	0	0	0	0	0	0	0	0	0	1	1	0	0	1	0	0	0	0	0	0	0	0	0	0	0	0
ENVNLAQIR	ENVNLAQIR	R	T	123	131	9	528.793	2		sp|P48444|COPD_HUMAN	P48444	COPD_HUMAN	ARCN1	Coatomer subunit delta			0	0	0	0	0	0	0	0	1	0	0	0	0	0	0	0	0	0	1	0	0	0	0	0	0	0	0	0	0	0	0	0	0
ENYDVWAK	ENYDVWAK	K	V	581	588	8	512.74	2		sp|P42331|RHG25_HUMAN	P42331	RHG25_HUMAN	ARHGAP25	Rho GTPase-activating protein 25			0	0	0	0	0	0	2	2	2	2	1	2	1	2	1	0	0	0	2	1	1	0	0	0	0	0	0	694185790	871348290	750966460	1022988800	1016958460	574621180
ENYDVWAKVVR	ENYDVWAKVVR	K	L	581	591	11	460.242	3		sp|P42331|RHG25_HUMAN	P42331	RHG25_HUMAN	ARHGAP25	Rho GTPase-activating protein 25			0	0	0	0	0	0	0	0	0	0	1	1	0	0	1	0	0	0	1	0	0	0	0	0	0	0	0	0	0	0	0	0	0
EPAHLMSLFGGK	EPAHLMSLFGGK	K	P	531	542	12	643.832	2		sp|P06396|GELS_HUMAN	P06396	GELS_HUMAN	GSN	Gelsolin			1	1	0	0	0	0	0	0	0	1	0	0	0	0	0	0	1	1	1	0	0	3257161	3.29173e+06	0	0	0	0	0	0	0	0	0	0
EPAHLMSLFGGKPMIIYK	EPAHLMSLFGGKPMIIYK	K	G	531	548	18	1016.54	2		sp|P06396|GELS_HUMAN	P06396	GELS_HUMAN	GSN	Gelsolin			0	0	0	0	0	0	0	0	0	0	0	0	0	0	0	0	2	0	0	0	0	0	0	0	0	0	0	0	0	0	0	0	0
EPAHLMSLFGGKPMIIYK	EPAHLMSLFGGKPMIIYK	K	G	531	548	18	678.03	3		sp|P06396|GELS_HUMAN	P06396	GELS_HUMAN	GSN	Gelsolin			0	0	0	0	0	0	0	0	0	0	0	0	0	0	0	1	2	1	0	0	0	0	0	0	0	0	0	0	0	0	0	0	0
EPAHLMSLFGGKPMIIYK	EPAHLMSLFGGKPMIIYK	K	G	531	548	18	508.774	4		sp|P06396|GELS_HUMAN	P06396	GELS_HUMAN	GSN	Gelsolin			0	0	0	0	0	0	0	0	0	0	0	0	0	0	0	1	0	0	0	0	0	0	0	0	0	0	0	0	0	0	0	0	0
EPAHLMSLFGGKPMIIYK	EPAHLMSLFGGKPM[15.9949]IIYK	K	G	531	548	18	512.773	4	14M(15.9949)	sp|P06396|GELS_HUMAN	P06396	GELS_HUMAN	GSN	Gelsolin			0	0	0	0	0	0	0	0	0	1	1	0	0	0	1	0	0	0	0	1	0	0	0	0	0	0	3727671	0	0	0	0	0	0
EPAHLMSLFGGK	EPAHLM[15.9949]SLFGGK	K	P	531	542	12	434.889	3	6M(15.9949)	sp|P06396|GELS_HUMAN	P06396	GELS_HUMAN	GSN	Gelsolin			0	0	0	0	0	0	0	0	0	0	1	0	0	0	0	2	0	0	1	0	0	0	0	0	0	0	0	0	0	0	0	0	0
EPAHLMSLFGGKPMIIYK	EPAHLM[15.9949]SLFGGKPMIIYK	K	G	531	548	18	512.773	4	6M(15.9949)	sp|P06396|GELS_HUMAN	P06396	GELS_HUMAN	GSN	Gelsolin			0	0	0	0	0	0	0	0	0	0	0	0	0	0	0	1	0	0	1	0	1	0	0	0	0	0	0	0	0	867260	1.2315e+06	0	0
EPAHLMSLFGGKPMIIYK	EPAHLM[15.9949]SLFGGKPM[15.9949]IIYK	K	G	531	548	18	688.693	3	14M(15.9949)	sp|P06396|GELS_HUMAN	P06396	GELS_HUMAN	GSN	Gelsolin			0	0	0	0	0	0	0	0	0	1	0	0	0	0	0	0	0	0	1	0	1	0	0	0	0	0	0	27199388	29340174	24936562	21223616	24787790	32807658
EPAHLMSLFGGKPMIIYK	EPAHLM[15.9949]SLFGGKPM[15.9949]IIYK	K	G	531	548	18	516.772	4	14M(15.9949)	sp|P06396|GELS_HUMAN	P06396	GELS_HUMAN	GSN	Gelsolin			0	0	0	0	0	0	0	1	0	0	0	0	0	0	0	0	0	0	0	0	0	0	0	0	0	0	0	20011316	27037874	24681898	16457024	27997790	33123586
EPEEELYDLSK	EPEEELYDLSK	K	V	156	166	11	676.317	2		sp|Q86UX7|URP2_HUMAN	Q86UX7	URP2_HUMAN	FERMT3	Fermitin family homolog 3			0	0	0	0	0	0	0	0	0	0	0	0	0	0	0	0	0	0	1	0	0	0	0	0	0	0	0	0	0	0	0	0	0
EPELFQTVAEGLR	EPELFQTVAEGLR	K	Q	14	26	13	744.888	2		sp|Q9H4M9|EHD1_HUMAN	Q9H4M9	EHD1_HUMAN	EHD1	EH domain-containing protein 1			0	0	0	0	0	0	0	0	0	0	0	0	0	0	0	1	1	0	0	0	0	0	0	0	0	0	0	0	0	0	0	0	0
EPGLQIWR	EPGLQIWR	K	V	65	72	8	499.774	2		sp|P06396|GELS_HUMAN	P06396	GELS_HUMAN	GSN	Gelsolin			1	0	0	0	0	0	0	0	1	0	0	0	0	0	0	1	1	1	0	0	0	10340036	0	0	0	0	0	0	0	0	0	0	0
EPIYIITEFMAK	EPIYIITEFM[15.9949]AK	K	G	327	338	12	735.881	2	10M(15.9949)	sp|P08631|HCK_HUMAN	P08631	HCK_HUMAN	HCK	Tyrosine-protein kinase HCK			0	0	0	0	0	0	0	0	0	0	0	0	0	0	0	0	0	0	0	0	1	0	0	0	0	0	0	0	0	0	0	0	0
EPMIGVNQELAYFYPELFR	EPM[15.9949]IGVNQELAYFYPELFR	K	Q	148	166	19	778.049	3	3M(15.9949)	contam_sp|P02662|CASA1_BOVIN	P02662	CASA1_BOVIN	CSN1S1	Alpha-S1-casein			0	0	0	0	0	0	1	0	0	0	0	1	0	0	0	0	0	0	0	0	0	0	0	0	0	0	0	0	0	0	0	0	8636290
EPPLLLGVLHPNTK	EPPLLLGVLHPNTK	K	L	74	87	14	509.968	3		sp|Q9HDC9|APMAP_HUMAN	Q9HDC9	APMAP_HUMAN	APMAP	Adipocyte plasma membrane-associated protein			0	0	0	0	0	0	0	1	0	0	0	0	1	0	0	0	0	0	0	0	0	0	0	0	0	0	0	0	0	0	0	0	0
EPSEGTPASSTDWLLSFAVYER	EPSEGTPASSTDWLLSFAVYER	R	H	368	389	22	814.72	3		sp|Q8IWB1|IPRI_HUMAN	Q8IWB1	IPRI_HUMAN	ITPRIP	Inositol 1,4,5-trisphosphate receptor-interacting protein			0	0	0	0	0	0	0	0	0	0	0	0	0	0	0	0	0	0	1	1	0	0	0	0	0	0	0	0	0	0	0	0	0
EPWLLPSQHNDIIR	EPWLLPSQHNDIIR	R	D	685	698	14	573.306	3		sp|Q14697|GANAB_HUMAN	Q14697	GANAB_HUMAN	GANAB	Neutral alpha-glucosidase AB			0	0	0	0	0	0	0	0	0	1	1	0	0	0	0	0	0	0	0	0	0	0	0	0	0	0	0	0	0	0	3015114	3.55679e+06	0
EQADFAIEALAK	EQADFAIEALAK	K	A	408	419	12	653.338	2		sp|P35579|MYH9_HUMAN	P35579	MYH9_HUMAN	MYH9	Myosin-9	MYH14	sp|Q7Z406|MYH14_HUMAN	0	0	0	0	0	0	0	1	1	0	1	0	1	1	0	0	0	0	0	0	0	0	0	0	0	0	3.76551e+06	2.93906e+06	4.57595e+06	4.99967e+06	2.62285e+06	2.81022e+06	2.37464e+06
EQAGGDATENFEDVGHSTDAR	EQAGGDATENFEDVGHSTDAR	R	E	53	73	21	735.981	3		sp|P00167|CYB5_HUMAN	P00167	CYB5_HUMAN	CYB5A	Cytochrome b5			0	0	0	0	0	0	0	1	0	0	0	0	0	0	0	0	0	0	0	0	0	0	0	0	0	0	0	0	2.15158e+06	0	0	0	0
EQALAKQFAEILHFTLRFDELK	EQALAKQFAEILHFTLRFDELK	R	M	125	146	22	662.611	4		sp|Q9NUQ9|CYRIB_HUMAN	Q9NUQ9	CYRIB_HUMAN	CYRIB	CYFIP-related Rac1 interactor B			0	0	0	0	0	0	0	0	0	0	0	0	0	0	0	0	0	0	1	1	0	0	0	0	0	0	0	0	0	0	0	0	0
EQDLQLEELR	EQDLQLEELR	R	Q	661	670	10	636.825	2		sp|O60763|USO1_HUMAN	O60763	USO1_HUMAN	USO1	General vesicular transport factor p115			0	0	0	0	0	0	0	0	0	0	0	0	0	0	0	0	0	0	1	0	0	0	0	0	0	0	0	0	0	0	0	0	0
EQEVNILK	EQEVNILK	R	K	1166	1173	8	486.772	2		sp|P35579|MYH9_HUMAN	P35579	MYH9_HUMAN	MYH9	Myosin-9			0	0	0	0	0	0	0	0	1	0	0	0	0	0	0	0	0	0	0	0	0	0	0	0	0	0	0	0	923554	3010353	0	0	0
EQFLDGDGWTSR	EQFLDGDGWTSR	K	W	25	36	12	705.818	2		sp|P27797|CALR_HUMAN	P27797	CALR_HUMAN	CALR	Calreticulin			0	0	0	0	0	0	0	0	1	0	0	0	0	0	0	0	0	0	0	0	0	0	0	0	0	0	0	0	0	1.15069e+06	0	0	0
EQGQNLAR	EQGQNLAR	K	Q	129	136	8	458.236	2		sp|P62834|RAP1A_HUMAN	P62834	RAP1A_HUMAN	RAP1A	Ras-related protein Rap-1A	RAP1B, RAP1BL	sp|A6NIZ1|RP1BL_HUMAN, sp|P61224|RAP1B_HUMAN	1	0	0	0	0	0	0	0	0	0	0	0	0	0	0	0	0	0	0	0	0	3.78506e+06	607770	0	0	0	0	0	0	0	0	0	0
EQGSWGR	EQGSWGR	K	E	66	72	7	410.191	2		sp|P47929|LEG7_HUMAN	P47929	LEG7_HUMAN	LGALS7	Galectin-7			0	0	0	0	0	0	0	0	1	0	0	0	0	0	0	0	0	0	0	0	0	0	0	0	0	0	0	0	0	2.24987e+06	0	0	0
EQGVLSFWR	EQGVLSFWR	K	G	64	72	9	561.29	2		sp|P05141|ADT2_HUMAN	P05141	ADT2_HUMAN	SLC25A5	ADP/ATP translocase 2	SLC25A6	sp|P12236|ADT3_HUMAN	0	0	0	0	0	0	0	0	0	0	0	0	0	0	0	1	1	0	0	0	0	0	0	0	0	0	0	0	0	0	0	0	0
EQIMVLNNK	EQIMVLNNK	R	F	166	174	9	544.792	2		sp|Q7Z794|K2C1B_HUMAN	Q7Z794	K2C1B_HUMAN	KRT77	Keratin, type II cytoskeletal 1b			0	0	0	0	0	0	0	0	0	1	1	0	0	0	0	0	0	0	0	0	0	0	0	0	0	0	0	0	0	0	0	0	0
EQIREDILENQFMDSR	EQIREDILENQFMDSR	K	M	93	108	16	674.99	3		sp|P28161|GSTM2_HUMAN	P28161	GSTM2_HUMAN	GSTM2	Glutathione S-transferase Mu 2			0	0	0	0	0	1	0	0	0	0	0	0	0	0	0	0	1	0	0	0	0	3.76176e+06	0	0	0	0	0	0	0	0	0	0	0
EQLAIAEFAR	EQLAIAEFAR	R	S	434	443	10	574.309	2		sp|P17987|TCPA_HUMAN	P17987	TCPA_HUMAN	TCP1	T-complex protein 1 subunit alpha			0	0	0	0	0	0	0	0	0	0	0	0	0	0	0	1	1	0	0	0	0	0	0	0	0	0	0	0	0	0	0	0	0
EQLEEEEEAKHNLEK	EQLEEEEEAKHNLEK	R	Q	1343	1357	15	618.962	3		sp|P35579|MYH9_HUMAN	P35579	MYH9_HUMAN	MYH9	Myosin-9			0	0	0	0	0	0	0	0	1	0	0	0	0	0	0	0	0	0	0	0	0	0	0	0	0	0	0	0	0	0	0	0	0
EQLGYIVFSGPR	EQLGYIVFSGPR	K	R	827	838	12	683.362	2		sp|P14735|IDE_HUMAN	P14735	IDE_HUMAN	IDE	Insulin-degrading enzyme			0	0	0	0	0	0	0	0	1	0	0	0	0	0	0	0	0	0	0	0	0	0	0	0	0	0	0	0	0	3.37177e+06	0	0	0
EQLWLANEGLITR	EQLWLANEGLITR	R	L	739	751	13	771.917	2		sp|P46940|IQGA1_HUMAN	P46940	IQGA1_HUMAN	IQGAP1	Ras GTPase-activating-like protein IQGAP1			0	0	0	0	0	0	0	0	0	0	0	0	0	0	0	0	1	0	1	0	0	0	0	0	0	0	0	0	0	0	0	0	0
EQMIQVQDSPEPDQLLATLEK	EQM[15.9949]IQVQDSPEPDQLLATLEK	R	Q	224	244	21	810.068	3	3M(15.9949)	sp|Q9UPN7|PP6R1_HUMAN	Q9UPN7	PP6R1_HUMAN	PPP6R1	Serine/threonine-protein phosphatase 6 regulatory subunit 1			0	0	0	0	0	0	0	0	0	0	0	0	0	0	0	0	0	0	1	1	1	0	0	0	0	0	0	0	0	0	0	0	0
EQQTLQVAVATGGR	EQQTLQVAVATGGR	R	V	415	428	14	729.389	2		sp|P52790|HXK3_HUMAN	P52790	HXK3_HUMAN	HK3	Hexokinase-3			0	0	0	0	0	0	1	1	0	0	0	1	1	1	1	1	0	0	0	1	1	0	0	0	0	0	0	7313780	4.47524e+06	0	0	0	10506173
EQTVSVSGAFQINTFDLR	EQTVSVSGAFQINTFDLR	K	V	334	351	18	1006.51	2		sp|P13473|LAMP2_HUMAN	P13473	LAMP2_HUMAN	LAMP2	Lysosome-associated membrane glycoprotein 2			0	0	0	0	0	0	0	0	0	0	0	0	0	0	0	0	2	0	0	0	0	0	0	0	0	0	0	0	0	0	0	0	0
EQVANSAFVER	EQVANSAFVER	K	V	492	502	11	625.312	2		sp|P08238|HS90B_HUMAN	P08238	HS90B_HUMAN	HSP90AB1	Heat shock protein HSP 90-beta	HSP90AB3P	sp|Q58FF7|H90B3_HUMAN	0	0	0	0	0	0	0	0	0	0	0	1	1	1	0	1	1	0	0	0	0	1.79968e+06	0	595229	0	0	0	0	0	0	0	0	0
EQVPGFTPR	EQVPGFTPR	K	L	29	37	9	515.769	2		sp|P11586|C1TC_HUMAN	P11586	C1TC_HUMAN	MTHFD1	C-1-tetrahydrofolate synthase, cytoplasmic			0	0	0	0	0	0	0	0	0	0	0	0	0	0	0	0	0	0	1	1	1	0	0	0	0	0	0	0	0	0	1.55499e+06	0	1.46697e+06
EQYEAMAER	EQYEAMAER	R	N	279	287	9	563.745	2		sp|P13646|K1C13_HUMAN	P13646	K1C13_HUMAN	KRT13	Keratin, type I cytoskeletal 13			0	0	0	0	1	0	1	0	1	0	0	0	1	0	0	0	0	0	0	1	0	0	0	0	0	6.80218e+06	3.64839e+06	36287924	2.92389e+06	13016198	0	0	0
EQYEAMAER	EQYEAM[15.9949]AER	R	N	279	287	9	571.743	2	6M(15.9949)	sp|P13646|K1C13_HUMAN	P13646	K1C13_HUMAN	KRT13	Keratin, type I cytoskeletal 13			0	0	0	0	0	0	0	0	0	0	0	0	0	0	0	0	0	0	0	1	0	0	0	0	0	0	0	0	0	0	0	0	0
EQYEEETEAKAELQR	EQYEEETEAKAELQR	R	V	1345	1359	15	618.29	3		sp|P12883|MYH7_HUMAN	P12883	MYH7_HUMAN	MYH7	Myosin-7	MYH6	sp|P13533|MYH6_HUMAN	0	0	0	0	0	0	0	0	0	0	0	0	0	0	0	0	0	0	0	1	0	0	0	0	0	0	0	0	0	0	0	0	0
EQYGQYALAVR	EQYGQYALAVR	R	G	228	238	11	649.33	2		sp|Q02413|DSG1_HUMAN	Q02413	DSG1_HUMAN	DSG1	Desmoglein-1			1	1	0	1	0	1	1	0	1	0	1	0	0	0	0	0	0	0	0	1	0	10076235	5456954	0	1202861	0	3.13062e+06	1.7449e+06	2.15682e+06	2447801	0	4096898	1.03466e+06
EQYNMLGGK	EQYNMLGGK	K	Y	451	459	9	520.247	2		sp|Q02413|DSG1_HUMAN	Q02413	DSG1_HUMAN	DSG1	Desmoglein-1			0	0	0	0	0	1	0	0	1	0	0	0	0	0	0	0	0	0	1	0	0	0	0	0	0	0	5.75365e+06	0	4.1241e+06	3.19855e+06	0	8597899	0
EQYNMLGGK	EQYNM[15.9949]LGGK	K	Y	451	459	9	528.245	2	5M(15.9949)	sp|Q02413|DSG1_HUMAN	Q02413	DSG1_HUMAN	DSG1	Desmoglein-1			0	0	0	0	0	0	0	0	0	0	0	0	1	0	0	0	0	0	0	0	0	0	0	0	0	0	0	0	0	0	0	0	0
ERAEISMLEGAVLDIR	ERAEISMLEGAVLDIR	K	Y	88	103	16	901.477	2		sp|P08515|GST26_SCHJA	P08515	GST26_SCHJA		Glutathione S-transferase class-mu 26 kDa isozyme			8	9	6	5	1	1	2	2	2	2	1	1	1	1	2	2	11	6	2	1	1	368726208	1013026430	2888804860	6120642600	101179488	135724560	29443384	34861160	24179340	45531172	27715832	25884836
ERAEISMLEGAVLDIR	ERAEISMLEGAVLDIR	K	Y	88	103	16	601.321	3		sp|P08515|GST26_SCHJA	P08515	GST26_SCHJA		Glutathione S-transferase class-mu 26 kDa isozyme			8	15	7	9	13	11	12	12	15	14	14	12	13	12	14	4	16	21	15	13	12	10399884300	28878250	16921937900	48151138000	21344337900	60111476	14947621	3627864830	4639634400	33527352	28553456	3684918530
ERAEISMLEGAVLDIR	ERAEISMLEGAVLDIR	K	Y	88	103	16	451.242	4		sp|P08515|GST26_SCHJA	P08515	GST26_SCHJA		Glutathione S-transferase class-mu 26 kDa isozyme			0	3	1	4	1	1	0	0	1	1	1	0	1	1	0	1	3	2	1	1	1	30668460	14774818	368230048	5.71641e+06	40423568	69736232	15796479	0	17549620	0	20915016	12984910
ERAEISMLEGAVLDIRYGVSR	ERAEISMLEGAVLDIRYGVSR	K	I	88	108	21	788.75	3		sp|P08515|GST26_SCHJA	P08515	GST26_SCHJA		Glutathione S-transferase class-mu 26 kDa isozyme			2	0	0	0	1	1	1	1	1	0	1	1	1	1	1	1	0	1	1	0	1	12770759	0	25630496	0	118055600	181068336	44855032	20220272	21481758	41641164	39810740	27160816
ERAEISMLEGAVLDIRYGVSR	ERAEISMLEGAVLDIRYGVSR	K	I	88	108	21	591.814	4		sp|P08515|GST26_SCHJA	P08515	GST26_SCHJA		Glutathione S-transferase class-mu 26 kDa isozyme			2	0	0	0	1	1	2	1	1	1	1	1	1	1	1	1	0	0	1	1	1	19802716	0	38495048	8734554	55511000	54563992	9542919	2.82464e+06	5.59728e+06	6661377	7.28887e+06	5.41607e+06
ERAEISMLEGAVLDIR	ERAEISM[15.9949]LEGAVLDIR	K	Y	88	103	16	909.475	2	7M(15.9949)	sp|P08515|GST26_SCHJA	P08515	GST26_SCHJA		Glutathione S-transferase class-mu 26 kDa isozyme			1	4	2	6	0	1	1	0	0	0	0	1	1	0	1	1	1	1	1	1	2	361002016	2087958400	948564100	2200438780	127599728	82634168	30429072	74963712	61780636	61840608	53320560	62507048
ERAEISMLEGAVLDIR	ERAEISM[15.9949]LEGAVLDIR	K	Y	88	103	16	606.652	3	7M(15.9949)	sp|P08515|GST26_SCHJA	P08515	GST26_SCHJA		Glutathione S-transferase class-mu 26 kDa isozyme			5	11	8	14	16	19	21	21	23	26	21	20	18	17	21	5	8	17	20	18	24	1803610750	17982238	5527450100	714800830	478316064	712515840	483494496	15573913	698344640	459567136	28951670	28216236000
ERAEISMLEGAVLDIR	ERAEISM[15.9949]LEGAVLDIR	K	Y	88	103	16	455.241	4	7M(15.9949)	sp|P08515|GST26_SCHJA	P08515	GST26_SCHJA		Glutathione S-transferase class-mu 26 kDa isozyme			2	0	0	1	1	1	1	1	1	1	1	0	1	1	1	1	1	1	1	1	1	16479109	0	61712204	31766318	137652800	43864144	88021176	49688912	78521712	38869152	79264776	89711224
ERAEISMLEGAVLDIRYGVSR	ERAEISM[15.9949]LEGAVLDIRYGVSR	K	I	88	108	21	794.081	3	7M(15.9949)	sp|P08515|GST26_SCHJA	P08515	GST26_SCHJA		Glutathione S-transferase class-mu 26 kDa isozyme			0	0	0	0	0	0	0	0	0	0	0	0	0	0	0	0	0	0	0	0	1	0	0	0	0	5.59596e+06	5881362	3.71897e+06	961847	1.17583e+06	1073551	1.91546e+06	3.04398e+06
ERAEISMLEGAVLDIRYGVSR	ERAEISM[15.9949]LEGAVLDIRYGVSR	K	I	88	108	21	595.813	4	7M(15.9949)	sp|P08515|GST26_SCHJA	P08515	GST26_SCHJA		Glutathione S-transferase class-mu 26 kDa isozyme			0	0	1	0	0	0	1	0	0	0	0	0	0	0	0	1	0	0	0	0	0	0	0	31291488	0	0	43034512	33266406	7.63937e+06	12372744	10919665	21845554	27397688
ERDFTSLENTVEER	ERDFTSLENTVEER	R	L	227	240	14	575.608	3		sp|Q07065|CKAP4_HUMAN	Q07065	CKAP4_HUMAN	CKAP4	Cytoskeleton-associated protein 4			0	0	0	0	0	0	0	0	1	0	0	0	0	0	0	0	0	0	0	0	0	0	0	0	0	0	0	0	0	0	0	0	0
EREQIKSLNNQFASFIDK	EREQIKSLNNQFASFIDK	R	V	180	197	18	723.043	3		sp|P04264|K2C1_HUMAN	P04264	K2C1_HUMAN	KRT1	Keratin, type II cytoskeletal 1			0	0	0	0	0	0	0	1	1	2	2	1	0	1	1	0	0	0	2	1	1	0	0	0	0	1.65802e+06	4439582	9315859	6161980	5387169	0	5076262	2.33736e+06
ERIPEAPAGPPSDFGLFLSDDDPK	ERIPEAPAGPPSDFGLFLSDDDPK	R	K	34	57	24	857.418	3		sp|Q9Y490|TLN1_HUMAN	Q9Y490	TLN1_HUMAN	TLN1	Talin-1			0	0	0	0	0	0	1	0	0	0	0	0	0	0	0	0	0	0	1	2	2	0	0	0	0	0	0	0	1232958	0	1356566	0	0
ERIPEAPAGPPSDFGLFLSDDDPKK	ERIPEAPAGPPSDFGLFLSDDDPKK	R	G	34	58	25	900.117	3		sp|Q9Y490|TLN1_HUMAN	Q9Y490	TLN1_HUMAN	TLN1	Talin-1			0	0	0	0	0	0	0	0	0	0	0	0	0	0	0	0	0	0	1	0	0	0	0	0	0	0	0	0	0	0	0	0	0
ERMEPTYQLSR	ERM[15.9949]EPTYQLSR	R	W	464	474	11	475.898	3	3M(15.9949)	sp|Q15833|STXB2_HUMAN	Q15833	STXB2_HUMAN	STXBP2	Syntaxin-binding protein 2			0	0	0	0	0	0	1	1	1	1	0	1	1	1	0	0	0	0	0	0	0	0	0	0	0	0	0	1.59415e+06	1.63553e+06	1.62729e+06	0	1.76374e+06	1.7558e+06
ERPIILDPADPTLNVAEGYR	ERPIILDPADPTLNVAEGYR	K	W	299	318	20	747.062	3		sp|Q15646|OASL_HUMAN	Q15646	OASL_HUMAN	OASL	2'-5'-oligoadenylate synthase-like protein			0	0	0	0	0	0	0	0	2	0	0	0	0	0	0	0	0	0	0	0	0	0	0	0	0	0	0	0	0	757523	0	0	0
ERVDFADSVTK	ERVDFADSVTK	R	Y	760	770	11	633.82	2		sp|O00160|MYO1F_HUMAN	O00160	MYO1F_HUMAN	MYO1F	Unconventional myosin-If			0	0	0	0	0	0	1	0	0	0	0	1	0	0	0	0	0	0	0	1	1	0	0	0	0	0	0	1.25299e+06	0	0	0	0	1.53698e+06
ESESAPGDFSLSVK	ESESAPGDFSLSVK	R	F	87	100	14	726.846	2		sp|P62993|GRB2_HUMAN	P62993	GRB2_HUMAN	GRB2	Growth factor receptor-bound protein 2			1	1	1	0	0	0	0	0	0	0	0	0	0	0	0	0	1	0	0	0	0	10924329	10281127	11205058	7.28397e+06	0	0	0	0	0	0	0	0
ESGHSNWLGDPEEPLTGFSWR	ESGHSNWLGDPEEPLTGFSWR	K	G	89	109	21	801.033	3		sp|Q6DD88|ATLA3_HUMAN	Q6DD88	ATLA3_HUMAN	ATL3	Atlastin-3			0	0	0	0	0	0	0	0	0	0	0	0	0	0	0	0	1	0	1	0	0	0	0	0	0	0	0	0	0	0	0	0	0
ESHATLVFHNLLGEIDQQYSR	ESHATLVFHNLLGEIDQQYSR	K	F	50	70	21	615.059	4		sp|P40763|STAT3_HUMAN	P40763	STAT3_HUMAN	STAT3	Signal transducer and activator of transcription 3			0	0	0	0	0	0	0	0	0	0	0	0	0	0	0	0	0	0	0	2	0	0	0	0	0	0	0	0	0	0	0	0	0
ESHRLPVDIAYK	ESHRLPVDIAYK	K	R	2382	2393	12	714.386	2		sp|P15924|DESP_HUMAN	P15924	DESP_HUMAN	DSP	Desmoplakin			0	0	0	0	0	0	0	0	0	0	1	0	0	0	0	0	0	0	0	0	0	0	0	0	0	0	0	0	0	0	0	0	0
ESHRLPVDIAYK	ESHRLPVDIAYK	K	R	2382	2393	12	476.593	3		sp|P15924|DESP_HUMAN	P15924	DESP_HUMAN	DSP	Desmoplakin			0	0	0	0	0	0	1	0	0	0	0	0	0	0	0	0	0	0	0	1	0	0	0	0	0	0	0	0	0	18403626	0	10056007	0
ESHRLPVDIAYKR	ESHRLPVDIAYKR	K	G	2382	2394	13	396.722	4		sp|P15924|DESP_HUMAN	P15924	DESP_HUMAN	DSP	Desmoplakin			0	0	0	0	0	1	1	0	1	0	1	0	0	0	1	1	0	0	1	1	1	0	0	0	0	9956761	13701589	5122967	0	10635374	0	4144686	0
ESIESEIR	ESIESEIR	R	R	701	708	8	481.743	2		sp|P55072|TERA_HUMAN	P55072	TERA_HUMAN	VCP	Transitional endoplasmic reticulum ATPase			0	0	0	0	0	0	0	0	1	0	0	0	0	0	0	0	0	0	0	0	0	0	0	0	0	0	0	0	0	0	0	0	0
ESILDGLKR	ESILDGLKR	R	A	197	205	9	515.798	2		sp|P23526|SAHH_HUMAN	P23526	SAHH_HUMAN	AHCY	Adenosylhomocysteinase	AHCYL1, AHCYL2	sp|O43865|SAHH2_HUMAN, sp|Q96HN2|SAHH3_HUMAN	0	0	0	0	0	0	0	1	1	0	0	0	0	0	0	0	0	0	0	0	0	0	0	0	0	0	0	0	2.15873e+06	0	0	0	0
ESKKEDLVFIFWAPESAPLK	ESKKEDLVFIFWAPESAPLK	K	S	93	112	20	778.751	3		sp|P23528|COF1_HUMAN	P23528	COF1_HUMAN	CFL1	Cofilin-1	CFL2	sp|Q9Y281|COF2_HUMAN	0	0	0	0	1	1	1	1	1	1	1	1	0	0	0	1	2	0	0	1	2	4.0662e+06	0	0	0	31138160	15548527	10013145	7.28258e+06	11406686	10678469	8076087	7209952
ESKKEDLVFIFWAPESAPLK	ESKKEDLVFIFWAPESAPLK	K	S	93	112	20	584.315	4		sp|P23528|COF1_HUMAN	P23528	COF1_HUMAN	CFL1	Cofilin-1	CFL2	sp|Q9Y281|COF2_HUMAN	0	0	0	0	1	1	1	1	1	1	1	1	1	1	0	0	0	1	1	1	1	0	0	0	24208072	23684920	12367212	6.24011e+06	2.74972e+06	7524871	4470005	4610201	3570525
ESLDDLTNLVVK	ESLDDLTNLVVK	R	L	262	273	12	673.364	2		sp|P14735|IDE_HUMAN	P14735	IDE_HUMAN	IDE	Insulin-degrading enzyme			0	0	0	0	0	0	0	0	1	0	0	0	0	0	0	0	0	0	0	0	0	0	0	0	0	0	0	0	0	0	0	0	0
ESLKELSLAGNELGDEGAR	ESLKELSLAGNELGDEGAR	K	L	284	302	19	663.336	3		sp|P13489|RINI_HUMAN	P13489	RINI_HUMAN	RNH1	Ribonuclease inhibitor			0	0	0	0	0	0	0	0	1	0	0	0	0	0	0	0	0	0	0	1	0	0	0	0	0	0	0	0	0	848379	0	0	0
ESLPALR	ESLPALR	R	S	291	297	7	393.229	2		sp|P50570|DYN2_HUMAN	P50570	DYN2_HUMAN	DNM2	Dynamin-2			0	0	0	0	0	0	0	0	1	1	1	1	0	0	0	0	0	0	0	0	1	0	0	0	0	0	0	0	0	802737	0	0	0
ESLREVQLEELEAAR	ESLREVQLEELEAAR	K	D	253	267	15	591.311	3		sp|P51570|GALK1_HUMAN	P51570	GALK1_HUMAN	GALK1	Galactokinase			0	0	0	0	0	0	0	0	0	0	0	0	0	0	0	0	0	0	1	0	0	0	0	0	0	0	0	0	0	0	0	0	0
ESLSQPGDFVLSVLSDQPK	ESLSQPGDFVLSVLSDQPK	R	A	137	155	19	682.684	3		sp|P29350|PTN6_HUMAN	P29350	PTN6_HUMAN	PTPN6	Tyrosine-protein phosphatase non-receptor type 6			0	0	0	0	0	0	0	0	0	0	0	0	0	1	0	0	0	0	1	2	2	0	0	0	0	0	0	0	0	0	0	0	0
ESNVQEVR	ESNVQEVR	K	C	42	49	8	480.741	2		sp|P67775|PP2AA_HUMAN	P67775	PP2AA_HUMAN	PPP2CA	Serine/threonine-protein phosphatase 2A catalytic subunit alpha isoform	PPP2CB	sp|P62714|PP2AB_HUMAN	0	0	0	0	0	0	0	0	0	0	0	0	0	0	0	1	1	1	0	1	1	0	0	0	0	0	0	0	0	0	0	0	0
ESQSPDTTIQR	ESQSPDTTIQR	K	T	29	39	11	631.304	2		sp|Q92973|TNPO1_HUMAN	Q92973	TNPO1_HUMAN	TNPO1	Transportin-1			0	0	0	0	0	0	0	0	0	0	0	0	0	0	0	1	0	0	1	0	0	0	0	0	0	0	0	0	0	0	0	0	0
ESQVYLLGTGLR	ESQVYLLGTGLR	K	G	479	490	12	668.367	2		sp|Q13094|LCP2_HUMAN	Q13094	LCP2_HUMAN	LCP2	Lymphocyte cytosolic protein 2			0	0	0	0	0	0	0	0	0	0	0	0	0	0	0	1	0	1	0	0	0	0	0	0	0	0	0	0	0	0	0	0	0
ESRPHSRPYMAYLQIQSPAGQSR	ESRPHSRPYMAYLQIQSPAGQSR	R	C	26	48	23	887.11	3		sp|P08311|CATG_HUMAN	P08311	CATG_HUMAN	CTSG	Cathepsin G			0	0	0	0	0	0	0	0	0	0	0	0	0	0	0	1	0	0	0	0	0	0	0	0	0	0	0	0	0	0	0	0	0
ESRPHSRPYMAYLQIQSPAGQSR	ESRPHSRPYMAYLQIQSPAGQSR	R	C	26	48	23	665.584	4		sp|P08311|CATG_HUMAN	P08311	CATG_HUMAN	CTSG	Cathepsin G			0	0	0	0	0	0	0	0	0	0	0	0	0	0	0	1	0	0	0	0	0	0	0	0	0	0	0	0	0	0	0	0	0
ESRPHSRPYMAYLQIQSPAGQSR	ESRPHSRPYM[15.9949]AYLQIQSPAGQSR	R	C	26	48	23	892.442	3	10M(15.9949)	sp|P08311|CATG_HUMAN	P08311	CATG_HUMAN	CTSG	Cathepsin G			0	0	0	0	0	0	0	0	0	0	0	0	2	0	0	0	0	0	0	0	0	0	0	0	0	0	0	0	0	0	0	0	0
ESRPHSRPYMAYLQIQSPAGQSR	ESRPHSRPYM[15.9949]AYLQIQSPAGQSR	R	C	26	48	23	669.583	4	10M(15.9949)	sp|P08311|CATG_HUMAN	P08311	CATG_HUMAN	CTSG	Cathepsin G			0	0	0	0	0	0	1	1	0	1	1	1	0	1	0	0	0	0	0	0	1	0	0	0	0	11358822	6.19939e+06	10377517	12181687	13813005	8046882	10766881	12181329
ESSNVVVTER	ESSNVVVTER	R	V	916	925	10	560.286	2		sp|Q02413|DSG1_HUMAN	Q02413	DSG1_HUMAN	DSG1	Desmoglein-1			0	0	0	0	0	1	1	0	1	1	1	0	0	0	1	1	0	0	1	0	0	0	0	0	0	5270958	6732930	6.53475e+06	4708163	11689606	2.29611e+06	6.81057e+06	2.36487e+06
ESTGAQVQVAGDMLPNSTER	ESTGAQVQVAGDMLPNSTER	R	A	125	144	20	1045.49	2		sp|Q15365|PCBP1_HUMAN	Q15365	PCBP1_HUMAN	PCBP1	Poly(rC)-binding protein 1	PCBP2, PCBP3	sp|P57721|PCBP3_HUMAN, sp|Q15366|PCBP2_HUMAN	0	0	0	0	0	0	0	0	0	0	0	0	0	0	0	2	1	1	0	0	0	0	0	0	0	0	0	0	0	0	0	0	0
ESTGAQVQVAGDMLPNSTER	ESTGAQVQVAGDMLPNSTER	R	A	125	144	20	697.332	3		sp|Q15365|PCBP1_HUMAN	Q15365	PCBP1_HUMAN	PCBP1	Poly(rC)-binding protein 1	PCBP2, PCBP3	sp|P57721|PCBP3_HUMAN, sp|Q15366|PCBP2_HUMAN	0	0	0	0	0	0	0	0	0	0	0	0	0	0	0	0	2	1	0	0	0	0	0	0	0	0	0	0	0	0	0	0	0
ESTGAQVQVAGDMLPNSTER	ESTGAQVQVAGDM[15.9949]LPNSTER	R	A	125	144	20	702.664	3	13M(15.9949)	sp|Q15365|PCBP1_HUMAN	Q15365	PCBP1_HUMAN	PCBP1	Poly(rC)-binding protein 1	PCBP2, PCBP3	sp|P57721|PCBP3_HUMAN, sp|Q15366|PCBP2_HUMAN	0	0	0	0	0	0	0	0	0	0	0	0	0	0	0	0	0	0	0	1	0	0	0	0	0	0	0	0	0	0	0	0	0
ESWISDIR	ESWISDIR	R	A	20	27	8	503.254	2		sp|P57737|CORO7_HUMAN	P57737	CORO7_HUMAN	CORO7	Coronin-7			0	0	0	0	0	0	0	0	0	0	1	0	0	0	0	0	0	0	0	0	0	0	0	0	0	0	0	354271	499977	501669	502023	679552	0
ESYSIYVYK	ESYSIYVYK	K	V	36	44	9	576.285	2		sp|P06899|H2B1J_HUMAN	P06899	H2B1J_HUMAN	H2BC11	Histone H2B type 1-J	H2BC17, H2BC19P, H2BC20P, H2BC21, H2BC26, H2BC3	sp|P23527|H2B1O_HUMAN, sp|P33778|H2B1B_HUMAN, sp|Q16778|H2B2E_HUMAN, sp|Q6DN03|H2B2C_HUMAN, sp|Q6DRA6|H2B2D_HUMAN, sp|Q8N257|H2B3B_HUMAN	0	0	0	0	0	0	0	0	1	0	0	0	0	0	0	0	0	0	0	0	0	0	0	0	0	0	0	0	0	2.78597e+06	0	0	0
ESYSVYVYK	ESYSVYVYK	K	V	36	44	9	569.277	2		sp|O60814|H2B1K_HUMAN	O60814	H2B1K_HUMAN	H2BC12	Histone H2B type 1-K	H2BC12L, H2BC13, H2BC14, H2BC15, H2BC18, H2BC4, H2BC5, H2BC9	sp|P57053|H2BFS_HUMAN, sp|P58876|H2B1D_HUMAN, sp|P62807|H2B1C_HUMAN, sp|Q5QNW6|H2B2F_HUMAN, sp|Q93079|H2B1H_HUMAN, sp|Q99877|H2B1N_HUMAN, sp|Q99879|H2B1M_HUMAN, sp|Q99880|H2B1L_HUMAN	0	0	0	0	0	0	0	1	0	0	0	0	0	0	0	0	0	0	0	0	0	0	0	0	0	0	0	0	10687714	0	0	0	0
ETADTDTAEQVIASFR	ETADTDTAEQVIASFR	R	I	821	836	16	585.279	3		sp|P35609|ACTN2_HUMAN	P35609	ACTN2_HUMAN	ACTN2	Alpha-actinin-2			0	0	0	0	0	0	0	0	0	0	0	0	0	0	0	0	0	0	0	1	0	0	0	0	0	0	0	0	0	0	0	0	0
ETALLIDPK	ETALLIDPK	R	N	328	336	9	500.29	2		sp|P55786|PSA_HUMAN	P55786	PSA_HUMAN	NPEPPS	Puromycin-sensitive aminopeptidase	NPEPPSL1	sp|A6NEC2|PSAL_HUMAN	0	0	0	0	0	0	0	0	0	0	0	0	0	0	0	0	0	0	1	0	0	0	0	0	0	0	0	0	0	0	0	0	0
ETDNAAIIMK	ETDNAAIIMK	K	V	26	35	10	553.282	2		sp|O60234|GMFG_HUMAN	O60234	GMFG_HUMAN	GMFG	Glia maturation factor gamma			0	0	1	0	0	0	1	0	1	1	1	0	1	1	0	1	1	1	1	1	1	0	0	0	0	0	0	2.95997e+06	0	2.63212e+06	7.21805e+06	5.58444e+06	0
ETDNAAIIMK	ETDNAAIIM[15.9949]K	K	V	26	35	10	561.279	2	9M(15.9949)	sp|O60234|GMFG_HUMAN	O60234	GMFG_HUMAN	GMFG	Glia maturation factor gamma			0	0	0	0	0	0	1	1	1	1	1	1	1	1	1	0	1	0	1	1	1	0	0	0	0	11026232	3.35114e+06	23938056	26281934	19259660	19749214	14689630	23405620
ETGFSHSQITR	ETGFSHSQITR	K	L	20	30	11	631.81	2		sp|Q99653|CHP1_HUMAN	Q99653	CHP1_HUMAN	CHP1	Calcineurin B homologous protein 1			0	0	0	0	0	0	0	0	0	0	0	0	0	0	0	0	0	0	1	0	0	0	0	0	0	0	0	0	0	0	0	0	0
ETGQLVALK	ETGQLVALK	K	Q	51	59	9	479.782	2		sp|Q13043|STK4_HUMAN	Q13043	STK4_HUMAN	STK4	Serine/threonine-protein kinase 4	CDK3	sp|Q00526|CDK3_HUMAN	0	0	0	0	0	0	0	0	0	1	1	1	0	0	0	0	0	0	1	1	1	0	0	0	0	0	841682	0	1.38952e+06	0	0	1.23036e+06	1.33043e+06
ETIELVHTEPTDVAQLPSR	ETIELVHTEPTDVAQLPSR	R	V	210	228	19	712.371	3		sp|Q6IBS0|TWF2_HUMAN	Q6IBS0	TWF2_HUMAN	TWF2	Twinfilin-2			2	0	0	0	0	0	0	1	1	0	0	1	0	1	1	0	0	0	1	0	0	4.81344e+06	0	0	0	0	324205	1.54534e+06	2286051	1.4131e+06	0	1.92942e+06	1.7928e+06
ETKDTDIVDEAIYYFK	ETKDTDIVDEAIYYFK	R	A	35	50	16	975.472	2		sp|O15145|ARPC3_HUMAN	O15145	ARPC3_HUMAN	ARPC3	Actin-related protein 2/3 complex subunit 3			0	0	0	0	0	0	0	0	0	0	0	0	0	0	0	0	1	0	0	0	0	0	0	0	0	0	0	0	0	0	0	0	0
ETLPVLTR	ETLPVLTR	R	T	144	151	8	464.777	2		sp|Q5VVQ6|OTU1_HUMAN	Q5VVQ6	OTU1_HUMAN	YOD1	Ubiquitin thioesterase OTU1			0	0	0	0	0	0	0	0	1	0	0	0	0	0	0	0	0	0	1	0	1	0	0	0	0	0	584262	0	0	0	0	0	0
ETLVYLTHLDYVDTER	ETLVYLTHLDYVDTER	R	I	459	474	16	656.33	3		sp|O14980|XPO1_HUMAN	O14980	XPO1_HUMAN	XPO1	Exportin-1			0	0	0	0	0	0	0	0	1	0	0	0	0	0	0	0	1	0	1	1	1	0	0	0	0	0	0	0	0	0	0	0	0
ETMQFLNDR	ETMQFLNDR	K	L	100	108	9	577.269	2		sp|O76011|KRT34_HUMAN	O76011	KRT34_HUMAN	KRT34	Keratin, type I cuticular Ha4	KRT31, KRT32, KRT33A, KRT33B, KRT36, KRT38, KRT40	contam_sp|P02534|K1M1_SHEEP, contam_sp|P25690|K1M2_SHEEP, sp|O76009|KT33A_HUMAN, sp|O76013|KRT36_HUMAN, sp|O76015|KRT38_HUMAN, sp|Q14525|KT33B_HUMAN, sp|Q14532|K1H2_HUMAN, sp|Q15323|K1H1_HUMAN, sp|Q6A162|K1C40_HUMAN	0	0	0	0	1	0	0	0	0	0	0	0	0	0	0	0	0	0	0	0	0	0	0	0	0	10578371	0	0	0	0	0	0	0
ETMQFLNDR	ETM[15.9949]QFLNDR	K	L	100	108	9	585.266	2	3M(15.9949)	sp|O76011|KRT34_HUMAN	O76011	KRT34_HUMAN	KRT34	Keratin, type I cuticular Ha4	KRT31, KRT32, KRT33A, KRT33B, KRT36, KRT38, KRT40	contam_sp|P02534|K1M1_SHEEP, contam_sp|P25690|K1M2_SHEEP, sp|O76009|KT33A_HUMAN, sp|O76013|KRT36_HUMAN, sp|O76015|KRT38_HUMAN, sp|Q14525|KT33B_HUMAN, sp|Q14532|K1H2_HUMAN, sp|Q15323|K1H1_HUMAN, sp|Q6A162|K1C40_HUMAN	0	0	0	0	0	0	0	0	0	0	1	0	0	0	0	0	0	0	0	0	0	0	0	0	0	0	0	0	0	0	0	0	0
ETPWLPK	ETPWLPK	R	E	158	164	7	435.74	2		sp|Q9Y2J8|PADI2_HUMAN	Q9Y2J8	PADI2_HUMAN	PADI2	Protein-arginine deiminase type-2			0	0	0	0	0	0	0	0	0	0	0	0	0	0	0	0	1	0	0	0	0	0	0	0	0	0	0	0	0	0	0	0	0
ETQFAQIFEPLHK	ETQFAQIFEPLHK	K	S	741	753	13	529.944	3		sp|Q9NTI5|PDS5B_HUMAN	Q9NTI5	PDS5B_HUMAN	PDS5B	Sister chromatid cohesion protein PDS5 homolog B			0	0	0	0	0	0	0	0	0	0	0	0	0	0	0	0	1	0	0	0	0	0	0	0	0	0	0	0	0	0	0	0	0
ETQSQLETER	ETQSQLETER	R	S	1923	1932	10	610.791	2		sp|P15924|DESP_HUMAN	P15924	DESP_HUMAN	DSP	Desmoplakin			0	1	0	0	1	1	1	1	1	1	1	1	0	0	1	0	0	0	0	1	1	5.25179e+06	2.89707e+06	2.36866e+06	6677789	0	0	8924682	0	17267140	0	0	0
ETSGFGQHGLGSGQSTGFGQYGSGSGQSSGFGQHGSGSGQSSGFGQHESR	ETSGFGQHGLGSGQSTGFGQYGSGSGQSSGFGQHGSGSGQSSGFGQHESR	R	S	563	612	50	965.017	5		sp|Q5D862|FILA2_HUMAN	Q5D862	FILA2_HUMAN	FLG2	Filaggrin-2			0	0	0	0	0	0	0	0	1	0	0	0	0	0	0	0	0	0	0	0	0	0	0	0	0	0	0	0	0	0	0	0	0
ETSVLAAAK	ETSVLAAAK	K	V	55	63	9	445.253	2		sp|Q9H2G2|SLK_HUMAN	Q9H2G2	SLK_HUMAN	SLK	STE20-like serine/threonine-protein kinase			0	0	0	0	0	0	0	0	1	1	0	1	0	0	0	0	0	0	0	0	0	0	0	0	0	0	0	0	0	618691	0	0	0
ETTGTGPNVYHENDTIAK	ETTGTGPNVYHENDTIAK	R	Y	213	230	18	649.641	3		sp|Q4G0F5|VP26B_HUMAN	Q4G0F5	VP26B_HUMAN	VPS26B	Vacuolar protein sorting-associated protein 26B			0	0	0	0	0	0	1	0	0	0	1	0	1	0	0	0	0	0	0	0	0	0	0	0	0	0	0	0	1.51052e+06	0	0	1.80137e+06	0
ETTIQGLDGLSER	ETTIQGLDGLSER	K	C	122	134	13	709.86	2		sp|P05062|ALDOB_HUMAN	P05062	ALDOB_HUMAN	ALDOB	Fructose-bisphosphate aldolase B			0	0	0	0	0	0	0	1	0	0	0	0	0	0	0	0	0	0	0	0	0	0	0	0	0	0	0	0	34986360	0	0	0	0
ETTLSYYK	ETTLSYYK	K	S	382	389	8	502.75	2		sp|Q86UX7|URP2_HUMAN	Q86UX7	URP2_HUMAN	FERMT3	Fermitin family homolog 3			0	0	0	0	0	0	0	0	0	0	0	0	0	0	0	0	1	1	0	0	0	5136673	1.16703e+06	0	0	0	0	0	0	0	0	0	0
ETVAYLQAHALTTEGIFR	ETVAYLQAHALTTEGIFR	R	R	265	282	18	674.021	3		sp|Q07960|RHG01_HUMAN	Q07960	RHG01_HUMAN	ARHGAP1	Rho GTPase-activating protein 1			0	0	0	0	0	0	0	1	1	1	1	0	0	0	0	0	0	0	0	0	0	0	0	0	0	0	0	0	1.05626e+06	1.22018e+06	864425	1.02059e+06	0
ETVVEVPQVTWEDIGGLEDVKR	ETVVEVPQVTWEDIGGLEDVKR	R	E	466	487	22	833.431	3		sp|P55072|TERA_HUMAN	P55072	TERA_HUMAN	VCP	Transitional endoplasmic reticulum ATPase			0	0	0	0	0	0	0	1	1	0	0	0	0	0	0	0	0	0	0	0	0	0	0	0	0	0	0	0	0	4252958	0	0	0
EVAAFAQFGSDLDAATQQLLSR	EVAAFAQFGSDLDAATQQLLSR	R	G	442	463	22	780.061	3		sp|P25705|ATPA_HUMAN	P25705	ATPA_HUMAN	ATP5F1A	ATP synthase subunit alpha, mitochondrial			0	0	0	0	0	0	0	0	0	0	0	0	0	0	0	0	0	0	0	1	0	0	0	0	0	0	0	0	0	0	0	0	0
EVASAASDGLLR	EVASAASDGLLR	K	L	161	172	12	594.814	2		sp|Q8TD55|PKHO2_HUMAN	Q8TD55	PKHO2_HUMAN	PLEKHO2	Pleckstrin homology domain-containing family O member 2			1	0	1	0	0	0	0	0	0	0	0	0	0	0	0	0	0	0	0	0	0	7531702	0	3.27029e+06	0	0	0	0	0	0	0	0	0
EVASNSELVQSSR	EVASNSELVQSSR	K	S	318	330	13	703.35	2		sp|P08779|K1C16_HUMAN	P08779	K1C16_HUMAN	KRT16	Keratin, type I cytoskeletal 16			1	0	1	1	0	0	0	0	0	0	0	0	0	0	0	0	1	1	0	0	0	4.34597e+06	0	6343469	4543283	0	0	0	0	0	0	0	0
EVATNSELVQSGK	EVATNSELVQSGK	R	S	316	328	13	681.349	2		sp|P02533|K1C14_HUMAN	P02533	K1C14_HUMAN	KRT14	Keratin, type I cytoskeletal 14	KRT17	sp|Q04695|K1C17_HUMAN	1	1	1	1	0	0	0	0	0	0	0	0	0	0	0	1	1	0	0	0	0	23004620	25029344	44778000	30155272	0	0	0	0	0	0	0	0
EVDEDFDSK	EVDEDFDSK	K	L	139	147	9	542.227	2		sp|Q96C19|EFHD2_HUMAN	Q96C19	EFHD2_HUMAN	EFHD2	EF-hand domain-containing protein D2			0	0	0	0	0	0	0	0	0	1	1	0	1	1	0	0	0	0	1	1	0	0	0	0	0	1.69594e+06	1.24329e+06	1.66338e+06	1874143	1.02853e+06	1.21049e+06	1.00626e+06	1.44609e+06
EVDEDFDSKLSFR	EVDEDFDSKLSFR	K	E	139	151	13	529.582	3		sp|Q96C19|EFHD2_HUMAN	Q96C19	EFHD2_HUMAN	EFHD2	EF-hand domain-containing protein D2			0	0	0	0	0	0	0	0	0	0	0	0	0	0	0	1	1	0	0	0	0	0	0	0	0	0	0	0	0	0	0	0	0
EVDEQMLNVQNK	EVDEQMLNVQNK	K	N	325	336	12	723.848	2		sp|P07437|TBB5_HUMAN	P07437	TBB5_HUMAN	TUBB	Tubulin beta chain	TUBB2A, TUBB2B, TUBB4B	sp|P68371|TBB4B_HUMAN, sp|Q13885|TBB2A_HUMAN, sp|Q9BVA1|TBB2B_HUMAN	0	0	0	0	0	0	0	0	0	0	0	0	0	0	0	1	1	2	0	0	0	8860403	0	3.0936e+06	0	0	0	0	0	0	0	0	0
EVDEQMLNVQNK	EVDEQM[15.9949]LNVQNK	K	N	325	336	12	731.846	2	6M(15.9949)	sp|P07437|TBB5_HUMAN	P07437	TBB5_HUMAN	TUBB	Tubulin beta chain	TUBB2A, TUBB2B, TUBB4B	sp|P68371|TBB4B_HUMAN, sp|Q13885|TBB2A_HUMAN, sp|Q9BVA1|TBB2B_HUMAN	0	0	0	0	0	0	1	1	1	0	0	1	1	0	1	1	1	1	1	1	1	0	0	0	0	0	3842304	2.18682e+06	0	2829403	0	0	2.97323e+06
EVDQQLLSVQTR	EVDQQLLSVQTR	K	N	325	336	12	708.378	2		sp|Q9H4B7|TBB1_HUMAN	Q9H4B7	TBB1_HUMAN	TUBB1	Tubulin beta-1 chain			0	0	0	0	0	0	0	0	0	0	0	0	0	0	0	1	1	1	1	0	0	0	0	0	0	0	0	0	0	0	0	0	0
EVDRNEGLK	EVDRNEGLK	R	F	130	138	9	530.275	2		sp|Q9NP72|RAB18_HUMAN	Q9NP72	RAB18_HUMAN	RAB18	Ras-related protein Rab-18			0	0	0	0	0	0	0	0	0	0	0	0	0	0	0	0	1	0	0	0	0	0	0	0	0	0	0	0	0	0	0	0	0
EVEHFLK	EVEHFLK	R	A	442	448	7	451.243	2		sp|O15427|MOT4_HUMAN	O15427	MOT4_HUMAN	SLC16A3	Monocarboxylate transporter 4			0	0	0	0	0	0	0	0	0	0	0	0	0	0	0	0	1	0	0	0	0	0	0	0	0	0	0	0	0	0	0	0	0
EVFAEAVR	EVFAEAVR	K	A	167	174	8	460.745	2		sp|P84095|RHOG_HUMAN	P84095	RHOG_HUMAN	RHOG	Rho-related GTP-binding protein RhoG			0	0	0	0	0	0	0	0	1	1	1	0	0	0	0	0	0	0	0	0	0	0	0	0	0	0	0	0	21874184	15452346	0	22917814	25919750
EVFEMATR	EVFEMATR	R	A	169	176	8	491.737	2		sp|P61586|RHOA_HUMAN	P61586	RHOA_HUMAN	RHOA	Transforming protein RhoA	RHOC	sp|P08134|RHOC_HUMAN	0	0	0	0	0	0	0	0	0	0	0	0	1	1	0	0	0	0	0	0	0	0	0	0	0	0	0	4136509	3.555e+06	4721006	5.95106e+06	5236447	1.46404e+06
EVFEMATR	EVFEM[15.9949]ATR	R	A	169	176	8	499.734	2	5M(15.9949)	sp|P61586|RHOA_HUMAN	P61586	RHOA_HUMAN	RHOA	Transforming protein RhoA	RHOC	sp|P08134|RHOC_HUMAN	0	0	0	0	0	0	1	1	1	1	1	1	1	1	1	0	0	0	0	0	0	0	0	0	0	0	0	2.30178e+06	2.43208e+06	1.68499e+06	1.36637e+06	1.47117e+06	2.8747e+06
EVFTSSSSSSSR	EVFTSSSSSSSR	R	Q	442	453	12	630.789	2		sp|P08779|K1C16_HUMAN	P08779	K1C16_HUMAN	KRT16	Keratin, type I cytoskeletal 16			1	1	1	0	1	0	1	1	1	1	1	0	1	1	0	1	1	1	0	1	1	5758181	7527291	5.98274e+06	9004123	0	0	28893034	6.79432e+06	72688240	4475697	9116683	0
EVGLDLFFPK	EVGLDLFFPK	K	Q	207	216	10	582.819	2		sp|Q14289|FAK2_HUMAN	Q14289	FAK2_HUMAN	PTK2B	Protein-tyrosine kinase 2-beta			0	0	0	0	0	0	0	0	0	0	0	0	0	0	0	0	0	0	1	0	1	0	0	0	0	0	0	0	0	0	0	0	0
EVITNSITQPTLHSFDAAQSR	EVITNSITQPTLHSFDAAQSR	K	V	159	179	21	772.392	3		sp|Q9NS28|RGS18_HUMAN	Q9NS28	RGS18_HUMAN	RGS18	Regulator of G-protein signaling 18			1	0	0	0	1	0	0	0	0	0	0	0	0	0	0	0	0	0	1	1	1	0	0	0	0	0	1631941	0	0	0	0	0	0
EVIVAKDEVAHTLTENR	EVIVAKDEVAHTLTENR	K	V	184	200	17	642.009	3		sp|P31749|AKT1_HUMAN	P31749	AKT1_HUMAN	AKT1	RAC-alpha serine/threonine-protein kinase			0	0	0	0	0	0	0	0	0	0	0	0	0	0	0	0	0	0	1	0	1	0	0	0	0	0	0	0	0	0	0	0	0
EVNLVLLLK	EVNLVLLLK	K	N	498	506	9	520.839	2		sp|Q08188|TGM3_HUMAN	Q08188	TGM3_HUMAN	TGM3	Protein-glutamine gamma-glutamyltransferase E			0	0	0	0	0	1	1	1	1	1	1	1	0	1	0	0	0	0	0	1	1	0	0	0	0	0	1.80478e+06	2.95033e+06	1.03778e+06	1.58317e+06	432151	1.64683e+06	904508
EVQDGIAPR	EVQDGIAPR	K	M	407	415	9	492.759	2		sp|P45974|UBP5_HUMAN	P45974	UBP5_HUMAN	USP5	Ubiquitin carboxyl-terminal hydrolase 5			0	0	0	0	0	0	0	0	0	0	0	0	0	0	0	0	0	0	1	0	0	0	0	0	0	0	0	0	0	0	0	0	0
EVQGNESDLFMSYFPR	EVQGNESDLFMSYFPR	R	G	97	112	16	959.936	2		sp|P40121|CAPG_HUMAN	P40121	CAPG_HUMAN	CAPG	Macrophage-capping protein			0	0	0	0	0	0	0	0	0	0	0	0	0	0	0	0	2	1	0	0	0	0	0	1.8743e+06	0	0	0	0	0	0	0	0	0
EVQGNESDLFMSYFPR	EVQGNESDLFMSYFPR	R	G	97	112	16	640.293	3		sp|P40121|CAPG_HUMAN	P40121	CAPG_HUMAN	CAPG	Macrophage-capping protein			0	0	0	0	0	0	0	0	0	0	0	0	0	0	0	0	1	0	0	0	0	0	0	0	0	0	0	0	0	0	0	0	0
EVQLEELEAAR	EVQLEELEAAR	R	D	257	267	11	643.833	2		sp|P51570|GALK1_HUMAN	P51570	GALK1_HUMAN	GALK1	Galactokinase			0	0	0	0	0	0	1	0	1	1	1	1	0	1	0	1	0	1	1	0	0	0	0	0	0	0	0	0	0	0	0	0	0
EVQTTPSTASNK	EVQTTPSTASNK	K	V	517	528	12	631.815	2		sp|Q7L5N7|PCAT2_HUMAN	Q7L5N7	PCAT2_HUMAN	LPCAT2	Lysophosphatidylcholine acyltransferase 2			0	0	0	0	0	0	0	0	0	0	0	0	0	0	0	1	1	1	0	0	0	0	0	0	0	0	0	0	0	0	0	0	0
EVSTNTAMIQTSK	EVSTNTAMIQTSK	K	T	306	318	13	705.351	2		sp|P13646|K1C13_HUMAN	P13646	K1C13_HUMAN	KRT13	Keratin, type I cytoskeletal 13			0	0	0	0	0	0	1	0	1	0	0	0	0	0	0	0	0	0	0	1	0	0	0	0	0	0	0	13560515	0	5526541	0	0	0
EVSTNTAMIQTSK	EVSTNTAM[15.9949]IQTSK	K	T	306	318	13	713.348	2	8M(15.9949)	sp|P13646|K1C13_HUMAN	P13646	K1C13_HUMAN	KRT13	Keratin, type I cytoskeletal 13			0	0	0	0	0	0	1	0	1	0	0	1	0	0	0	0	0	0	0	0	1	0	0	0	0	0	0	42555212	0	4625967	0	0	3764621
EVSTYIK	EVSTYIK	K	K	173	179	7	420.229	2		sp|P68104|EF1A1_HUMAN	P68104	EF1A1_HUMAN	EEF1A1	Elongation factor 1-alpha 1	EEF1A1P5	sp|Q5VTE0|EF1A3_HUMAN	0	0	0	0	0	0	0	1	0	0	0	0	0	0	0	0	1	0	1	1	0	0	0	0	0	0	0	2.8778e+06	5628079	5184282	965648	0	1.02336e+06
EVSTYIKK	EVSTYIKK	K	I	173	180	8	484.277	2		sp|P68104|EF1A1_HUMAN	P68104	EF1A1_HUMAN	EEF1A1	Elongation factor 1-alpha 1	EEF1A1P5	sp|Q5VTE0|EF1A3_HUMAN	0	0	0	0	0	0	0	0	0	0	0	0	0	0	0	0	0	0	0	1	0	0	0	0	0	0	0	0	0	0	0	0	0
EVTHIQFTSWPDHGVPEDPHLLLK	EVTHIQFTSWPDHGVPEDPHLLLK	R	L	810	833	24	932.476	3		sp|P08575|PTPRC_HUMAN	P08575	PTPRC_HUMAN	PTPRC	Receptor-type tyrosine-protein phosphatase C			0	0	0	0	0	0	0	0	0	0	0	0	0	0	0	0	2	0	0	0	0	0	0	0	0	0	0	0	0	0	0	0	0
EVTHIQFTSWPDHGVPEDPHLLLK	EVTHIQFTSWPDHGVPEDPHLLLK	R	L	810	833	24	699.609	4		sp|P08575|PTPRC_HUMAN	P08575	PTPRC_HUMAN	PTPRC	Receptor-type tyrosine-protein phosphatase C			0	0	0	0	0	0	0	0	0	2	2	0	0	0	0	0	0	0	0	0	0	0	0	0	0	0	0	1434062	1.07878e+06	1.54498e+06	2.66944e+06	2.16242e+06	1.68596e+06
EVTHIQFTSWPDHGVPEDPHLLLK	EVTHIQFTSWPDHGVPEDPHLLLK	R	L	810	833	24	559.889	5		sp|P08575|PTPRC_HUMAN	P08575	PTPRC_HUMAN	PTPRC	Receptor-type tyrosine-protein phosphatase C			0	0	0	0	0	0	0	0	0	0	0	0	0	0	0	0	1	0	0	0	0	0	0	734319	0	0	0	0	0	0	0	0	0
EVTLHFLR	EVTLHFLR	R	T	69	76	8	507.79	2		sp|P35236|PTN7_HUMAN	P35236	PTN7_HUMAN	PTPN7	Tyrosine-protein phosphatase non-receptor type 7			0	0	0	0	0	0	0	0	0	0	0	0	0	0	0	0	0	0	1	0	0	0	0	0	0	0	0	0	0	0	0	0	0
EVVQNFAK	EVVQNFAK	K	E	103	110	8	467.753	2		sp|Q14019|COTL1_HUMAN	Q14019	COTL1_HUMAN	COTL1	Coactosin-like protein			0	0	0	0	0	0	0	0	0	0	0	0	0	0	0	0	0	0	0	1	0	0	0	0	0	0	0	0	0	0	0	0	0
EWGSGSDTLR	EWGSGSDTLR	R	C	550	559	10	554.257	2		sp|P16615|AT2A2_HUMAN	P16615	AT2A2_HUMAN	ATP2A2	Sarcoplasmic/endoplasmic reticulum calcium ATPase 2			0	0	0	0	0	0	0	0	0	0	0	0	0	0	0	0	0	0	1	0	0	0	0	0	0	0	0	0	0	0	0	0	0
EYENELAK	EYENELAK	R	V	1187	1194	8	498.238	2		sp|P15924|DESP_HUMAN	P15924	DESP_HUMAN	DSP	Desmoplakin			0	0	0	0	0	0	0	0	1	0	0	0	0	0	0	0	0	0	0	0	0	0	0	0	0	0	0	0	0	0	0	0	0
EYFSWEGAFQHVGK	EYFSWEGAFQHVGK	R	A	415	428	14	562.263	3		sp|P26641|EF1G_HUMAN	P26641	EF1G_HUMAN	EEF1G	Elongation factor 1-gamma			0	0	0	0	0	0	0	1	1	0	0	0	0	0	0	1	0	0	0	0	0	0	0	0	0	0	0	0	0	2.82442e+06	778356	0	0
EYGGLDVLVNNAGIAFK	EYGGLDVLVNNAGIAFK	K	V	80	96	17	890.467	2		sp|P16152|CBR1_HUMAN	P16152	CBR1_HUMAN	CBR1	Carbonyl reductase [NADPH] 1			0	0	0	0	0	0	0	0	0	0	0	0	0	0	0	0	0	1	0	0	0	0	0	0	0	0	0	0	0	0	0	0	0
EYHPDKNPNAGDK	EYHPDKNPNAGDK	K	F	34	46	13	742.842	2		sp|O60884|DNJA2_HUMAN	O60884	DNJA2_HUMAN	DNAJA2	DnaJ homolog subfamily A member 2			0	0	0	0	0	0	0	0	0	0	0	0	0	0	0	0	1	0	0	0	0	0	0	0	0	0	0	0	0	0	0	0	0
EYHPDKNPNAGDK	EYHPDKNPNAGDK	K	F	34	46	13	495.564	3		sp|O60884|DNJA2_HUMAN	O60884	DNJA2_HUMAN	DNAJA2	DnaJ homolog subfamily A member 2			0	0	0	0	0	0	0	0	0	0	0	0	0	0	0	0	1	0	0	0	0	0	0	0	0	0	0	0	0	0	0	0	0
EYIPTVFDNYSAQSAVDGR	EYIPTVFDNYSAQSAVDGR	K	T	31	49	19	1066.5	2		sp|P84095|RHOG_HUMAN	P84095	RHOG_HUMAN	RHOG	Rho-related GTP-binding protein RhoG			0	0	0	0	0	0	0	0	0	0	0	0	0	0	0	1	0	0	0	0	0	0	0	0	0	0	0	0	0	0	0	0	0
EYIPTVFDNYSAQSAVDGR	EYIPTVFDNYSAQSAVDGR	K	T	31	49	19	711.336	3		sp|P84095|RHOG_HUMAN	P84095	RHOG_HUMAN	RHOG	Rho-related GTP-binding protein RhoG			0	0	0	0	0	0	0	0	1	0	0	0	0	0	0	0	0	0	0	0	0	0	0	0	0	0	0	0	0	0	0	0	0
EYLYFLK	EYLYFLK	R	H	241	247	7	488.263	2		sp|Q8N1N4|K2C78_HUMAN	Q8N1N4	K2C78_HUMAN	KRT78	Keratin, type II cytoskeletal 78			0	0	0	0	0	0	0	0	0	0	0	0	0	0	0	0	1	0	0	0	0	0	0	0	0	0	0	0	0	0	0	0	0
EYQELMNTK	EYQELMNTK	R	L	452	460	9	578.271	2		sp|P13647|K2C5_HUMAN	P13647	K2C5_HUMAN	KRT5	Keratin, type II cytoskeletal 5			0	0	0	0	1	0	1	1	1	1	1	1	1	0	1	0	0	1	1	1	1	22111888	33845524	0	0	6.50317e+06	17319384	11593708	8592097	8425101	7.15836e+06	20028102	2.00229e+06
EYQELMNTK	EYQELM[15.9949]NTK	R	L	452	460	9	586.269	2	6M(15.9949)	sp|P13647|K2C5_HUMAN	P13647	K2C5_HUMAN	KRT5	Keratin, type II cytoskeletal 5			0	0	0	1	1	0	0	0	0	0	0	0	0	0	0	0	0	0	0	0	0	0	0	0	17514692	0	0	0	0	0	0	0	0
EYQELMSVK	EYQELM[15.9949]SVK	R	L	421	429	9	571.773	2	6M(15.9949)	sp|P19013|K2C4_HUMAN	P19013	K2C4_HUMAN	KRT4	Keratin, type II cytoskeletal 4	KRT7	sp|P08729|K2C7_HUMAN	0	0	0	0	0	0	1	0	0	0	0	1	0	0	0	0	0	0	0	0	0	0	0	0	0	0	0	9931409	0	0	0	0	0
EYYEALPELK	EYYEALPELK	K	L	731	740	10	627.816	2		sp|P06737|PYGL_HUMAN	P06737	PYGL_HUMAN	PYGL	Glycogen phosphorylase, liver form			0	0	0	0	0	0	1	1	1	1	1	1	1	1	1	0	0	0	1	0	0	0	0	0	0	0	0	10187516	11469953	11007991	11362059	11061519	10121789
FAAATGATPIAGR	FAAATGATPIAGR	K	F	90	102	13	602.328	2		sp|A0A8I5KQE6|RPSA2_HUMAN	A0A8I5KQE6	RPSA2_HUMAN	RPSA2	40S ribosomal protein SA	RPSA	sp|P08865|RSSA_HUMAN	0	0	0	0	0	0	0	1	1	0	0	0	0	0	0	0	0	0	0	0	0	0	0	0	0	0	0	0	0	0	0	0	0
FAAVGFHK	FAAVGFHK	K	T	190	197	8	438.74	2		sp|Q8NBQ5|DHB11_HUMAN	Q8NBQ5	DHB11_HUMAN	HSD17B11	Estradiol 17-beta-dehydrogenase 11			0	0	0	0	0	0	0	0	0	0	0	0	0	0	0	0	1	1	0	0	0	0	0	0	0	0	0	0	0	0	0	0	0
FADLSEAANR	FADLSEAANR	K	N	295	304	10	547.267	2		sp|P08670|VIME_HUMAN	P08670	VIME_HUMAN	VIM	Vimentin			0	0	0	0	0	0	0	1	1	0	0	0	0	0	0	1	0	0	0	0	0	0	0	0	0	0	0	0	5.70207e+06	4.91221e+06	0	0	0
FADQHVPGSPFSVK	FADQHVPGSPFSVK	K	V	2120	2133	14	505.925	3		sp|P21333|FLNA_HUMAN	P21333	FLNA_HUMAN	FLNA	Filamin-A			0	0	0	0	0	0	0	0	0	0	0	0	0	0	0	0	0	0	0	0	1	0	0	0	0	0	0	0	0	0	0	0	0
FAEAFEAIPR	FAEAFEAIPR	K	A	441	450	10	575.798	2		sp|P50990|TCPQ_HUMAN	P50990	TCPQ_HUMAN	CCT8	T-complex protein 1 subunit theta			0	0	0	0	0	0	0	1	1	0	0	0	0	0	0	1	0	0	1	0	0	0	0	0	0	0	0	0	0	1.60088e+06	0	0	0
FAELAQIYAQR	FAELAQIYAQR	R	G	158	168	11	655.348	2		sp|Q9NQR4|NIT2_HUMAN	Q9NQR4	NIT2_HUMAN	NIT2	Omega-amidase NIT2			0	0	0	0	0	0	0	1	0	0	0	0	0	0	0	0	0	0	0	0	0	0	0	0	0	0	0	0	0	0	0	0	0
FAFQAEVNR	FAFQAEVNR	K	M	76	84	9	541.275	2		sp|P14625|ENPL_HUMAN	P14625	ENPL_HUMAN	HSP90B1	Endoplasmin			0	0	0	0	0	0	0	0	0	0	0	0	0	0	0	1	1	0	1	1	1	0	0	0	0	0	0	0	2147614	0	0	933863	0
FAGSGNEENR	FAGSGNEENR	R	N	390	399	10	540.739	2		sp|Q8NBF2|NHLC2_HUMAN	Q8NBF2	NHLC2_HUMAN	NHLRC2	NHL repeat-containing protein 2			0	0	0	0	0	0	0	0	0	0	0	0	0	0	0	0	1	0	0	0	0	0	0	0	0	0	0	0	0	0	0	0	0
FAIQDISVEETSAK	FAIQDISVEETSAK	R	E	153	166	14	769.391	2		sp|O43707|ACTN4_HUMAN	O43707	ACTN4_HUMAN	ACTN4	Alpha-actinin-4	ACTN1, ACTN2, ACTN3	sp|P12814|ACTN1_HUMAN, sp|P35609|ACTN2_HUMAN, sp|Q08043|ACTN3_HUMAN	0	0	0	0	0	0	1	1	1	1	1	1	1	1	1	0	0	0	1	1	1	0	0	0	0	0	0	4845599	5.76713e+06	6.94513e+06	3.71345e+06	2.80709e+06	3.58252e+06
FALDMAR	FALDMAR	K	G	297	303	7	412.21	2		sp|Q13418|ILK_HUMAN	Q13418	ILK_HUMAN	ILK	Integrin-linked protein kinase			0	0	0	0	0	0	1	0	1	1	0	0	1	1	0	0	0	0	0	0	0	0	0	0	0	0	0	1.97699e+06	0	2.29217e+06	3.1383e+06	3.04781e+06	0
FALITWIGENVSGLQR	FALITWIGENVSGLQR	K	A	76	91	16	601.996	3		sp|Q14019|COTL1_HUMAN	Q14019	COTL1_HUMAN	COTL1	Coactosin-like protein			0	0	0	0	0	0	1	1	1	1	1	0	0	1	0	0	0	0	1	1	1	0	0	0	0	0	0	370587	492773	624860	689211	533660	590069
FALPQYLK	FALPQYLK	K	T	189	196	8	490.284	2		contam_sp|P02663|CASA2_BOVIN	P02663	CASA2_BOVIN	CSN1S2	Alpha-S2-casein			0	0	0	0	0	0	1	1	1	0	1	1	0	0	0	0	0	0	1	1	0	0	0	0	0	0	3.99388e+06	4.12667e+06	2.84641e+06	3.22793e+06	0	5811583	31801002
FANYIDK	FANYIDK	R	V	114	120	7	435.721	2		sp|P08670|VIME_HUMAN	P08670	VIME_HUMAN	VIM	Vimentin			0	0	0	0	0	0	0	0	1	0	0	0	0	0	0	0	0	0	0	0	0	0	0	0	0	0	0	0	2717850	2.27989e+06	0	0	0
FASFIDK	FASFIDK	K	V	189	195	7	414.219	2		sp|P35908|K22E_HUMAN	P35908	K22E_HUMAN	KRT2	Keratin, type II cytoskeletal 2 epidermal	KRT3, KRT4, KRT5, KRT6A, KRT6B, KRT6C, KRT7, KRT71, KRT72, KRT73, KRT74, KRT75, KRT76, KRT77, KRT79, KRT8, KRT84	sp|O95678|K2C75_HUMAN, sp|P02538|K2C6A_HUMAN, sp|P04259|K2C6B_HUMAN, sp|P05787|K2C8_HUMAN, sp|P08729|K2C7_HUMAN, sp|P12035|K2C3_HUMAN, sp|P13647|K2C5_HUMAN, sp|P19013|K2C4_HUMAN, sp|P48668|K2C6C_HUMAN, sp|Q01546|K22O_HUMAN, sp|Q14CN4|K2C72_HUMAN, sp|Q3SY84|K2C71_HUMAN, sp|Q5XKE5|K2C79_HUMAN, sp|Q7RTS7|K2C74_HUMAN, sp|Q7Z794|K2C1B_HUMAN, sp|Q86Y46|K2C73_HUMAN, sp|Q9NSB2|KRT84_HUMAN	2	2	1	1	0	0	1	1	1	0	0	0	0	0	1	1	2	0	1	0	0	52570268	32401008	265819408	74743864	0	0	12983823	0	0	0	0	0
FASFIDKVQFLEQQNK	FASFIDKVQFLEQQNK	K	V	148	163	16	648.007	3		sp|P19013|K2C4_HUMAN	P19013	K2C4_HUMAN	KRT4	Keratin, type II cytoskeletal 4			0	0	1	0	0	0	0	0	0	0	0	0	0	0	0	0	0	0	0	0	0	0	0	31496836	0	0	0	0	0	0	0	0	0
FASFIDKVR	FASFIDKVR	K	F	189	197	9	541.803	2		sp|P35908|K22E_HUMAN	P35908	K22E_HUMAN	KRT2	Keratin, type II cytoskeletal 2 epidermal	KRT3, KRT5, KRT6A, KRT6B, KRT6C, KRT7, KRT71, KRT72, KRT73, KRT74, KRT75, KRT76, KRT77, KRT79, KRT8, KRT84	sp|O95678|K2C75_HUMAN, sp|P02538|K2C6A_HUMAN, sp|P04259|K2C6B_HUMAN, sp|P05787|K2C8_HUMAN, sp|P08729|K2C7_HUMAN, sp|P12035|K2C3_HUMAN, sp|P13647|K2C5_HUMAN, sp|P48668|K2C6C_HUMAN, sp|Q01546|K22O_HUMAN, sp|Q14CN4|K2C72_HUMAN, sp|Q3SY84|K2C71_HUMAN, sp|Q5XKE5|K2C79_HUMAN, sp|Q7RTS7|K2C74_HUMAN, sp|Q7Z794|K2C1B_HUMAN, sp|Q86Y46|K2C73_HUMAN, sp|Q9NSB2|KRT84_HUMAN	0	1	0	0	0	0	1	0	1	0	1	0	1	0	1	1	1	1	1	1	0	0	7244310	0	0	0	0	0	0	7422295	2.13081e+06	9432443	7.90929e+06
FATEAAITILR	FATEAAITILR	K	I	516	526	11	603.348	2		sp|P17987|TCPA_HUMAN	P17987	TCPA_HUMAN	TCP1	T-complex protein 1 subunit alpha			0	0	0	0	0	0	0	0	0	0	0	0	0	0	0	0	1	0	0	1	0	0	0	0	0	0	0	0	0	647423	0	0	0
FAVGSGSR	FAVGSGSR	K	V	111	118	8	390.704	2		sp|O15143|ARC1B_HUMAN	O15143	ARC1B_HUMAN	ARPC1B	Actin-related protein 2/3 complex subunit 1B			0	0	0	0	0	0	0	0	1	0	1	0	0	0	0	0	0	0	0	0	0	0	0	0	0	0	0	0	0	0	0	0	0
FAYGYIEDLK	FAYGYIEDLK	K	C	204	213	10	609.806	2		sp|P30740|ILEU_HUMAN	P30740	ILEU_HUMAN	SERPINB1	Leukocyte elastase inhibitor			1	1	1	1	0	1	1	0	1	1	1	1	1	1	1	0	0	1	1	1	1	136332064	37862484	76717528	42985632	70512536	56947980	5158250	7842503	8770688	6.5921e+06	7860157	5.41092e+06
FCFDLFQEIGKDDR	FC[57.0215]FDLFQEIGKDDR	K	H	11	24	14	597.279	3	2C(57.0215)	sp|Q96P63|SPB12_HUMAN	Q96P63	SPB12_HUMAN	SERPINB12	Serpin B12			0	0	0	0	0	1	1	1	1	0	1	1	0	0	1	0	0	0	1	1	1	0	0	0	0	0	1.60564e+06	2.59488e+06	1.19193e+06	5907180	0	3.23906e+06	0
FDASFFGVHPK	FDASFFGVHPK	R	Q	60	70	11	417.877	3		sp|P49327|FAS_HUMAN	P49327	FAS_HUMAN	FASN	Fatty acid synthase			0	0	0	0	0	0	0	0	1	0	0	0	0	0	0	0	0	0	0	0	0	0	0	0	0	0	0	0	710316	832021	0	0	0
FDASVDQASINPGK	FDASVDQASINPGK	R	Q	731	744	14	724.854	2		sp|P52790|HXK3_HUMAN	P52790	HXK3_HUMAN	HK3	Hexokinase-3			0	0	0	0	1	0	1	1	1	1	1	1	2	1	1	1	0	0	1	1	1	0	0	0	0	0	0	29173684	31855468	28778006	38633088	35880972	35694168
FDAVIGYK	FDAVIGYK	K	M	289	296	8	456.745	2		sp|Q8NBQ5|DHB11_HUMAN	Q8NBQ5	DHB11_HUMAN	HSD17B11	Estradiol 17-beta-dehydrogenase 11			0	0	0	0	0	0	0	0	0	0	0	0	0	0	0	0	1	1	0	0	0	0	0	0	0	0	0	0	0	0	0	0	0
FDDAVVQSDMK	FDDAVVQSDMK	R	H	78	88	11	627.787	2		sp|P11142|HSP7C_HUMAN	P11142	HSP7C_HUMAN	HSPA8	Heat shock cognate 71 kDa protein			1	0	1	1	0	0	0	0	0	0	0	0	0	0	0	1	0	0	0	0	0	4283721	0	0	0	0	0	0	0	0	0	0	0
FDDAVVQSDMK	FDDAVVQSDM[15.9949]K	R	H	78	88	11	635.785	2	10M(15.9949)	sp|P11142|HSP7C_HUMAN	P11142	HSP7C_HUMAN	HSPA8	Heat shock cognate 71 kDa protein			0	0	0	0	0	0	0	1	0	0	0	0	1	0	0	0	0	0	0	1	0	0	0	0	0	0	0	0	0	0	0	0	0
FDDAVVQSDMKHWPFMVVNDAGRPK	FDDAVVQSDM[15.9949]KHWPFM[15.9949]VVNDAGRPK	R	V	78	102	25	731.098	4	10M(15.9949)	sp|P11142|HSP7C_HUMAN	P11142	HSP7C_HUMAN	HSPA8	Heat shock cognate 71 kDa protein			0	0	0	0	0	0	1	0	1	1	0	0	2	0	0	0	0	0	1	0	1	0	0	0	0	0	0	3.13821e+06	0	3.69874e+06	2.57447e+06	0	3.02875e+06
FDDPGLMLMGFKPLVLLK	FDDPGLM[15.9949]LM[15.9949]GFKPLVLLK	R	K	340	357	18	689.374	3	7M(15.9949)	sp|P12956|XRCC6_HUMAN	P12956	XRCC6_HUMAN	XRCC6	X-ray repair cross-complementing protein 6			0	0	0	0	0	0	0	0	0	0	0	0	0	0	0	0	0	0	0	1	0	0	0	0	0	0	0	0	0	0	0	0	0
FDEILEASDGIMVAR	FDEILEASDGIMVAR	R	G	280	294	15	833.411	2		sp|P14618|KPYM_HUMAN	P14618	KPYM_HUMAN	PKM	Pyruvate kinase PKM			0	0	0	0	0	0	0	0	0	0	0	0	0	0	0	0	2	0	0	0	0	0	0	0	0	0	0	0	0	0	0	0	0
FDEILEASDGIMVAR	FDEILEASDGIM[15.9949]VAR	R	G	280	294	15	841.409	2	12M(15.9949)	sp|P14618|KPYM_HUMAN	P14618	KPYM_HUMAN	PKM	Pyruvate kinase PKM			0	0	1	0	0	0	0	0	0	0	0	0	0	0	0	0	0	0	0	0	0	0	0	0	0	0	0	0	0	0	0	0	0
FDELKMTNPAIQNDFSYYR	FDELKM[15.9949]TNPAIQNDFSYYR	R	R	142	160	19	790.035	3	6M(15.9949)	sp|Q9NUQ9|CYRIB_HUMAN	Q9NUQ9	CYRIB_HUMAN	CYRIB	CYFIP-related Rac1 interactor B			0	0	0	0	0	0	0	0	0	0	0	0	0	0	0	0	0	0	0	1	2	0	0	0	0	0	0	0	0	0	0	0	0
FDEYFSQSCAPGSDPR	FDEYFSQSC[57.0215]APGSDPR	K	S	504	519	16	931.886	2	9C(57.0215)	sp|P02788|TRFL_HUMAN	P02788	TRFL_HUMAN	LTF	Lactotransferrin			0	0	0	0	0	0	0	0	0	0	0	0	0	0	0	1	0	0	0	0	0	0	0	0	0	0	0	0	0	0	0	0	0
FDGALNVDLTEFQTNLVPYPR	FDGALNVDLTEFQTNLVPYPR	R	I	244	264	21	803.741	3		sp|P68366|TBA4A_HUMAN	P68366	TBA4A_HUMAN	TUBA4A	Tubulin alpha-4A chain	TUBA1A, TUBA1B, TUBA1C, TUBA3C, TUBA3D, TUBA3E, TUBA8	sp|P0DPH7|TBA3C_HUMAN, sp|P0DPH8|TBA3D_HUMAN, sp|P68363|TBA1B_HUMAN, sp|Q6PEY2|TBA3E_HUMAN, sp|Q71U36|TBA1A_HUMAN, sp|Q9BQE3|TBA1C_HUMAN, sp|Q9NY65|TBA8_HUMAN	0	0	0	0	0	0	0	0	0	0	0	0	0	0	0	0	0	0	1	1	2	0	0	0	0	0	0	0	0	0	0	0	0
FDGILGMAYPR	FDGILGMAYPR	K	I	195	205	11	620.313	2		sp|P07339|CATD_HUMAN	P07339	CATD_HUMAN	CTSD	Cathepsin D			0	0	0	0	0	0	0	0	0	0	0	0	0	0	0	0	1	0	0	0	0	0	0	0	0	0	0	0	0	0	0	0	0
FDILPSR	FDILPSR	R	S	659	665	7	424.237	2		sp|Q08188|TGM3_HUMAN	Q08188	TGM3_HUMAN	TGM3	Protein-glutamine gamma-glutamyltransferase E			0	0	0	0	0	0	0	0	1	0	1	0	0	0	0	0	0	0	1	1	0	0	0	0	0	1.90354e+06	6.20149e+06	2.61748e+06	0	1682234	0	1.79469e+06	0
FDLMYAK	FDLMYAK	K	R	395	401	7	444.22	2		sp|P68366|TBA4A_HUMAN	P68366	TBA4A_HUMAN	TUBA4A	Tubulin alpha-4A chain	TUBA1A, TUBA1B, TUBA1C, TUBA3C, TUBA3D, TUBA3E, TUBA8, TUBAL3	sp|A6NHL2|TBAL3_HUMAN, sp|P0DPH7|TBA3C_HUMAN, sp|P0DPH8|TBA3D_HUMAN, sp|P68363|TBA1B_HUMAN, sp|Q6PEY2|TBA3E_HUMAN, sp|Q71U36|TBA1A_HUMAN, sp|Q9BQE3|TBA1C_HUMAN, sp|Q9NY65|TBA8_HUMAN	0	0	0	0	0	0	0	0	1	0	0	0	0	0	0	0	1	0	1	0	0	0	0	0	0	0	1.94988e+06	0	0	1.39904e+06	0	0	0
FDLMYAK	FDLM[15.9949]YAK	K	R	395	401	7	452.218	2	4M(15.9949)	sp|P68366|TBA4A_HUMAN	P68366	TBA4A_HUMAN	TUBA4A	Tubulin alpha-4A chain	TUBA1A, TUBA1B, TUBA1C, TUBA3C, TUBA3D, TUBA3E, TUBA8, TUBAL3	sp|A6NHL2|TBAL3_HUMAN, sp|P0DPH7|TBA3C_HUMAN, sp|P0DPH8|TBA3D_HUMAN, sp|P68363|TBA1B_HUMAN, sp|Q6PEY2|TBA3E_HUMAN, sp|Q71U36|TBA1A_HUMAN, sp|Q9BQE3|TBA1C_HUMAN, sp|Q9NY65|TBA8_HUMAN	0	0	0	0	0	1	1	1	1	1	0	1	0	1	0	0	0	1	1	1	1	0	0	0	0	0	4.14922e+06	2.43554e+06	2.27257e+06	2728891	0	0	0
FDQLLAEEK	FDQLLAEEK	K	T	1446	1454	9	546.782	2		sp|P35579|MYH9_HUMAN	P35579	MYH9_HUMAN	MYH9	Myosin-9	MYH10, MYH11, MYH14	sp|P35580|MYH10_HUMAN, sp|P35749|MYH11_HUMAN, sp|Q7Z406|MYH14_HUMAN	0	0	0	0	0	0	0	0	1	0	0	0	0	0	0	0	0	0	0	0	0	0	0	0	0	0	0	0	0	0	0	0	0
FDQQKNDYDQLQK	FDQQKNDYDQLQK	R	A	1132	1144	13	557.265	3		sp|P15924|DESP_HUMAN	P15924	DESP_HUMAN	DSP	Desmoplakin			0	0	0	0	0	1	0	0	1	0	1	0	0	0	0	0	0	0	0	0	0	0	0	0	0	0	3676935	0	0	3.16959e+06	0	0	0
FDSDAASPR	FDSDAASPR	R	G	60	68	9	483.22	2		sp|P10321|HLAC_HUMAN	P10321	HLAC_HUMAN	HLA-C	HLA class I histocompatibility antigen, C alpha chain	HLA-B	sp|P01889|HLAB_HUMAN	0	0	0	0	0	0	0	0	0	0	0	0	0	0	0	0	0	0	0	0	1	0	0	0	0	0	0	0	0	0	0	0	0
FEAWNIIK	FEAWNIIK	R	A	1298	1305	8	510.779	2		sp|Q14005|IL16_HUMAN	Q14005	IL16_HUMAN	IL16	Pro-interleukin-16			0	0	0	0	0	0	0	0	0	0	0	0	0	0	0	0	1	1	1	0	1	2.0451e+06	0	0	0	0	3.08217e+06	0	0	1.14215e+06	1.08596e+06	0	0
FEEEIKAEQEER	FEEEIKAEQEER	R	K	207	218	12	768.862	2		sp|Q96C19|EFHD2_HUMAN	Q96C19	EFHD2_HUMAN	EFHD2	EF-hand domain-containing protein D2			0	0	0	0	0	0	0	0	0	0	0	0	0	0	0	0	1	0	0	0	0	0	0	0	0	0	0	0	0	0	0	0	0
FEEEIKAEQEER	FEEEIKAEQEER	R	K	207	218	12	512.911	3		sp|Q96C19|EFHD2_HUMAN	Q96C19	EFHD2_HUMAN	EFHD2	EF-hand domain-containing protein D2			0	0	0	0	0	0	0	0	0	0	0	0	0	0	0	1	1	1	1	1	1	0	0	0	0	0	0	0	0	0	0	0	0
FEEILTR	FEEILTR	K	L	308	314	7	454.248	2		sp|P06732|KCRM_HUMAN	P06732	KCRM_HUMAN	CKM	Creatine kinase M-type			0	0	0	0	0	0	0	0	0	0	0	0	0	0	0	0	0	0	0	1	0	0	0	0	0	0	0	0	0	0	0	0	0
FEELCSDLFR	FEELC[57.0215]SDLFR	R	S	302	311	10	658.303	2	5C(57.0215)	sp|P0DMV8|HS71A_HUMAN	P0DMV8	HS71A_HUMAN	HSPA1A	Heat shock 70 kDa protein 1A	HSPA1B, HSPA6, HSPA7	sp|P0DMV9|HS71B_HUMAN, sp|P17066|HSP76_HUMAN, sp|P48741|HSP77_HUMAN	0	0	0	0	0	0	0	0	0	0	0	0	0	0	0	1	0	0	0	0	0	0	0	0	0	0	0	0	0	0	0	0	0
FEELNADLFR	FEELNADLFR	R	G	302	311	10	627.312	2		sp|P11142|HSP7C_HUMAN	P11142	HSP7C_HUMAN	HSPA8	Heat shock cognate 71 kDa protein	HSPA2	sp|P54652|HSP72_HUMAN	0	0	1	1	0	0	1	1	1	1	1	1	1	1	1	1	1	1	1	1	1	0	0	24096420	6506493	0	0	12466132	12514658	383711	9533109	8919420	6.97223e+06
FEELNMDLFR	FEELNM[15.9949]DLFR	K	S	327	336	10	665.311	2	6M(15.9949)	sp|P11021|BIP_HUMAN	P11021	BIP_HUMAN	HSPA5	Endoplasmic reticulum chaperone BiP			0	0	0	0	0	0	0	1	0	0	0	0	1	1	0	1	0	0	0	0	0	0	0	0	0	0	0	0	0	0	0	0	0
FEETTADGR	FEETTADGR	K	K	73	81	9	513.23	2		sp|Q01469|FABP5_HUMAN	Q01469	FABP5_HUMAN	FABP5	Fatty acid-binding protein 5			0	0	0	0	0	1	0	0	0	0	0	0	0	0	0	0	0	0	0	0	0	0	0	0	0	0	0	0	0	0	0	0	0
FEETTADGRK	FEETTADGRK	K	T	73	82	10	577.278	2		sp|Q01469|FABP5_HUMAN	Q01469	FABP5_HUMAN	FABP5	Fatty acid-binding protein 5			0	0	0	0	0	0	0	0	1	0	0	0	0	0	0	0	0	0	0	0	0	0	0	0	0	0	0	0	0	0	0	0	0
FEETTADGRK	FEETTADGRK	K	T	73	82	10	385.188	3		sp|Q01469|FABP5_HUMAN	Q01469	FABP5_HUMAN	FABP5	Fatty acid-binding protein 5			0	0	0	0	0	0	0	0	1	0	0	0	0	0	0	0	0	0	0	0	0	0	0	0	0	0	0	0	0	0	0	0	0
FELGLEFPNLPYYIDGDVK	FELGLEFPNLPYYIDGDVK	K	L	46	64	19	1115.06	2		sp|P08515|GST26_SCHJA	P08515	GST26_SCHJA		Glutathione S-transferase class-mu 26 kDa isozyme			4	4	2	2	1	2	0	0	1	1	1	0	1	1	0	1	11	1	1	0	1	679005500	569000130	3188643070	4710593500	6804299	6656536	1.28625e+06	2.12175e+06	1.16297e+06	1.68557e+06	0	606213
FELGLEFPNLPYYIDGDVK	FELGLEFPNLPYYIDGDVK	K	L	46	64	19	743.709	3		sp|P08515|GST26_SCHJA	P08515	GST26_SCHJA		Glutathione S-transferase class-mu 26 kDa isozyme			2	1	1	1	1	1	1	1	3	0	1	2	1	1	0	0	2	1	1	3	1	79287432	56958036	621353660	741815420	517275456	16898578	7.15738e+06	4.72944e+06	99946920	382492192	115439144	3.27572e+06
FELGLEFPNLPYYIDGDVKLTQSMAIIR	FELGLEFPNLPYYIDGDVKLTQSMAIIR	K	Y	46	73	28	1081.57	3		sp|P08515|GST26_SCHJA	P08515	GST26_SCHJA		Glutathione S-transferase class-mu 26 kDa isozyme			3	0	2	2	1	1	0	0	1	0	0	0	0	0	0	1	3	3	0	0	0	0	2.47745e+06	0	33154174	44851120	0	0	0	0	0	0	0
FELGLEFPNLPYYIDGDVKLTQSMAIIR	FELGLEFPNLPYYIDGDVKLTQSM[15.9949]AIIR	K	Y	46	73	28	1086.9	3	24M(15.9949)	sp|P08515|GST26_SCHJA	P08515	GST26_SCHJA		Glutathione S-transferase class-mu 26 kDa isozyme			0	0	0	0	1	1	1	0	2	1	1	0	2	0	0	0	0	0	0	0	0	0	0	0	0	20937172	0	0	0	0	0	6003384	0
FELGLEFPNLPYYIDGDVKLTQSMAIIR	FELGLEFPNLPYYIDGDVKLTQSM[15.9949]AIIR	K	Y	46	73	28	815.424	4	24M(15.9949)	sp|P08515|GST26_SCHJA	P08515	GST26_SCHJA		Glutathione S-transferase class-mu 26 kDa isozyme			0	0	0	0	0	0	0	0	1	0	0	0	1	0	0	0	0	0	0	1	0	0	0	0	0	0	0	0	0	0	0	0	0
FEMEQNLR	FEMEQNLR	K	Q	243	250	8	533.753	2		sp|P35527|K1C9_HUMAN	P35527	K1C9_HUMAN	KRT9	Keratin, type I cytoskeletal 9			1	2	1	2	1	1	1	1	1	1	1	1	1	1	1	0	0	0	1	1	1	32637186	66401696	1.55125e+06	41097776	27082804	42974884	37163664	33772064	33608732	23664602	109629568	10536100
FEMEQNLR	FEM[15.9949]EQNLR	K	Q	243	250	8	541.75	2	3M(15.9949)	sp|P35527|K1C9_HUMAN	P35527	K1C9_HUMAN	KRT9	Keratin, type I cytoskeletal 9			0	0	0	1	1	1	1	1	0	1	1	0	1	0	1	0	0	0	1	1	1	0	0	0	0	64238908	12350881	18542982	17740188	0	0	47577944	0
FENAAAGNKPEAVEVTFADFDGVLYHISNPNGDK	FENAAAGNKPEAVEVTFADFDGVLYHISNPNGDK	K	T	19	52	34	909.937	4		sp|O15144|ARPC2_HUMAN	O15144	ARPC2_HUMAN	ARPC2	Actin-related protein 2/3 complex subunit 2			0	0	0	0	0	0	0	0	1	0	0	0	0	0	0	0	0	0	0	0	0	0	0	0	0	0	0	0	0	0	0	0	0
FENAFLSHVVSQHQALLGTIR	FENAFLSHVVSQHQALLGTIR	K	A	507	527	21	789.757	3		sp|P25705|ATPA_HUMAN	P25705	ATPA_HUMAN	ATP5F1A	ATP synthase subunit alpha, mitochondrial			0	0	0	0	0	0	1	1	0	1	1	0	0	0	1	0	0	0	1	1	1	0	0	0	0	746171	0	1.21519e+06	669735	738953	977134	596609	1.0109e+06
FENAFLSHVVSQHQALLGTIR	FENAFLSHVVSQHQALLGTIR	K	A	507	527	21	592.57	4		sp|P25705|ATPA_HUMAN	P25705	ATPA_HUMAN	ATP5F1A	ATP synthase subunit alpha, mitochondrial			0	0	0	0	0	0	0	0	0	0	0	0	0	0	0	0	1	1	0	0	0	0	0	0	0	0	0	0	0	0	0	0	0
FEQGFITDPVVLSPSHTVGDVLEAK	FEQGFITDPVVLSPSHTVGDVLEAK	K	M	110	134	25	895.797	3		sp|P20839|IMDH1_HUMAN	P20839	IMDH1_HUMAN	IMPDH1	Inosine-5'-monophosphate dehydrogenase 1			0	0	0	0	0	0	1	2	0	0	2	1	0	2	1	0	0	0	0	0	0	0	0	0	0	0	0	3.73281e+06	0	2.34828e+06	3.97684e+06	3.41297e+06	4.68026e+06
FESFPAGSTLIFYK	FESFPAGSTLIFYK	R	Y	481	494	14	803.911	2		sp|Q5JTV8|TOIP1_HUMAN	Q5JTV8	TOIP1_HUMAN	TOR1AIP1	Torsin-1A-interacting protein 1			0	0	0	0	0	0	0	0	0	0	0	0	0	0	0	0	1	0	0	0	0	0	0	0	0	0	0	0	0	0	0	0	0
FESNFNTQATNR	FESNFNTQATNR	K	N	52	63	12	714.829	2		contam_sp|P00698|LYSC_CHICK	P00698	LYSC_CHICK	LYZ	Lysozyme C			0	0	0	0	1	1	1	1	1	1	1	1	1	0	1	0	0	0	1	1	1	0	0	0	0	29159942	0	4.49175e+06	6.29888e+06	0	5.25874e+06	8416452	1.61084e+06
FFASIGER	FFASIGER	K	E	1481	1488	8	463.74	2		sp|O75923|DYSF_HUMAN	O75923	DYSF_HUMAN	DYSF	Dysferlin			0	0	0	0	0	0	0	0	1	1	1	0	0	0	0	0	0	0	1	0	1	0	0	0	0	0	0	0	493496	0	495944	0	503392
FFEHFIEGGR	FFEHFIEGGR	K	T	189	198	10	619.801	2		sp|Q96FW1|OTUB1_HUMAN	Q96FW1	OTUB1_HUMAN	OTUB1	Ubiquitin thioesterase OTUB1			0	0	0	0	0	0	0	1	1	1	0	0	0	0	0	0	0	0	0	0	0	0	0	0	0	0	0	0	0	1.77257e+06	1.77875e+06	0	0
FFEHFIEGGR	FFEHFIEGGR	K	T	189	198	10	413.537	3		sp|Q96FW1|OTUB1_HUMAN	Q96FW1	OTUB1_HUMAN	OTUB1	Ubiquitin thioesterase OTUB1			0	0	0	0	0	0	1	0	1	0	1	1	0	0	0	0	0	0	0	0	0	0	0	0	0	0	0	0	0	3.30502e+06	0	0	0
FFESFGDLSTPDAVMGNPK	FFESFGDLSTPDAVMGNPK	R	V	42	60	19	1029.98	2		sp|P68871|HBB_HUMAN	P68871	HBB_HUMAN	HBB	Hemoglobin subunit beta			0	0	1	0	0	0	0	0	0	0	0	0	0	0	0	0	2	0	0	0	0	0	0	25375858	0	0	0	0	0	0	0	0	0
FFESFGDLSTPDAVMGNPK	FFESFGDLSTPDAVMGNPK	R	V	42	60	19	686.987	3		sp|P68871|HBB_HUMAN	P68871	HBB_HUMAN	HBB	Hemoglobin subunit beta			0	0	0	0	0	0	0	0	0	0	0	0	0	0	0	0	1	0	0	0	0	0	0	0	0	0	0	0	0	0	0	0	0
FFESFGDLSTPDAVMGNPK	FFESFGDLSTPDAVM[15.9949]GNPK	R	V	42	60	19	1037.97	2	15M(15.9949)	sp|P68871|HBB_HUMAN	P68871	HBB_HUMAN	HBB	Hemoglobin subunit beta			0	0	1	0	0	0	0	0	0	0	0	0	0	0	0	0	0	0	0	0	0	0	0	0	0	0	0	0	0	0	0	0	0
FFESFGDLSTPDAVMGNPK	FFESFGDLSTPDAVM[15.9949]GNPK	R	V	42	60	19	692.319	3	15M(15.9949)	sp|P68871|HBB_HUMAN	P68871	HBB_HUMAN	HBB	Hemoglobin subunit beta			0	0	1	0	0	0	0	0	0	0	0	0	0	0	0	0	0	0	0	0	0	0	0	0	0	0	0	0	0	0	0	0	0
FFGDSAASMAIK	FFGDSAASMAIK	R	N	80	91	12	622.803	2		sp|Q9Y4L1|HYOU1_HUMAN	Q9Y4L1	HYOU1_HUMAN	HYOU1	Hypoxia up-regulated protein 1			0	0	0	0	0	0	0	0	0	0	0	0	0	0	0	0	1	0	0	0	0	0	0	0	0	0	0	0	0	0	0	0	0
FFGTFLPEVAK	FFGTFLPEVAK	K	K	328	338	11	628.34	2		sp|P17213|BPI_HUMAN	P17213	BPI_HUMAN	BPI	Bactericidal permeability-increasing protein			0	0	0	0	0	0	1	1	0	0	0	0	0	0	0	1	1	0	0	0	1	0	0	0	0	0	0	2562611	0	2.1348e+06	0	2949857	1.77659e+06
FFMGNQVLK	FFMGNQVLK	R	V	355	363	9	542.286	2		sp|P13010|XRCC5_HUMAN	P13010	XRCC5_HUMAN	XRCC5	X-ray repair cross-complementing protein 5			1	0	0	0	0	0	0	0	0	0	0	0	0	0	0	0	2	0	0	0	0	0	0	0	0	0	0	0	0	0	0	0	0
FFMGNQVLK	FFM[15.9949]GNQVLK	R	V	355	363	9	550.284	2	3M(15.9949)	sp|P13010|XRCC5_HUMAN	P13010	XRCC5_HUMAN	XRCC5	X-ray repair cross-complementing protein 5			0	0	0	0	0	0	0	0	0	0	0	0	0	0	0	0	0	0	1	0	0	0	0	0	0	0	0	0	0	0	0	0	0
FFPASADR	FFPASADR	K	T	445	452	8	455.724	2		sp|P07237|PDIA1_HUMAN	P07237	PDIA1_HUMAN	P4HB	Protein disulfide-isomerase			0	0	0	0	0	0	0	0	1	0	0	0	1	0	1	0	0	0	0	0	0	0	0	0	0	0	0	0	0	1.82657e+06	0	0	9047912
FFSASCVPGADK	FFSASC[57.0215]VPGADK	R	G	171	182	12	643.298	2	6C(57.0215)	sp|P02788|TRFL_HUMAN	P02788	TRFL_HUMAN	LTF	Lactotransferrin			0	0	0	0	0	0	0	0	0	0	0	0	0	0	0	1	0	0	0	0	0	0	0	0	0	0	0	0	0	0	0	0	0
FFVAPFPEVFGK	FFVAPFPEVFGK	R	E	38	49	12	692.869	2		contam_sp|P02662|CASA1_BOVIN	P02662	CASA1_BOVIN	CSN1S1	Alpha-S1-casein			0	0	0	0	1	0	1	1	1	1	1	1	1	1	1	0	0	0	1	1	1	0	0	0	0	12981298	9700804	7730402	5773086	5.66062e+06	2.393e+06	9937076	99578376
FFVGGNWK	FFVGGNWK	K	M	7	14	8	477.745	2		sp|P60174|TPIS_HUMAN	P60174	TPIS_HUMAN	TPI1	Triosephosphate isomerase			0	0	0	0	0	0	0	1	1	0	1	0	0	0	0	0	0	0	0	0	0	0	0	0	0	0	2.05571e+06	1.45804e+06	2.85754e+06	5462443	0	824780	341463
FGAVFLWDSGSSVGEITGHNK	FGAVFLWDSGSSVGEITGHNK	K	V	127	147	21	736.696	3		sp|O75083|WDR1_HUMAN	O75083	WDR1_HUMAN	WDR1	WD repeat-containing protein 1			0	0	0	0	0	0	1	1	1	1	1	1	1	1	1	0	0	0	0	0	0	0	0	0	0	0	0	57906332	47505008	56990720	56380288	60317836	63023660
FGDPVVQSDMK	FGDPVVQSDMK	K	H	78	88	11	611.792	2		sp|P0DMV8|HS71A_HUMAN	P0DMV8	HS71A_HUMAN	HSPA1A	Heat shock 70 kDa protein 1A	HSPA1B	sp|P0DMV9|HS71B_HUMAN	1	1	1	1	0	0	0	0	0	0	0	0	0	0	0	0	2	1	0	0	0	38552288	16032337	48500776	21641068	0	0	0	0	0	0	0	0
FGDPVVQSDMK	FGDPVVQSDM[15.9949]K	K	H	78	88	11	619.79	2	10M(15.9949)	sp|P0DMV8|HS71A_HUMAN	P0DMV8	HS71A_HUMAN	HSPA1A	Heat shock 70 kDa protein 1A	HSPA1B	sp|P0DMV9|HS71B_HUMAN	0	0	0	0	1	1	1	1	1	1	1	1	1	1	1	0	0	1	1	1	1	0	0	0	0	6.41018e+06	3848563	14338826	20194336	14762012	11355605	13412191	18422432
FGDPVVQSDMKHWPFQVINDGDKPK	FGDPVVQSDM[15.9949]KHWPFQVINDGDKPK	K	V	78	102	25	725.856	4	10M(15.9949)	sp|P0DMV8|HS71A_HUMAN	P0DMV8	HS71A_HUMAN	HSPA1A	Heat shock 70 kDa protein 1A	HSPA1B	sp|P0DMV9|HS71B_HUMAN	0	0	0	0	1	0	1	1	1	2	1	1	2	2	2	0	0	0	1	1	2	0	0	0	0	21157198	7254628	14755432	11920346	14195238	14260559	11639859	10762451
FGDPVVQSDMKHWPFQVINDGDKPK	FGDPVVQSDM[15.9949]KHWPFQVINDGDKPK	K	V	78	102	25	580.886	5	10M(15.9949)	sp|P0DMV8|HS71A_HUMAN	P0DMV8	HS71A_HUMAN	HSPA1A	Heat shock 70 kDa protein 1A	HSPA1B	sp|P0DMV9|HS71B_HUMAN	0	0	0	0	1	0	1	2	1	1	2	1	1	1	2	0	0	0	1	1	1	0	0	0	0	7.16137e+06	4.74074e+06	5.92171e+06	5.80011e+06	7120683	6382999	6749487	5283188
FGDSNTVMR	FGDSNTVMR	K	F	917	925	9	513.737	2		sp|P15924|DESP_HUMAN	P15924	DESP_HUMAN	DSP	Desmoplakin			0	0	0	0	0	1	1	1	0	1	1	0	1	0	1	0	0	0	1	0	0	0	0	0	0	0	9017386	3.36249e+06	2.89131e+06	11477649	2117033	10488865	355513
FGDSNTVMR	FGDSNTVM[15.9949]R	K	F	917	925	9	521.735	2	8M(15.9949)	sp|P15924|DESP_HUMAN	P15924	DESP_HUMAN	DSP	Desmoplakin			0	0	0	0	0	0	1	0	1	0	1	0	0	0	1	0	0	0	0	1	1	0	0	0	0	0	0	0	0	0	0	0	0
FGFYEVFK	FGFYEVFK	K	V	138	145	8	518.76	2		sp|Q00325|MPCP_HUMAN	Q00325	MPCP_HUMAN	SLC25A3	Phosphate carrier protein, mitochondrial			0	0	0	0	0	0	0	0	1	0	0	0	0	0	0	0	0	0	1	1	1	0	0	0	0	0	0	0	0	0	0	0	0
FGGAAVFPNQEQAR	FGGAAVFPNQEQAR	K	E	236	249	14	746.371	2		sp|P19971|TYPH_HUMAN	P19971	TYPH_HUMAN	TYMP	Thymidine phosphorylase			0	0	0	0	0	0	0	0	1	0	0	0	0	0	0	0	0	0	0	0	0	0	0	0	0	0	0	0	0	2.2776e+06	0	0	0
FGGALDAAAK	FGGALDAAAK	R	M	935	944	10	460.745	2		sp|P53396|ACLY_HUMAN	P53396	ACLY_HUMAN	ACLY	ATP-citrate synthase			0	0	0	0	0	0	0	1	0	0	0	0	0	0	0	0	0	0	0	0	0	0	0	0	0	0	0	0	0	0	0	0	0
FGGEHVPNSPFQVTALAGDQPSVQPPLR	FGGEHVPNSPFQVTALAGDQPSVQPPLR	R	S	1726	1753	28	982.502	3		sp|P21333|FLNA_HUMAN	P21333	FLNA_HUMAN	FLNA	Filamin-A			0	0	0	0	0	0	1	1	0	0	0	1	0	1	0	3	0	3	1	0	0	0	0	0	0	0	0	0	0	0	0	0	0
FGGFGGPGGVGGLGGPGGFGPGGYPGGIHEVSVNQSLLQPLNVK	FGGFGGPGGVGGLGGPGGFGPGGYPGGIHEVSVNQSLLQPLNVK	R	V	123	166	44	1364.7	3		sp|P35908|K22E_HUMAN	P35908	K22E_HUMAN	KRT2	Keratin, type II cytoskeletal 2 epidermal			0	0	2	1	0	0	0	0	0	0	0	0	0	0	0	1	3	0	0	0	0	0	0	9480001	6.45694e+06	0	0	0	0	0	0	0	0
FGGFGGPGGVGGLGGPGGFGPGGYPGGIHEVSVNQSLLQPLNVK	FGGFGGPGGVGGLGGPGGFGPGGYPGGIHEVSVNQSLLQPLNVK	R	V	123	166	44	1023.77	4		sp|P35908|K22E_HUMAN	P35908	K22E_HUMAN	KRT2	Keratin, type II cytoskeletal 2 epidermal			0	0	1	1	0	0	0	0	0	0	0	0	0	0	0	1	1	1	0	0	0	0	0	30279112	33941072	0	0	0	0	0	0	0	0
FGGFGGPGGVGGLGGPGGFGPGGYPGGIHEVSVNQSLLQPLNVK	FGGFGGPGGVGGLGGPGGFGPGGYPGGIHEVSVNQSLLQPLNVK	R	V	123	166	44	819.22	5		sp|P35908|K22E_HUMAN	P35908	K22E_HUMAN	KRT2	Keratin, type II cytoskeletal 2 epidermal			0	0	0	0	0	0	1	2	0	0	1	1	0	0	2	0	0	0	1	1	1	0	0	0	0	0	7691550	13527806	9460791	9482967	6444270	16724309	7288881
FGGFGGPGGVGGLGGPGGFGPGGYPGGIHEVSVNQSLLQPLNVK	FGGFGGPGGVGGLGGPGGFGPGGYPGGIHEVSVNQSLLQPLNVK	R	V	123	166	44	682.851	6		sp|P35908|K22E_HUMAN	P35908	K22E_HUMAN	KRT2	Keratin, type II cytoskeletal 2 epidermal			0	0	0	0	0	0	0	0	0	0	0	0	0	0	0	0	0	0	0	3	0	0	0	0	0	0	0	0	0	0	0	0	0
FGGVVELR	FGGVVELR	K	M	233	240	8	438.75	2		sp|P49247|RPIA_HUMAN	P49247	RPIA_HUMAN	RPIA	Ribose-5-phosphate isomerase			0	0	0	0	1	1	0	0	0	0	0	0	0	0	0	0	0	0	1	0	0	0	0	0	0	3994471	3.61847e+06	0	0	0	0	0	0
FGKEWAHATIIPK	FGKEWAHATIIPK	K	V	473	485	13	499.945	3		sp|P30153|2AAA_HUMAN	P30153	2AAA_HUMAN	PPP2R1A	Serine/threonine-protein phosphatase 2A 65 kDa regulatory subunit A alpha isoform			0	0	0	0	0	0	0	0	0	0	0	0	0	0	0	1	0	0	0	0	0	0	0	0	0	0	0	0	0	0	0	0	0
FGLPSLGGR	FGLPSLGGR	R	R	555	563	9	452.256	2		sp|Q96FS4|SIPA1_HUMAN	Q96FS4	SIPA1_HUMAN	SIPA1	Signal-induced proliferation-associated protein 1			0	0	0	0	0	0	1	0	0	1	1	1	0	0	0	0	0	0	0	0	0	0	0	0	0	0	0	0	0	372759	0	391135	719382
FGNDVQHFK	FGNDVQHFK	K	V	101	109	9	546.267	2		sp|P62993|GRB2_HUMAN	P62993	GRB2_HUMAN	GRB2	Growth factor receptor-bound protein 2			0	0	0	0	0	0	0	0	0	0	0	0	0	0	0	0	1	0	0	0	0	10347612	0	0	0	0	0	0	0	0	0	0	0
FGPGVAFR	FGPGVAFR	R	A	25	32	8	425.732	2		sp|P08727|K1C19_HUMAN	P08727	K1C19_HUMAN	KRT19	Keratin, type I cytoskeletal 19			0	0	0	0	0	0	1	0	0	0	0	0	0	0	0	0	0	0	0	0	0	0	0	0	0	0	0	0	0	0	0	0	0
FGPHLVPILVEK	FGPHLVPILVEK	K	C	171	182	12	674.903	2		sp|P42331|RHG25_HUMAN	P42331	RHG25_HUMAN	ARHGAP25	Rho GTPase-activating protein 25			1	0	0	0	1	1	5	6	9	9	9	8	6	8	5	2	5	5	8	4	5	0	0	0	0	7.1937e+06	4851674	11147471	39358628	23136166	94015040	72875232	20524775400
FGPHLVPILVEK	FGPHLVPILVEK	K	C	171	182	12	450.271	3		sp|P42331|RHG25_HUMAN	P42331	RHG25_HUMAN	ARHGAP25	Rho GTPase-activating protein 25			1	0	0	0	1	1	10	10	15	11	14	13	10	12	11	8	8	5	15	9	15	3.16396e+06	0	0	0	6.59778e+06	5759353	20368924700	2362943	20218390500	3820039	18422910	17714012200
FGPHLVPILVEKCAEFILEHGR	FGPHLVPILVEKC[57.0215]AEFILEHGR	K	N	171	192	22	854.461	3	13C(57.0215)	sp|P42331|RHG25_HUMAN	P42331	RHG25_HUMAN	ARHGAP25	Rho GTPase-activating protein 25			0	0	0	0	0	0	2	1	2	0	2	2	0	0	2	0	0	0	0	0	0	0	0	0	0	0	0	5531494	2628086	0	0	0	5.21007e+06
FGPHLVPILVEKCAEFILEHGR	FGPHLVPILVEKC[57.0215]AEFILEHGR	K	N	171	192	22	641.098	4	13C(57.0215)	sp|P42331|RHG25_HUMAN	P42331	RHG25_HUMAN	ARHGAP25	Rho GTPase-activating protein 25			0	0	0	0	0	0	2	1	3	2	2	2	1	1	1	0	0	0	2	1	2	0	0	0	0	0	0	9426202	6.27729e+06	9426202	9615565	11452438	32233066
FGPHLVPILVEKCAEFILEHGR	FGPHLVPILVEKC[57.0215]AEFILEHGR	K	N	171	192	22	513.08	5	13C(57.0215)	sp|P42331|RHG25_HUMAN	P42331	RHG25_HUMAN	ARHGAP25	Rho GTPase-activating protein 25			0	0	0	0	0	0	1	0	0	1	0	1	0	0	0	0	0	0	0	0	1	0	0	0	0	0	0	4.32439e+06	0	0	6778524	0	24979458
FGPHLVPILVEKCAEFILEHGRNEEGIFR	FGPHLVPILVEKC[57.0215]AEFILEHGRNEEGIFR	K	L	171	199	29	852.449	4	13C(57.0215)	sp|P42331|RHG25_HUMAN	P42331	RHG25_HUMAN	ARHGAP25	Rho GTPase-activating protein 25			0	0	0	0	0	0	1	0	0	1	0	1	0	2	1	0	0	0	0	0	1	0	0	0	0	0	0	21062476	4378682	11253550	10321982	17456666	12318219
FGPHLVPILVEKCAEFILEHGRNEEGIFR	FGPHLVPILVEKC[57.0215]AEFILEHGRNEEGIFR	K	L	171	199	29	682.16	5	13C(57.0215)	sp|P42331|RHG25_HUMAN	P42331	RHG25_HUMAN	ARHGAP25	Rho GTPase-activating protein 25			0	0	0	0	0	0	1	1	1	1	1	1	1	1	2	0	0	0	1	1	2	0	0	0	0	0	0	44252124	13970886	35751844	27931832	52532840	32956082
FGPHLVPILVEKCAEFILEHGRNEEGIFR	FGPHLVPILVEKC[57.0215]AEFILEHGRNEEGIFR	K	L	171	199	29	568.635	6	13C(57.0215)	sp|P42331|RHG25_HUMAN	P42331	RHG25_HUMAN	ARHGAP25	Rho GTPase-activating protein 25			0	0	0	0	0	0	0	0	0	2	1	1	2	0	0	0	0	0	1	1	2	0	0	0	0	0	0	8915570	1.02866e+06	6.55501e+06	2761474	7716573	5133338
FGQGAHHAAGQAGNEAGR	FGQGAHHAAGQAGNEAGR	K	F	242	259	18	868.404	2		sp|Q6UWP8|SBSN_HUMAN	Q6UWP8	SBSN_HUMAN	SBSN	Suprabasin			0	1	0	0	0	0	0	0	0	0	0	0	0	0	0	0	0	0	0	0	0	0	541328	0	0	0	0	0	0	0	0	0	0
FGQGAHHAAGQAGNEAGR	FGQGAHHAAGQAGNEAGR	K	F	242	259	18	579.272	3		sp|Q6UWP8|SBSN_HUMAN	Q6UWP8	SBSN_HUMAN	SBSN	Suprabasin			0	1	0	0	0	0	0	0	1	0	0	0	0	0	0	1	0	0	0	0	0	0	3.69824e+06	0	0	0	0	0	0	0	0	0	0
FGQGAHHAAGQAGNEAGR	FGQGAHHAAGQAGNEAGR	K	F	242	259	18	434.706	4		sp|Q6UWP8|SBSN_HUMAN	Q6UWP8	SBSN_HUMAN	SBSN	Suprabasin			0	0	0	0	0	0	0	0	1	0	0	0	0	0	0	0	0	0	0	0	0	0	0	0	0	0	0	0	0	0	0	0	0
FGQGVDNAAGQAGNEAGR	FGQGVDNAAGQAGNEAGR	K	F	152	169	18	859.896	2		sp|Q6UWP8|SBSN_HUMAN	Q6UWP8	SBSN_HUMAN	SBSN	Suprabasin			0	0	0	0	0	1	0	1	1	0	1	0	0	0	1	0	0	0	0	0	0	0	0	0	0	0	2.94289e+06	0	0	3780781	0	0	0
FGQGVHHAAGQAGNEAGR	FGQGVHHAAGQAGNEAGR	R	F	170	187	18	882.42	2		sp|Q6UWP8|SBSN_HUMAN	Q6UWP8	SBSN_HUMAN	SBSN	Suprabasin			1	1	0	0	0	0	0	0	0	0	0	0	0	0	0	0	0	0	0	0	0	0	294613	0	0	0	0	0	0	0	0	0	0
FGQGVHHAAGQAGNEAGR	FGQGVHHAAGQAGNEAGR	R	F	170	187	18	588.615	3		sp|Q6UWP8|SBSN_HUMAN	Q6UWP8	SBSN_HUMAN	SBSN	Suprabasin			1	2	0	0	0	0	0	0	0	0	0	0	0	0	0	1	0	0	0	0	0	1.58544e+06	3.28528e+06	0	0	0	0	0	0	0	0	0	0
FGQGVHHGLSEGWKETEK	FGQGVHHGLSEGWKETEK	R	F	260	277	18	675.997	3		sp|Q6UWP8|SBSN_HUMAN	Q6UWP8	SBSN_HUMAN	SBSN	Suprabasin			0	0	0	0	0	0	0	0	1	0	0	0	0	0	0	0	0	0	0	0	0	0	0	0	0	0	0	0	0	0	0	0	0
FGQGVHHGLSEGWKETEK	FGQGVHHGLSEGWKETEK	R	F	260	277	18	507.25	4		sp|Q6UWP8|SBSN_HUMAN	Q6UWP8	SBSN_HUMAN	SBSN	Suprabasin			0	0	0	0	0	0	0	0	1	0	0	0	0	0	0	0	0	0	0	0	0	0	0	0	0	0	7.69167e+06	0	0	7.5819e+06	0	0	0
FGQGVHHGLSEGWKETEK	FGQGVHHGLSEGWKETEK	R	F	260	277	18	406.001	5		sp|Q6UWP8|SBSN_HUMAN	Q6UWP8	SBSN_HUMAN	SBSN	Suprabasin			0	0	0	0	0	0	0	0	1	0	0	0	0	0	0	0	0	0	0	0	0	0	0	0	0	0	0	0	0	0	0	0	0
FGVEQDVDMVFASFIR	FGVEQDVDMVFASFIR	K	K	231	246	16	930.453	2		sp|P14618|KPYM_HUMAN	P14618	KPYM_HUMAN	PKM	Pyruvate kinase PKM			0	0	0	0	0	0	0	0	0	0	0	0	0	0	0	0	1	0	0	0	0	0	0	0	0	0	0	0	0	0	0	0	0
FGVEQDVDMVFASFIR	FGVEQDVDMVFASFIR	K	K	231	246	16	620.638	3		sp|P14618|KPYM_HUMAN	P14618	KPYM_HUMAN	PKM	Pyruvate kinase PKM			0	0	0	0	0	0	0	0	0	0	0	0	0	0	0	0	1	1	1	0	0	0	0	0	0	0	0	0	0	0	0	0	0
FGVEQDVDMVFASFIR	FGVEQDVDM[15.9949]VFASFIR	K	K	231	246	16	625.97	3	9M(15.9949)	sp|P14618|KPYM_HUMAN	P14618	KPYM_HUMAN	PKM	Pyruvate kinase PKM			0	0	0	0	0	0	1	1	1	1	1	1	1	1	1	0	0	0	2	2	1	0	0	0	0	0	0	12904202	15847822	0	10049712	0	15040075
FGVSTGR	FGVSTGR	K	E	314	320	7	362.193	2		sp|Q09666|AHNK_HUMAN	Q09666	AHNK_HUMAN	AHNAK	Neuroblast differentiation-associated protein AHNAK			0	0	0	0	0	0	1	0	0	0	1	0	1	0	0	0	0	0	1	1	0	0	0	0	0	0	0	0	554339	746818	0	736433	0
FHDFLGDSWGILFSHPR	FHDFLGDSWGILFSHPR	R	D	25	41	17	677.667	3		sp|P30041|PRDX6_HUMAN	P30041	PRDX6_HUMAN	PRDX6	Peroxiredoxin-6			0	0	0	0	0	0	1	0	1	0	0	1	0	0	0	0	1	0	0	0	0	0	0	0	0	0	0	0	4.11481e+06	1.81187e+06	3.49065e+06	1.50557e+06	2067533
FHEFHSPALEDADFDNKPMVLLVGQYSTGK	FHEFHSPALEDADFDNKPMVLLVGQYSTGK	R	T	42	71	30	1131.55	3		sp|Q9H4M9|EHD1_HUMAN	Q9H4M9	EHD1_HUMAN	EHD1	EH domain-containing protein 1	EHD3	sp|Q9NZN3|EHD3_HUMAN	0	0	0	0	0	0	0	0	0	0	0	0	0	0	0	0	3	0	0	0	0	0	0	0	0	0	0	0	0	0	0	0	0
FHEFHSPALEDADFDNKPMVLLVGQYSTGK	FHEFHSPALEDADFDNKPMVLLVGQYSTGK	R	T	42	71	30	848.912	4		sp|Q9H4M9|EHD1_HUMAN	Q9H4M9	EHD1_HUMAN	EHD1	EH domain-containing protein 1	EHD3	sp|Q9NZN3|EHD3_HUMAN	0	0	0	0	0	0	0	0	0	0	0	0	0	0	0	2	2	1	0	0	1	0	0	0	0	0	0	0	0	0	0	0	0
FHEFHSPALEDADFDNKPMVLLVGQYSTGK	FHEFHSPALEDADFDNKPMVLLVGQYSTGK	R	T	42	71	30	679.331	5		sp|Q9H4M9|EHD1_HUMAN	Q9H4M9	EHD1_HUMAN	EHD1	EH domain-containing protein 1	EHD3	sp|Q9NZN3|EHD3_HUMAN	0	0	0	0	0	0	0	0	0	0	0	0	0	0	0	0	0	0	1	1	0	0	0	0	0	1.59508e+06	0	576176	565463	463284	622240	758392	0
FHEFHSPALEDADFDNKPMVLLVGQYSTGK	FHEFHSPALEDADFDNKPM[15.9949]VLLVGQYSTGK	R	T	42	71	30	852.91	4	19M(15.9949)	sp|Q9H4M9|EHD1_HUMAN	Q9H4M9	EHD1_HUMAN	EHD1	EH domain-containing protein 1	EHD3	sp|Q9NZN3|EHD3_HUMAN	0	0	0	0	0	0	0	0	0	0	0	0	0	0	0	0	0	0	0	0	2	0	0	0	0	0	0	0	0	0	0	0	0
FHEFHSPALEDADFDNKPMVLLVGQYSTGK	FHEFHSPALEDADFDNKPM[15.9949]VLLVGQYSTGK	R	T	42	71	30	682.53	5	19M(15.9949)	sp|Q9H4M9|EHD1_HUMAN	Q9H4M9	EHD1_HUMAN	EHD1	EH domain-containing protein 1	EHD3	sp|Q9NZN3|EHD3_HUMAN	0	0	0	0	0	0	0	0	0	0	0	0	0	0	0	0	0	0	0	1	1	0	0	0	0	0	0	0	0	0	0	0	0
FHFSQSLTVIHDFLFSLKESPEK	FHFSQSLTVIHDFLFSLKESPEK	R	F	378	400	23	684.856	4		sp|Q96CS3|FAF2_HUMAN	Q96CS3	FAF2_HUMAN	FAF2	FAS-associated factor 2			0	0	0	0	0	0	0	0	0	0	0	0	0	0	0	0	0	0	1	1	1	0	0	0	0	0	0	0	0	178556	0	0	0
FHILNNTEGDWWEAR	FHILNNTEGDWWEAR	K	S	104	118	15	944.442	2		sp|P09769|FGR_HUMAN	P09769	FGR_HUMAN	FGR	Tyrosine-protein kinase Fgr			0	0	0	0	0	0	0	0	0	0	0	0	0	0	0	0	2	0	0	0	0	0	0	0	0	0	0	0	0	0	0	0	0
FHILNNTEGDWWEAR	FHILNNTEGDWWEAR	K	S	104	118	15	629.964	3		sp|P09769|FGR_HUMAN	P09769	FGR_HUMAN	FGR	Tyrosine-protein kinase Fgr			0	0	0	0	0	0	0	0	0	0	0	0	1	0	0	1	0	0	1	1	1	0	0	0	0	592155	0	684219	395076	602022	820306	794604	565646
FHQLDIDDLQSIR	FHQLDIDDLQSIR	R	A	59	71	13	800.41	2		sp|P16152|CBR1_HUMAN	P16152	CBR1_HUMAN	CBR1	Carbonyl reductase [NADPH] 1	CBR3	sp|O75828|CBR3_HUMAN	1	0	1	0	0	0	0	0	0	0	0	0	0	0	0	1	1	1	0	0	0	15492946	0	0	0	0	0	0	0	0	0	0	0
FHQLDIDDLQSIR	FHQLDIDDLQSIR	R	A	59	71	13	533.942	3		sp|P16152|CBR1_HUMAN	P16152	CBR1_HUMAN	CBR1	Carbonyl reductase [NADPH] 1	CBR3	sp|O75828|CBR3_HUMAN	1	1	0	1	1	0	0	0	1	0	0	0	0	0	0	1	1	1	1	1	2	28006920	12570175	26603378	34201968	43347988	37703516	0	0	1579929	0	0	0
FHVEEEGK	FHVEEEGK	R	G	124	131	8	487.733	2		sp|P00558|PGK1_HUMAN	P00558	PGK1_HUMAN	PGK1	Phosphoglycerate kinase 1	PGK2	sp|P07205|PGK2_HUMAN	0	0	0	0	0	0	0	0	1	0	0	0	0	0	0	0	0	0	0	0	0	0	0	0	0	0	0	0	0	0	0	0	0
FHVEEEGKGK	FHVEEEGKGK	R	D	124	133	10	387.196	3		sp|P00558|PGK1_HUMAN	P00558	PGK1_HUMAN	PGK1	Phosphoglycerate kinase 1			0	0	0	0	0	0	0	0	0	1	1	1	1	0	0	0	0	0	0	0	0	0	0	0	0	0	0	0	0	0	0	651193	0
FHVNLLCGEEQGSDAALHFNPR	FHVNLLC[57.0215]GEEQGSDAALHFNPR	R	L	33	54	22	628.551	4	7C(57.0215)	sp|P47929|LEG7_HUMAN	P47929	LEG7_HUMAN	LGALS7	Galectin-7			0	0	0	0	0	0	1	0	1	0	0	0	0	0	0	0	0	0	0	0	0	0	0	0	0	0	0	0	0	45722616	0	0	0
FHVSPDPSVTLENLLTWQAR	FHVSPDPSVTLENLLTWQAR	R	Q	258	277	20	770.734	3		sp|P78325|ADAM8_HUMAN	P78325	ADAM8_HUMAN	ADAM8	Disintegrin and metalloproteinase domain-containing protein 8			0	0	0	0	0	0	0	0	0	0	0	0	0	0	0	0	0	0	1	1	1	0	0	0	0	0	0	0	0	277086	0	0	0
FHWQSHNVK	FHWQSHNVK	R	Q	7	15	9	591.794	2		sp|O00160|MYO1F_HUMAN	O00160	MYO1F_HUMAN	MYO1F	Unconventional myosin-If			0	0	0	0	0	0	0	0	0	0	0	0	0	0	0	0	1	0	0	0	0	0	0	0	0	0	0	0	0	0	0	0	0
FIAEEAAASGAK	FIAEEAAASGAK	R	C	78	89	12	582.798	2		sp|O14732|IMPA2_HUMAN	O14732	IMPA2_HUMAN	IMPA2	Inositol monophosphatase 2			0	0	0	0	0	0	0	0	1	1	1	0	0	0	0	0	1	0	1	1	1	0	0	0	0	0	0	0	0	1558410	0	1.22322e+06	0
FIEDELQIPVK	FIEDELQIPVK	R	W	431	441	11	665.866	2		sp|P30520|PURA2_HUMAN	P30520	PURA2_HUMAN	ADSS2	Adenylosuccinate synthetase isozyme 2			0	0	0	0	0	0	0	1	0	0	0	0	1	0	0	0	0	0	0	0	0	0	0	0	0	0	0	2.55771e+06	2.82831e+06	3253356	2.91174e+06	2158441	0
FIEIAAR	FIEIAAR	K	K	566	572	7	410.24	2		sp|Q00839|HNRPU_HUMAN	Q00839	HNRPU_HUMAN	HNRNPU	Heterogeneous nuclear ribonucleoprotein U			0	0	0	0	0	0	0	0	0	0	0	0	0	0	0	0	0	1	0	0	0	0	0	0	0	0	0	0	0	0	0	0	0
FIFIDPK	FIFIDPK	K	N	1051	1057	7	440.252	2		sp|A8K2U0|A2ML1_HUMAN	A8K2U0	A2ML1_HUMAN	A2ML1	Alpha-2-macroglobulin-like protein 1			0	0	0	0	0	0	0	0	1	0	0	0	0	0	0	0	0	0	0	0	0	0	0	0	0	0	0	2.90782e+06	0	4949679	0	0	0
FIIHAPPGEFNEVFNDVR	FIIHAPPGEFNEVFNDVR	K	L	20	37	18	701.021	3		sp|P47755|CAZA2_HUMAN	P47755	CAZA2_HUMAN	CAPZA2	F-actin-capping protein subunit alpha-2			0	0	0	0	1	0	2	1	1	1	2	1	1	1	0	1	0	2	1	1	1	0	0	20954756	0	25992204	15162941	3.97519e+06	3.83128e+06	4.42208e+06	3335956	3.84401e+06	4212104
FIIPNVVK	FIIPNVVK	K	Y	119	126	8	465.295	2		sp|P00338|LDHA_HUMAN	P00338	LDHA_HUMAN	LDHA	L-lactate dehydrogenase A chain			0	0	0	0	0	0	1	1	1	1	1	1	1	1	1	0	0	0	0	0	0	0	0	0	0	0	0	30106160	29360992	39699168	30318124	36318204	40517704
FIIPQIVK	FIIPQIVK	K	Y	120	127	8	479.31	2		sp|P07195|LDHB_HUMAN	P07195	LDHB_HUMAN	LDHB	L-lactate dehydrogenase B chain			0	0	0	0	0	0	0	1	1	1	1	1	1	1	0	0	0	0	0	0	0	0	0	0	0	0	0	3.33442e+06	3.35734e+06	3.17918e+06	3.17703e+06	3.19575e+06	2.74301e+06
FIIQSEKPPHYLESR	FIIQSEKPPHYLESR	R	V	848	862	15	461.748	4		sp|P14735|IDE_HUMAN	P14735	IDE_HUMAN	IDE	Insulin-degrading enzyme			0	0	0	0	0	0	0	0	1	0	0	0	0	0	0	0	0	0	0	0	0	0	0	0	0	0	0	0	0	0	0	0	0
FIKDNWEELYNR	FIKDNWEELYNR	K	Y	830	841	12	542.935	3		sp|P55786|PSA_HUMAN	P55786	PSA_HUMAN	NPEPPS	Puromycin-sensitive aminopeptidase			0	0	0	0	0	0	0	0	1	0	0	0	0	0	0	0	0	0	1	0	0	0	0	0	0	0	301601	0	0	1.2166e+06	0	0	0
FINLNGLQHEGIFR	FINLNGLQHEGIFR	R	V	530	543	14	553.298	3		sp|P98171|RHG04_HUMAN	P98171	RHG04_HUMAN	ARHGAP4	Rho GTPase-activating protein 4			0	0	0	0	0	0	1	0	0	0	0	1	1	1	0	0	0	0	0	1	1	0	0	0	0	993348	432171	1.20258e+06	963873	939954	1.01982e+06	1.06234e+06	1146703
FISDKDASIVGFFDDSFSEAHSEFLK	FISDKDASIVGFFDDSFSEAHSEFLK	K	A	148	173	26	735.35	4		sp|P30101|PDIA3_HUMAN	P30101	PDIA3_HUMAN	PDIA3	Protein disulfide-isomerase A3			0	0	0	0	0	0	0	2	0	0	0	1	0	1	1	0	0	0	0	0	0	0	0	0	0	0	0	1.0665e+06	0	0	0	0	1.48429e+06
FITHAPPGEFNEVFNDVR	FITHAPPGEFNEVFNDVR	K	L	20	37	18	1045.01	2		sp|P52907|CAZA1_HUMAN	P52907	CAZA1_HUMAN	CAPZA1	F-actin-capping protein subunit alpha-1			1	2	2	2	0	0	0	0	0	0	0	0	0	0	0	0	1	0	0	0	0	14916405	10244385	6775213	1.59006e+06	0	0	0	0	0	0	0	0
FITHAPPGEFNEVFNDVR	FITHAPPGEFNEVFNDVR	K	L	20	37	18	697.009	3		sp|P52907|CAZA1_HUMAN	P52907	CAZA1_HUMAN	CAPZA1	F-actin-capping protein subunit alpha-1			1	1	1	1	1	1	1	1	1	1	1	1	1	1	0	1	1	1	1	1	1	133276272	34345856	85302512	47424664	91892208	60830004	10700276	9550702	12257604	10309653	9523905	9392158
FITIFGTR	FITIFGTR	K	S	194	201	8	477.774	2		sp|P08758|ANXA5_HUMAN	P08758	ANXA5_HUMAN	ANXA5	Annexin A5			0	0	0	0	0	0	0	1	0	0	0	0	0	0	0	0	0	0	0	0	0	0	0	0	0	0	0	0	6465862	0	0	0	0
FITTVGIDFR	FITTVGIDFR	K	E	38	47	10	584.822	2		sp|P51159|RB27A_HUMAN	P51159	RB27A_HUMAN	RAB27A	Ras-related protein Rab-27A	RAB27B	sp|O00194|RB27B_HUMAN	0	0	0	0	0	0	1	1	1	1	0	1	0	0	0	1	1	0	0	0	0	0	0	0	0	0	0	2801487	2.90948e+06	2412146	2.64232e+06	2.60901e+06	2.40614e+06
FIYMAVQHYIETLQR	FIYMAVQHYIETLQR	R	R	513	527	15	637.998	3		sp|Q06124|PTN11_HUMAN	Q06124	PTN11_HUMAN	PTPN11	Tyrosine-protein phosphatase non-receptor type 11			0	0	0	0	0	0	0	0	0	0	0	0	0	0	0	0	1	0	0	0	0	0	0	0	0	0	0	0	0	0	0	0	0
FIYMAVQHYIETLQR	FIYM[15.9949]AVQHYIETLQR	R	R	513	527	15	643.329	3	4M(15.9949)	sp|Q06124|PTN11_HUMAN	Q06124	PTN11_HUMAN	PTPN11	Tyrosine-protein phosphatase non-receptor type 11			0	0	0	0	0	0	0	0	0	0	0	0	0	0	0	0	0	0	1	1	1	0	0	0	0	0	0	0	0	0	0	0	0
FIYVAIAQFIETTK	FIYVAIAQFIETTK	K	K	507	520	14	548.64	3		sp|P29350|PTN6_HUMAN	P29350	PTN6_HUMAN	PTPN6	Tyrosine-protein phosphatase non-receptor type 6			0	0	0	0	0	0	0	0	1	0	1	0	0	0	0	0	0	0	1	1	1	0	0	0	0	0	0	139703	225863	258530	194585	144390	302894
FIYVAIAQFIETTKK	FIYVAIAQFIETTKK	K	K	507	521	15	591.338	3		sp|P29350|PTN6_HUMAN	P29350	PTN6_HUMAN	PTPN6	Tyrosine-protein phosphatase non-receptor type 6			0	0	0	0	0	0	0	0	1	0	1	0	0	0	0	0	2	0	1	1	1	0	0	0	0	0	0	0	0	657992	0	0	0
FKDLGEENFK	FKDLGEENFK	R	A	35	44	10	613.806	2		sp|P02768|ALBU_HUMAN	P02768	ALBU_HUMAN	ALB	Albumin			0	0	1	0	0	0	1	0	0	0	1	0	0	0	0	0	0	1	1	0	1	0	0	61299608	0	6016250	7.33945e+06	4205748	5175417	4429631	0	2.54626e+06	977283
FKDLGEENFK	FKDLGEENFK	R	A	35	44	10	409.54	3		sp|P02768|ALBU_HUMAN	P02768	ALBU_HUMAN	ALB	Albumin			0	0	0	0	0	0	1	0	1	0	0	0	0	0	0	0	0	0	0	1	1	0	0	0	0	10782683	18257690	4.13293e+06	6.02092e+06	5219127	1.19236e+06	3.07343e+06	1.50952e+06
FKDMNADAVFAFQLR	FKDM[15.9949]NADAVFAFQLR	K	N	407	421	15	596.963	3	4M(15.9949)	sp|O43252|PAPS1_HUMAN	O43252	PAPS1_HUMAN	PAPSS1	Bifunctional 3'-phosphoadenosine 5'-phosphosulfate synthase 1			0	0	0	0	0	0	0	0	1	1	1	0	1	0	0	0	0	0	0	0	0	0	0	0	0	0	0	595952	623641	627967	381028	445545	940084
FKDNPTVVVEDLR	FKDNPTVVVEDLR	K	L	302	314	13	511.275	3		sp|Q15057|ACAP2_HUMAN	Q15057	ACAP2_HUMAN	ACAP2	Arf-GAP with coiled-coil, ANK repeat and PH domain-containing protein 2			0	0	0	0	0	0	0	0	0	0	0	0	0	0	0	0	0	0	1	0	0	0	0	0	0	0	0	0	0	0	0	0	0
FKFTIGDHSR	FKFTIGDHSR	K	F	181	190	10	403.212	3		sp|O75083|WDR1_HUMAN	O75083	WDR1_HUMAN	WDR1	WD repeat-containing protein 1			0	0	0	0	0	0	0	0	0	1	1	1	1	1	0	0	0	0	0	0	0	0	0	0	0	0	0	3007695	0	2.11113e+06	3224864	2488534	3.55302e+06
FKLDLDFPNLPYLLDGK	FKLDLDFPNLPYLLDGK	K	N	55	71	17	670.031	3		sp|P21266|GSTM3_HUMAN	P21266	GSTM3_HUMAN	GSTM3	Glutathione S-transferase Mu 3			0	0	0	0	0	0	1	0	0	0	1	0	0	1	1	0	0	0	1	1	0	0	0	0	0	0	1493918	1.06896e+06	1.04961e+06	2240103	1.84296e+06	1.48591e+06	504692
FKLEDSYDLK	FKLEDSYDLK	K	S	294	303	10	419.884	3		sp|P48595|SPB10_HUMAN	P48595	SPB10_HUMAN	SERPINB10	Serpin B10			1	1	0	0	0	0	0	0	0	0	0	0	0	0	0	0	0	0	0	0	0	14646772	14148756	7494881	4.85533e+06	0	0	0	0	0	0	0	0
FKLEESYTLNSDLAR	FKLEESYTLNSDLAR	R	L	276	290	15	893.455	2		sp|P30740|ILEU_HUMAN	P30740	ILEU_HUMAN	SERPINB1	Leukocyte elastase inhibitor			2	0	1	2	0	0	0	0	0	0	0	0	0	0	0	1	0	0	0	0	0	11718235	0	13150967	2.33114e+06	0	0	0	0	0	0	0	0
FKLEESYTLNSDLAR	FKLEESYTLNSDLAR	R	L	276	290	15	595.972	3		sp|P30740|ILEU_HUMAN	P30740	ILEU_HUMAN	SERPINB1	Leukocyte elastase inhibitor			2	1	1	1	1	0	0	1	0	0	0	0	0	0	0	1	1	1	1	1	1	35476188	7.05902e+06	45662252	33192886	22034722	12281484	804712	1.12328e+06	944690	813836	1.03509e+06	977671
FKLPTKNEFIPTNFEILPLEK	FKLPTKNEFIPTNFEILPLEK	K	E	522	542	21	840.137	3		sp|P14735|IDE_HUMAN	P14735	IDE_HUMAN	IDE	Insulin-degrading enzyme			0	0	0	0	0	0	0	0	1	0	0	0	0	0	0	0	0	0	0	0	0	0	0	0	0	0	0	0	0	863843	0	0	0
FKMEESYDLKDTLR	FKM[15.9949]EESYDLKDTLR	R	T	287	300	14	597.626	3	3M(15.9949)	sp|P48594|SPB4_HUMAN	P48594	SPB4_HUMAN	SERPINB4	Serpin B4			0	0	0	0	0	0	0	0	0	0	0	0	1	0	0	0	0	0	0	0	0	0	0	0	0	0	0	0	0	0	0	0	0
FKNENFEIIIVDTSGR	FKNENFEIIIVDTSGR	K	H	179	194	16	627.995	3		sp|P61011|SRP54_HUMAN	P61011	SRP54_HUMAN	SRP54	Signal recognition particle subunit SRP54			0	0	0	0	0	0	0	0	0	0	0	0	0	0	0	0	0	0	1	1	1	0	0	0	0	0	0	0	0	0	0	0	0
FKNWDDVLTVDYTR	FKNWDDVLTVDYTR	K	N	835	848	14	591.293	3		sp|Q13045|FLII_HUMAN	Q13045	FLII_HUMAN	FLII	Protein flightless-1 homolog			0	0	0	0	0	0	0	0	1	1	1	0	0	0	0	0	0	0	1	0	0	0	0	0	0	0	0	300363	0	622499	686730	642879	0
FKVEESYDLK	FKVEESYDLK	R	D	287	296	10	629.322	2		sp|P29508|SPB3_HUMAN	P29508	SPB3_HUMAN	SERPINB3	Serpin B3			0	0	0	0	0	0	1	1	1	0	0	0	1	0	0	0	0	0	1	0	0	0	0	0	0	0	4.73469e+06	0	4.23518e+06	10028953	0	0	0
FKVEESYDLK	FKVEESYDLK	R	D	287	296	10	419.884	3		sp|P29508|SPB3_HUMAN	P29508	SPB3_HUMAN	SERPINB3	Serpin B3			0	0	0	0	0	0	0	0	1	0	1	0	0	0	0	0	0	0	0	0	0	0	0	0	0	0	3.78192e+06	0	1.93986e+06	4.60249e+06	0	1.03339e+06	0
FKVEESYDLKDTLR	FKVEESYDLKDTLR	R	T	287	300	14	581.637	3		sp|P29508|SPB3_HUMAN	P29508	SPB3_HUMAN	SERPINB3	Serpin B3			0	0	0	0	0	1	1	1	1	0	1	2	1	1	2	0	0	0	1	0	0	0	0	0	0	6507409	11442691	6.61657e+06	4730520	15831161	1.82493e+06	3.90718e+06	2477645
FKYYSFFDLDPK	FKYYSFFDLDPK	R	T	251	262	12	523.926	3		sp|Q86UX7|URP2_HUMAN	Q86UX7	URP2_HUMAN	FERMT3	Fermitin family homolog 3			0	0	0	0	0	0	0	0	0	0	0	0	0	0	0	1	0	0	1	0	0	0	0	0	0	0	308817	0	0	114629	0	0	0
FLALGDSGVGK	FLALGDSGVGK	K	T	12	22	11	532.293	2		sp|P51159|RB27A_HUMAN	P51159	RB27A_HUMAN	RAB27A	Ras-related protein Rab-27A			0	0	0	0	1	1	1	1	1	1	1	1	1	1	1	0	1	0	1	1	1	0	4219390	2.65001e+06	270989	3.45007e+06	3.70666e+06	6311949	5353918	5.89635e+06	4.32312e+06	5.11446e+06	7266639
FLASVSTVLTSK	FLASVSTVLTSK	K	Y	129	140	12	626.861	2		sp|P69905|HBA_HUMAN	P69905	HBA_HUMAN	HBA2	Hemoglobin subunit alpha			0	0	0	0	0	0	0	1	0	0	0	0	0	0	0	0	0	0	0	0	0	0	0	0	0	0	0	0	3.50603e+06	0	0	0	0
FLDQNLQK	FLDQNLQK	K	Y	1057	1064	8	503.272	2		sp|P15924|DESP_HUMAN	P15924	DESP_HUMAN	DSP	Desmoplakin			0	0	0	0	1	1	0	0	0	0	0	0	0	0	0	0	0	0	0	0	1	0	0	0	0	24747282	35217540	18226086	0	36347288	0	21173930	0
FLEFQYLTGGLVDPEVHGR	FLEFQYLTGGLVDPEVHGR	R	I	2726	2744	19	726.372	3		sp|P15924|DESP_HUMAN	P15924	DESP_HUMAN	DSP	Desmoplakin			0	0	0	0	0	0	0	0	1	0	0	0	0	0	0	0	0	0	0	0	0	0	0	0	0	0	0	0	0	918037	0	0	0
FLEPTLR	FLEPTLR	K	L	339	345	7	438.253	2		sp|P14868|SYDC_HUMAN	P14868	SYDC_HUMAN	DARS1	Aspartate--tRNA ligase, cytoplasmic			0	0	0	0	0	0	0	0	0	1	1	1	0	0	0	0	0	0	0	0	1	0	0	0	0	0	0	954654	899252	954654	735643	816223	1.03381e+06
FLEQQNK	FLEQQNK	R	V	188	194	7	453.738	2		sp|P13647|K2C5_HUMAN	P13647	K2C5_HUMAN	KRT5	Keratin, type II cytoskeletal 5	GFAP, KRT3, KRT6A, KRT6B, KRT6C, KRT7, KRT75, KRT76, KRT78, KRT79, KRT8, KRT81, KRT83, KRT84, KRT85, KRT86, VIM	contam_sp|P15241|K2M2_SHEEP, contam_sp|P25691|K2M3_SHEEP, sp|O43790|KRT86_HUMAN, sp|O95678|K2C75_HUMAN, sp|P02538|K2C6A_HUMAN, sp|P04259|K2C6B_HUMAN, sp|P05787|K2C8_HUMAN, sp|P08670|VIME_HUMAN, sp|P08729|K2C7_HUMAN, sp|P12035|K2C3_HUMAN, sp|P14136|GFAP_HUMAN, sp|P48668|K2C6C_HUMAN, sp|P78385|KRT83_HUMAN, sp|P78386|KRT85_HUMAN, sp|Q01546|K22O_HUMAN, sp|Q14533|KRT81_HUMAN, sp|Q5XKE5|K2C79_HUMAN, sp…	0	0	0	0	0	0	0	0	0	0	1	0	0	0	0	0	0	0	0	0	0	0	0	0	0	126681192	125749064	217371040	135562720	377050912	66571788	134579168	57642148
FLEQQNKVLDTKWTLLQEQGTK	FLEQQNKVLDTKWTLLQEQGTK	R	T	188	209	22	662.608	4		sp|P13647|K2C5_HUMAN	P13647	K2C5_HUMAN	KRT5	Keratin, type II cytoskeletal 5	KRT6B, KRT6C	sp|P04259|K2C6B_HUMAN, sp|P48668|K2C6C_HUMAN	0	0	0	0	0	1	0	0	0	0	0	0	0	0	0	0	0	0	0	0	0	0	0	0	0	0	0	0	0	0	0	0	0
FLEQQNQVLETK	FLEQQNQVLETK	R	W	150	161	12	738.888	2		sp|Q3SY84|K2C71_HUMAN	Q3SY84	K2C71_HUMAN	KRT71	Keratin, type II cytoskeletal 71	KRT72, KRT73, KRT74	sp|Q14CN4|K2C72_HUMAN, sp|Q7RTS7|K2C74_HUMAN, sp|Q86Y46|K2C73_HUMAN	1	1	0	0	0	0	0	0	0	0	0	0	0	0	0	1	0	0	0	0	0	2848939	1.92741e+06	0	0	0	0	0	0	0	0	0	0
FLEQQNQVLQTK	FLEQQNQVLQTK	R	W	200	211	12	738.396	2		sp|P04264|K2C1_HUMAN	P04264	K2C1_HUMAN	KRT1	Keratin, type II cytoskeletal 1	KRT2, KRT77	sp|P35908|K22E_HUMAN, sp|Q7Z794|K2C1B_HUMAN	1	1	2	2	0	0	1	1	1	1	1	1	0	0	0	2	1	1	1	0	0	386723008	682027390	517525792	1284248700	0	2062256	2.45036e+06	964964	1.8977e+06	584062	2.88651e+06	1.17944e+06
[truncated: 6,066 more rows]
[truncated: 9 more columns]

## Sheet: B
Peptide Sequence	Prev AA	Next AA	Start	End	Peptide Length	Charges	Protein	Protein ID	Entry Name	Gene	Protein Description	Mapped Genes	Mapped Proteins	C_1 Spectral Count	C_2 Spectral Count	C_3 Spectral Count	C_4 Spectral Count	C_5 Spectral Count	C_6 Spectral Count	GDPbS_1 Spectral Count	GDPbS_2 Spectral Count	GDPbS_3 Spectral Count	GTPgS_1 Spectral Count	GTPgS_2 Spectral Count	GTPgS_3 Spectral Count	Mock_1 Spectral Count	Mock_2 Spectral Count	Mock_3 Spectral Count	Untreated_1 Spectral Count	Untreated_2 Spectral Count	Untreated_3 Spectral Count	Untreated_4 Spectral Count	Untreated_5 Spectral Count	Untreated_6 Spectral Count	C_1 Intensity	C_2 Intensity	C_3 Intensity	C_4 Intensity	C_5 Intensity	C_6 Intensity	GDPbS_1 Intensity	GDPbS_2 Intensity	GDPbS_3 Intensity	GTPgS_1 Intensity	GTPgS_2 Intensity	GTPgS_3 Intensity	Mock_1 Intensity	Mock_2 Intensity	Mock_3 Intensity
[truncated: 6,009 more rows]
[truncated: 27 more columns]

[truncated: 4 more sheets: C, D, E, F]
