# Supplementary material for: Neutrophil-specific interactome of ARHGAP25 reveals novel partners and regulatory insights
Source: Sci Rep. 2024 Aug 29;14:20106. doi: 10.1038/s41598-024-71002-4 (PMC11362597; doi:10.1038/s41598-024-71002-4)
Supplement: Supplementary file 3 — Supplementary Table S2. [file 41598_2024_71002_MOESM3_ESM.xlsx]

## Sheet: Legend
Supplementary Table S2 – Statistical analysis of GST-ARHGAP25 pulldown and co-IP from neutrophil cell lysate compared to GST.
A - List of identified proteins and relative protein levels between GST and GST-ARHGAP25 pulldowns. Proteomic data assessment (described in detail in the 'Methods' section) was applied before applying multiple t-tests with Benjamini-Hochberg correction.
Column title	Description
Gene name	Gene name of detected proteins
log2 FC	Logarithmic difference of LFQ values between GST-ARHGAP25 pulldown and GST pulldown (negative control). Positive values represent enrichment in GST-ARHGAP25 eluted samples.
p.adj	The absolute value of logarithmic p-value of multiple t-tests with Benjamini-Hochberg correction
CONFIDENCE	Scoring system based on the number of samples in wich the protein was detected (also known as detection rate) in the co-immunoprecipitated samples. 'HIGH': detection rate at least 80%; 'MODERATE': detection rate between 80% and 40%; 'UNLIKELY': detection rate below 40%.
ENRICHMENT SCORE	Scoring system based on the Logarithmic difference of LFQ values between the ARHGAP25 co-immunoprecipitated and control samples. Cut-off value was chosen as the median (0.81) 'HIGH': log2 FC>0.81; 'LOW': log2 FC<0.81
FINAL SCORE	Final evaluation based on the confidence and enrichment scores. 'HIGH'; high scores for both; 'SATISFACTORY': either high confidence paired with low enrichment or moderate confidence with high enrichment ; 'LOW': moderate confidence and low enrichment; 'UNLIKELY': unlikely confidence and low enrichment.

## Sheet: A
	Pulldown		Co-IP
Gene name	log2 FC	p.adj	CONFIDENCE	ENRICHMENT SCORE	FINAL SCORE
ARHGAP25	10.5	1.01e-07	HIGH	HIGH	HIGH
TUBB4B	5.12	1.89e-08	HIGH	HIGH	HIGH
ARF4	4.11	2.29e-07	HIGH	HIGH	HIGH
CANX	3.86	1.01e-07	HIGH	HIGH	HIGH
PPP2R1A	3.84	1.21e-06	HIGH	HIGH	HIGH
DEFA1	3.81	0.0165	HIGH	HIGH	HIGH
MTHFD1	3.72	1.89e-08	HIGH	HIGH	HIGH
CAPG	3.64	6.23e-08	HIGH	HIGH	HIGH
MMP9	3.62	6.48e-07	HIGH	HIGH	HIGH
ATP5F1B	3.59	2.04e-08	HIGH	HIGH	HIGH
PADI2	3.52	0.000221	HIGH	HIGH	HIGH
NCF2	3.51	0.000129	HIGH	HIGH	HIGH
ACSL1	3.28	7.71e-07	HIGH	HIGH	HIGH
S100P	3.17	0.0102	HIGH	HIGH	HIGH
MAP2K3	3.11	0.000947	HIGH	HIGH	HIGH
RAC2	3.08	4.32e-05	HIGH	HIGH	HIGH
ARPC3	3.01	0.00203	HIGH	HIGH	HIGH
EHD1	2.95	0.000275	HIGH	HIGH	HIGH
DHRS7	2.94	0.00125	HIGH	HIGH	HIGH
TLN1	2.89	0.00813	HIGH	HIGH	HIGH
GSN	2.88	5.24e-07	HIGH	HIGH	HIGH
HSP90B1	2.84	8.95e-06	HIGH	HIGH	HIGH
TCP1	2.82	0.00035	HIGH	HIGH	HIGH
NAMPT	2.79	0.00135	HIGH	HIGH	HIGH
ATP5F1A	2.68	6.13e-05	HIGH	HIGH	HIGH
HCK	2.59	0.00245	HIGH	HIGH	HIGH
DNM2	2.51	0.00352	HIGH	HIGH	HIGH
RAB27A	2.5	0.0228	HIGH	HIGH	HIGH
CAPZA2	2.47	0.0171	HIGH	HIGH	HIGH
EFHD2	2.41	0.000947	HIGH	HIGH	HIGH
HSP90AA1	2.38	0.000314	HIGH	HIGH	HIGH
NSF	2.35	5.51e-05	HIGH	HIGH	HIGH
RHOG	2.28	0.0165	HIGH	HIGH	HIGH
SQOR	2.12	0.0121	HIGH	HIGH	HIGH
TUBB	2.08	4.32e-05	HIGH	HIGH	HIGH
GMFG	6.36	2.37e-06	HIGH	LOW	MODERATE
CRLF3	4.17	1.06e-07	HIGH	LOW	MODERATE
YWHAE	4.14	0.00784	MODERATE	HIGH	MODERATE
P4HB	3.95	1.01e-07	HIGH	LOW	MODERATE
YWHAZ	3.93	0.000474	HIGH	LOW	MODERATE
TUFM	3.86	0.000128	HIGH	LOW	MODERATE
PTPN6	3.8	1.82e-05	HIGH	LOW	MODERATE
VPS4B	3.74	3.42e-07	HIGH	LOW	MODERATE
STOM	3.58	3.4e-05	HIGH	LOW	MODERATE
STK4	3.24	4.48e-06	HIGH	LOW	MODERATE
HSPD1	3.22	0.000658	HIGH	LOW	MODERATE
EIF5A	3.19	0.00172	HIGH	LOW	MODERATE
FERMT3	3.17	0.000637	HIGH	LOW	MODERATE
NCF4	3.17	7.64e-05	MODERATE	HIGH	MODERATE
EEF2	3.14	0.00138	HIGH	LOW	MODERATE
HSP90AB1	3.13	2.37e-05	MODERATE	HIGH	MODERATE
LPCAT2	3.09	2.87e-05	HIGH	LOW	MODERATE
PRDX6	3.06	0.00165	MODERATE	HIGH	MODERATE
ATP2A3	3.05	0.000156	HIGH	LOW	MODERATE
SYK	2.89	5.28e-05	HIGH	LOW	MODERATE
ALOX5	2.72	0.0135	HIGH	LOW	MODERATE
SLC25A3	2.71	0.000725	HIGH	LOW	MODERATE
HSD17B12	2.08	0.01	HIGH	LOW	MODERATE
PRKCD	2.07	0.00352	HIGH	LOW	MODERATE
HNRNPU	2.04	0.045	HIGH	LOW	MODERATE
FGR	2.04	0.00598	HIGH	LOW	MODERATE
GCA	2.38	0.000128	MODERATE	LOW	LOW
ALOX5AP	4.21	5.51e-05	MODERATE	LOW	LOW
CBX3	3.36	1.69e-05	MODERATE	LOW	LOW
PPM1F	2.77	0.00106	MODERATE	LOW	LOW
SLC25A5	2.67	0.00738	MODERATE	LOW	LOW
LBR	5.7	1.16e-10	MODERATE	LOW	LOW
NLRC4	2.6	0.000233	MODERATE	LOW	LOW
DDX17	3.32	8.95e-06	MODERATE	LOW	LOW
CAND1	2.45	0.000253	MODERATE	LOW	LOW
HSD17B11	3.59	1.82e-05	MODERATE	LOW	LOW
UNC13D	3.46	0.000146	MODERATE	LOW	LOW
APPL1	2.86	4.17e-06	MODERATE	LOW	LOW
YWHAH	3.1	0.001	MODERATE	LOW	LOW
ARAP1	3.38	6.45e-08	MODERATE	LOW	LOW
TRIM21	2.11	0.00035	MODERATE	LOW	LOW
FMNL1	2.55	0.00262	MODERATE	LOW	LOW
DNAJB11	-2.98	0.00364	UNLIKELY	LOW	UNLIKELY
CTSG	3.12	0.0123	UNLIKELY	LOW	UNLIKELY
SLC25A24	2.89	9.1e-06	UNLIKELY	LOW	UNLIKELY
XRCC6	2.47	2.8e-06	UNLIKELY	LOW	UNLIKELY
PLCG2	3.34	0.000142	UNLIKELY	LOW	UNLIKELY
IL16	2.61	0.000152	UNLIKELY	LOW	UNLIKELY
EIF4A1	3.46	8.65e-06	UNLIKELY	LOW	UNLIKELY
XRCC5	2.49	0.00388	UNLIKELY	LOW	UNLIKELY
TUBB1	-2.1	0.000197	UNLIKELY	LOW	UNLIKELY
LAMP2	-2.63	0.00518	UNLIKELY	LOW	UNLIKELY
ACTA1	-3.09	0.0121	UNLIKELY	LOW	UNLIKELY
PGLYRP1	-3.3	0.0153	UNLIKELY	LOW	UNLIKELY
TUBA1C	-3.44	0.0118	UNLIKELY	LOW	UNLIKELY
