# Supplementary material for: Neutrophil-specific interactome of ARHGAP25 reveals novel partners and regulatory insights
Source: Sci Rep. 2024 Aug 29;14:20106. doi: 10.1038/s41598-024-71002-4 (PMC11362597; doi:10.1038/s41598-024-71002-4)
Supplement: Supplementary file 4 — Supplementary Table S3. [file 41598_2024_71002_MOESM4_ESM.xlsx]

## Sheet: Legend
Supplementary Table S3 – In silico predictions used for direct interaction assessment
A - Binding site prediction for 14-3-3 proteins on ARHGAP2545; B - Dimer assembly prediction by AlphaFold Multimer16,17,46
Column Title	Description
Site	Position of phosphosite
Peptide_[-6:4]	Fragment of ARHGAP25 containing corresponding phosphosite
ANN	Artificial Neural Network (cut-off = 0.55)
PSSM	Position-Specific Scoring Matrix (cut-off = 0.80)
SVM	Support Vector Machine (cut-off = 0.25)
Consensus	Average of the scores provided by the three methods (cut-off = 0.50)
Summary	*: Over cut-off in 1/3 methods; **: Over cut-off in 2/3 methods; ***: Over cut-off in 3/3 methods
BAIT	Protein A (ARHGAP25 or its fragments)
INTERACTOR	Selected pull length proteins
plddt	predicted local-distance difference test
ptm	estimate of the TM-score
iptm	estimate of the intracellular TM-score

## Sheet: A
14-3-3 binding site prediction
2024.01.15.	ARHGAP25 (P42331)
Meaning of symbols:	***	Over cut-off in 3/3 methods
	**	Over cut-off in 2/3 methods
	*	Over cut-off in 1/3 methods
Site	Peptide_[-6:4]	ANN	PSSM	SVM	Consensus	Predicted binding site?
2	-----MsLKLP	0.355	-0.071	-0.323	-0.013	-
23	AAKIARsRSVM	0.121	-0.147	-1.252	-0.426	-
25	KIARSRsVMTG	0.756	1.093	0.676	0.842	***
28	RSRSVMtGEQM	0.405	0.161	-0.362	0.068	-
38	MAAFHPsSTPN	0.259	-0.075	-0.822	-0.213	-
39	AAFHPSsTPNP	0.212	0.174	-0.806	-0.14	-
40	AFHPSStPNPL	0.082	-0.269	-0.956	-0.381	-
58	WLKKQRsIVKN	0.21	0.044	-0.749	-0.165	-
84	YKDEEDtKPQG	0.524	0.344	-0.211	0.219	-
96	MYLPGCtIKEI	0.3	0.003	-0.517	-0.071	-
102	TIKEIAtNPEE	0.587	0.5	-0.009	0.359	*
118	FEIIPAsWDQN	0.244	0.13	-0.71	-0.112	-
128	NRMGQDsYVLM	0.092	0.084	-1.117	-0.314	-
134	SYVLMAsSQAE	0.209	-0.068	-0.923	-0.261	-
135	YVLMASsQAEM	0.124	-0.169	-1.029	-0.358	-
152	LRRVAGtPCGV	0.137	-0.033	-1.151	-0.349	-
164	GQRLDEtVAYE	0.233	0.034	-0.921	-0.218	-
221	DAGERPsFDRD	0.345	0.014	-0.693	-0.111	-
226	PSFDRDtDVHT	0.226	-0.054	-0.957	-0.261	-
230	RDTDVHtVASL	0.133	0.008	-1.034	-0.298	-
233	DVHTVAsLLKL	0.208	0.005	-0.983	-0.257	-
250	EPVVPWsQYEG	0.073	-0.264	-1.436	-0.542	-
262	LLCGQLtNADE	0.128	-0.076	-1.113	-0.354	-
278	ELMKQLsILPR	0.093	-0.035	-0.945	-0.296	-
286	LPRDNYsLLSY	0.407	0.311	-0.214	0.168	-
289	DNYSLLsYICR	0.043	-0.286	-1.513	-0.585	-
308	CAVNKMsVDNL	0.235	0.165	-0.502	-0.034	-
314	SVDNLAtVIGV	0.066	-0.173	-1.352	-0.487	-
323	GVNLIRsKVED	0.192	0.018	-0.865	-0.218	-
335	AVIMRGtPQIQ	0.1	-0.347	-1.376	-0.541	-
343	QIQRVMtMMIR	0.825	1.206	0.658	0.896	***
356	EVLFPKsKDIP	0.189	-0.075	-0.441	-0.109	-
362	SKDIPLsPPAQ	0.19	0.064	-0.71	-0.152	-
378	KAPVARsSVGW	0.053	-0.219	-1.598	-0.588	-
379	APVARSsVGWD	0.296	0.043	-0.546	-0.069	-
385	SVGWDAtEDLR	0.191	0.001	-0.748	-0.185	-
391	TEDLRIsRTDS	0.302	-0.042	-0.95	-0.23	-
393	DLRISRtDSFS	0.453	0.39	-0.546	0.099	-
395	RISRTDsFSSM	0.423	0.83	-0.023	0.41	*
397	SRTDSFsSMTS	0.27	0.321	-0.576	0.005	-
398	RTDSFSsMTSD	0.11	-0.132	-1.457	-0.493	-
400	DSFSSMtSDSD	0.37	0.183	-0.383	0.057	-
401	SFSSMTsDSDT	0.129	-0.233	-1.057	-0.387	-
403	SSMTSDsDTTS	0.219	-0.035	-1.073	-0.296	-
405	MTSDSDtTSPT	0.201	-0.048	-0.958	-0.269	-
406	TSDSDTtSPTG	0.299	0.176	-0.543	-0.023	-
407	SDSDTTsPTGQ	0.033	-0.582	-1.915	-0.821	-
409	SDTTSPtGQQP	0.109	-0.175	-0.955	-0.34	-
414	PTGQQPsDAFP	0.067	-0.291	-1.547	-0.59	-
421	DAFPEDsSKVP	0.071	-0.358	-1.743	-0.677	-
422	AFPEDSsKVPR	0.049	-0.297	-1.399	-0.549	-
436	GDWKMQsRKRT	0.142	-0.193	-1.051	-0.367	-
440	MQSRKRtQTLP	0.344	0.694	-0.385	0.218	-
442	SRKRTQtLPNR	0.931	1.739	1.532	1.401	***
451	NRKCFLtSAFQ	0.107	-0.064	-1.307	-0.422	-
452	RKCFLTsAFQG	0.468	0.107	-0.454	0.041	-
459	AFQGANsSKME	0.263	-0.028	-0.758	-0.175	-
460	FQGANSsKMEI	0.202	-0.023	-0.526	-0.116	-
471	FKNEFWsPSSE	0.048	-0.417	-1.767	-0.712	-
473	NEFWSPsSEAK	0.33	0.066	-0.408	-0.004	-
474	EFWSPSsEAKA	0.05	-0.154	-1.133	-0.412	-
485	GEGHRRtMSQD	0.208	0.116	-0.987	-0.221	-
487	GHRRTMsQDLR	0.85	1.302	0.602	0.918	***
494	QDLRQLsDSQR	0.244	0.626	-0.368	0.167	-
496	LRQLSDsQRTS	0.302	0.207	-0.719	-0.07	-
499	LSDSQRtSTYD	0.074	-0.295	-1.62	-0.614	-
500	SDSQRTsTYDN	0.245	0.011	-0.695	-0.146	*
501	DSQRTStYDNV	0.467	0.821	-0.325	0.321	*
507	TYDNVPsLPGS	0.582	0.397	0.152	0.377	-
511	VPSLPGsPGEE	0.053	-0.572	-1.627	-0.715	-
517	SPGEEAsALSS	0.027	-0.257	-2.203	-0.811	-
520	EEASALsSQAC	0.105	-0.136	-1.111	-0.381	-
521	EASALSsQACD	0.052	-0.32	-1.662	-0.643	-
526	SSQACDsKGDT	0.294	-0.134	-0.714	-0.185	-
530	CDSKGDtLASP	0.087	-0.288	-1.15	-0.45	-
533	KGDTLAsPNSE	0.044	-0.506	-1.693	-0.718	-
536	TLASPNsETGP	0.248	-0.108	-0.626	-0.162	-
538	ASPNSEtGPGK	0.434	0.321	-0.098	0.219	-
545	GPGKKNsGEEE	0.24	-0.084	-1.002	-0.282	-
552	GEEEIDsLQRM	0.268	-0.117	-0.767	-0.205	-
566	LRKEIEtQKQM	0.135	0.03	-0.837	-0.224	-
603	EKEKKKsAALE	0.374	0.044	-0.372	0.015	-
609	SAALEIsLRNM	0.237	-0.126	-0.891	-0.26	-
616	LRNMERsREDV	0.164	0.03	-1.353	-0.387	-
637	VKEFVKsMKEP	0.402	0.115	-0.353	0.055	-
643	SMKEPKtEA--	0.101	0.152	-0.872	-0.206	-

## Sheet: B
Dimer assembly prediction by AlphaFold Multimer
BAIT	INTERACTOR	plttd	ptm	iptm
ARHGAP25	ALOX5AP	60.77	0.42	0.5
desorg-col	ALOX5AP	48.87	0.31	0.1
GAP	ALOX5AP	84.83	0.8	0.73
PH	ALOX5AP	52.73	0.33	0.09
ARHGAP25	APPL1	61.24	0.31	0.17
desorg-col	APPL1	49.73	0.37	0.15
GAP	APPL1	75.53	0.49	0.5
PH	APPL1	72.06	0.48	0.54
ARHGAP25	ARAP1	61.8	0.36	0.24
desorg-col	ARAP1	58.13	0.37	0.18
GAP	ARAP1	69.38	0.4	0.74
PH	ARAP1	57.83	0.33	0.19
ARHGAP25	Arf4	61.1	0.43	0.494
desorg-col	Arf4	59.6	0.415	0.249
GAP	Arf4	80.9	0.761	0.642
PH	Arf4	70.2	0.601	0.428
ARHGAP25	ARPC3	67.86	0.38	0.23
desorg-col	ARPC3	38.2	0.245	0.204
GAP	ARPC3	81.1	0.604	0.219
PH	ARPC3	75.8	0.583	0.193
ARHGAP25	CAPG	63.6	0.477	0.524
desorg-col	CAPG	60.3	0.39	0.188
GAP	CAPG	81.7	0.555	0.638
PH	CAPG	74.2	0.559	0.172
ARHGAP25	CRLF3	65.83	0.37	0.19
desorg-col	CRLF3	54.23	0.29	0.18
GAP	CRLF3	83.6	0.41	0.14
PH	CRLF3	75.86	0.43	0.22
ARHGAP25	DNM2	56.36	0.32	0.2
desorg-col	DNM2	58.01	0.35	0.17
GAP	DNM2	71.68	0.4	0.19
PH	DNM2	66.6	0.42	0.2
ARHGAP25	EFHD2	57.61	0.36	0.23
desorg-col	EFHD2	53.5	0.385	0.156
GAP	EFHD2	66.3	0.529	0.169
PH	EFHD2	59.9	0.359	0.192
ARHGAP25	FERMT3	65.74	0.45	0.26
desorg-col	FERMT3	63.05	0.54	0.18
GAP	FERMT3	78.13	0.6	0.29
PH	FERMT3	72.78	0.62	0.26
ARHGAP25	FMNL1	54.89	0.37	0.33
desorg-col	FMNL1	49.19	0.34	0.18
GAP	FMNL1	64.15	0.36	0.26
PH	FMNL1	62.7	0.41	0.29
ARHGAP25	GCA	55.71	0.37	0.25
desorg-col	GCA	53.76	0.38	0.16
GAP	GCA	70.8	0.555	0.193
PH	GCA	65.6	0.534	0.249
ARHGAP25	GMFG	63.1	0.38	0.254
desorg-col	GMFG	55.3	0.348	0.167
GAP	GMFG	84.9	0.626	0.177
PH	GMFG	75	0.504	0.148
ARHGAP25	GSN	56.63	0.32	0.21
desorg-col	GSN	59.7	0.47	0.15
GAP	GSN	71.35	0.38	0.18
PH	GSN	65.98	0.42	0.21
ARHGAP25	LBR	59.3	0.41	0.19
desorg-col	LBR	59.42	0.49	0.33
GAP	LBR	74.16	0.52	0.26
PH	LBR	67.49	0.57	0.23
ARHGAP25	MAP2K3	61.8	0.402	0.307
ARHGAP25	NCF2	57.99	0.4	0.33
desorg-col	NCF2	56.59	0.33	0.14
GAP	NCF2	70.55	0.39	0.36
PH	NCF2	59.12	0.36	0.19
ARHGAP25	NCF4	56.02	0.36	0.25
desorg-col	NCF4	56.16	0.32	0.12
GAP	NCF4	75.22	0.46	0.29
PH	NCF4	67.2	0.43	0.13
ARHGAP25	P4HB	67	0.39	0.19
desorg-col	P4HB	65.45	0.48	0.46
GAP	P4HB	83.57	0.65	0.73
PH	P4HB	72.93	0.56	0.27
ARHGAP25	PRDX6	66.27	0.33	0.23
desorg-col	PRDX6	62.3	0.457	0.391
GAP	PRDX6	90	0.561	0.196
PH	PRDX6	82.2	0.72	0.482
ARHGAP25	Rab27A	62.96	0.5	0.75
desorg-col	Rab27A	52.69	0.41	0.17
GAP	Rab27A	76	0.68	0.5
PH	Rab27A	61.08	0.51	0.17
ARHGAP25	Rab8B	59.36	0.41	0.39
desorg-col	Rab8B	54.47	0.39	0.18
GAP	Rab8B	81.02	0.62	0.3
PH	Rab8B	66.43	0.51	0.17
ARHGAP25	Rac2	66.6	0.532	0.911
desorg-col	Rac2	60.2	0.421	0.188
GAP	Rac2	92.6	0.896	0.866
PH	Rac2	79.4	0.743	0.655
ARHGAP25	RhoG	66.2	0.531	0.906
desorg-col	RhoG	57.2	0.409	0.159
GAP	RhoG	92.8	0.901	0.876
PH	RhoG	75.1	0.658	0.444
ARHGAP25	STOM	61.51	0.35	0.24
desorg-col	STOM	41.51	0.26	0.11
GAP	STOM	81.73	0.47	0.29
PH	STOM	66.95	0.47	0.16
ARHGAP25	TUBB	67.22	0.47	0.26
desorg-col	TUBB	64.76	0.61	0.25
GAP	TUBB	85.54	0.69	0.23
PH	TUBB	80.03	0.75	0.34
ARHGAP25	TUBB1	65.78	0.46	0.24
desorg-col	TUBB1	66.64	0.6	0.18
GAP	TUBB1	83.19	0.66	0.21
PH	TUBB1	78.22	0.78	0.47
ARHGAP25	TUBB4B	65.96	0.47	0.25
desorg-col	TUBB4B	65.7	0.62	0.35
GAP	TUBB4B	65.33	0.47	0.19
PH	TUBB4B	77.52	0.72	0.18
