# Supplementary material for: Neutrophil-specific interactome of ARHGAP25 reveals novel partners and regulatory insights
Source: Sci Rep. 2024 Aug 29;14:20106. doi: 10.1038/s41598-024-71002-4 (PMC11362597; doi:10.1038/s41598-024-71002-4)
Supplement: Supplementary file 5 — Supplementary Table S4. [file 41598_2024_71002_MOESM5_ESM.xlsx]

## Sheet: Legend
Supplementary Table S4 – Functional enrichment of potential interaction partners
A) GO: Biological Function dataset. B) Reactome dataset. C) Reference used for neutrophilic background.
Column title	Description
ID	specific identification code for each term
Enrichment FDR	False detection rate of calculated enrichment
-logFDR	transformed 'Enrichment FDR' value
nGenes	number of genes assigned to this term that ae detected in our dataset
Pathway Genes	number of all genes assigned to this term
Fold Enrichment	Fold enrichment of each term in our dataset (compared to background)
Pathway	Full name of each term
Genes	List of corresponding gene names of 'nGenes' column

## Sheet: A
Functional enrichment analysis GO:Biological Function
ID	Enrichment FDR	-logFDR	nGenes	Pathway Genes	Fold Enrichment	Pathway	Genes
GO:0002431	0.00962421	2.01664	4	35	14.2264	GO:0002431 Fc receptor mediated stimulatory signaling pathway	FGR HCK PRKCD SYK
GO:0002433	0.00668111	2.17515	4	28	18.1063	GO:0002433 immune response-regulating cell surface receptor signaling pathway in	FGR HCK PRKCD SYK
GO:0006909	0.000726962	3.13849	11	272	6.76194	GO:0006909 phagocytosis	RAC2 ARHGAP25 RHOG FGR DNM2 HCK NCF2 GSN SYK RAB27A PRKCD
GO:0007015	0.0060205	2.22037	11	481	4.93439	GO:0007015 actin filament organization	CAPG ARPC3 RAC2 GMFG GSN ARHGAP25 RHOG CAPZA2 HSP90B1 PRKCD HCK
GO:0018108	0.00829633	2.08111	7	405	6.33722	GO:0018108 peptidyl-tyrosine phosphorylation	FGR PTPN6 SYK MAP2K3 HCK PRKCD PPP2R1A
GO:0018212	0.00829633	2.08111	7	407	6.33722	GO:0018212 peptidyl-tyrosine modification	FGR PTPN6 SYK MAP2K3 HCK PRKCD PPP2R1A
GO:0030029	0.00962421	2.01664	12	857	3.41434	GO:0030029 actin filament-based proc.	CAPG ARPC3 RAC2 GMFG GSN ARHGAP25 RHOG CAPZA2 HCK HSP90B1 TLN1 PRKCD
GO:0030031	0.00668111	2.17515	9	609	5.46503	GO:0030031 cell projection assembly	CAPG EHD1 RAC2 GSN RHOG DNM2 HSP90AA1 PRKCD ARF4
GO:0030036	0.00718208	2.14375	12	769	3.68833	GO:0030036 actin cytoskeleton organization	CAPG ARPC3 RAC2 GMFG GSN ARHGAP25 RHOG CAPZA2 HCK HSP90B1 TLN1 PRKCD
GO:0030155	0.0060205	2.22037	13	927	4.20326	GO:0030155 reg. of cell adhesion	HSPD1 FERMT3 SYK TLN1 DNM2 STK4 ATP5F1B PTPN6 HSD17B12 PRKCD RAC2 P4HB PPP2R1A
GO:0030833	0.00984056	2.00698	6	149	7.11321	GO:0030833 reg. of actin filament polymerization	CAPG GSN CAPZA2 ARPC3 PRKCD HCK
GO:0032271	0.00940111	2.02682	7	221	6.11486	GO:0032271 reg. of protein polymerization	CAPG GSN CAPZA2 HSP90AA1 ARPC3 PRKCD HCK
GO:0032535	0.00668111	2.17515	9	383	5.21084	GO:0032535 reg. of cellular component size	CAPG GSN CAPZA2 DNM2 HSP90AA1 HSP90AB1 ARPC3 PRKCD HCK
GO:0032956	0.00668111	2.17515	9	376	5.27214	GO:0032956 reg. of actin cytoskeleton organization	CAPG RAC2 GMFG GSN RHOG CAPZA2 HCK ARPC3 PRKCD
GO:0032970	0.00751997	2.12378	9	418	4.81862	GO:0032970 reg. of actin filament-based proc.	CAPG RAC2 GMFG GSN RHOG CAPZA2 HCK ARPC3 PRKCD
GO:0033003	0.00962421	2.01664	4	45	14.2264	GO:0033003 reg. of mast cell activation	SYK FGR PTPN6 RAC2
GO:0033006	0.00718208	2.14375	4	34	16.5975	GO:0033006 reg. of mast cell activation involved in immune response	SYK FGR PTPN6 RAC2
GO:0033674	0.00962421	2.01664	8	528	5.04227	GO:0033674 positive reg. of kinase activity	HSP90AB1 MAP2K3 HSP90AA1 PRKCD STK4 ACSL1 SYK FGR
GO:0038096	0.00668111	2.17515	4	28	18.1063	GO:0038096 Fc-gamma receptor signaling pathway involved in phagocytosis	FGR HCK PRKCD SYK
GO:0051493	0.00668111	2.17515	11	574	4.18105	GO:0051493 reg. of cytoskeleton organization	CAPG RAC2 GMFG GSN HNRNPU RHOG CAPZA2 HCK ARPC3 PRKCD VPS4B
GO:0060341	0.00718208	2.14375	14	852	3.18308	GO:0060341 reg. of cellular localization	TCP1 RAC2 HNRNPU SYK HSP90AB1 FGR HSP90AA1 EHD1 PTPN6 STOM VPS4B GSN PRKCD RHOG
GO:0070527	0.00962421	2.01664	5	79	9.57547	GO:0070527 platelet aggregation	TLN1 FERMT3 SYK PTPN6 PRKCD
GO:0090066	0.00984056	2.00698	9	522	4.39345	GO:0090066 reg. of anatomical structure size	CAPG GSN CAPZA2 DNM2 HSP90AA1 HSP90AB1 ARPC3 PRKCD HCK
GO:0097435	0.00718208	2.14375	12	883	3.64335	GO:0097435 supramolecular fiber organization	CAPG ARPC3 RAC2 GMFG GSN ARHGAP25 RHOG CAPZA2 HSP90B1 PRKCD HSP90AB1 HCK
GO:0120031	0.00962421	2.01664	8	594	5.04227	GO:0120031 plasma membrane bounded cell projection assembly	EHD1 DNM2 HSP90AA1 RAC2 PRKCD RHOG GSN ARF4

## Sheet: B
Functional Enrichment Analysis Reactome
ID	Enrichment FDR	-logFDR	nGenes	Pathway Genes	Fold Enrichment	Pathway	Genes
R-HSA-2029481	0.00643576	2.1914	3	101	29.8755	R-HSA-2029481 FCGR activation	FGR HCK SYK
R-HSA-5339562	0.00124231	2.90577	4	29	24.8962	R-HSA-5339562 Uptake and actions of bacterial toxins	MAP2K3 HSP90AA1 HSP90AB1 EEF2
R-HSA-114604	0.00927853	2.03252	4	52	13.278	R-HSA-114604 GPVI-mediated activation cascade	PTPN6 RAC2 SYK RHOG
R-HSA-2029480	0.00143344	2.84362	7	176	8.29874	R-HSA-2029480 Fcgamma receptor FCGR dependent phagocytosis	FGR HSP90AA1 HSP90AB1 HCK ARPC3 PRKCD SYK
R-HSA-1852241	0.00871093	2.05994	7	322	5.90758	R-HSA-1852241 Organelle biogenesis and maintenance	HSP90AA1 PPP2R1A ATP5F1B TCP1 ATP5F1A ARF4 TUBB4B
R-HSA-109582	0.000850217	3.07047	14	759	4.10055	R-HSA-109582 Hemostasis	FGR ATP2A3 PPP2R1A EHD1 PTPN6 RAC2 TLN1 FERMT3 PRKCD YWHAZ SYK RHOG TUBB4B CAPZA2
R-HSA-449147	0.00871093	2.05994	11	552	3.67595	R-HSA-449147 Signaling by Interleukins	MAP2K3 HSP90AA1 MMP9 HCK PPP2R1A PTPN6 TCP1 YWHAZ SYK HSP90B1 P4HB
R-HSA-194315	0.00927853	2.03252	13	770	3.06778	R-HSA-194315 Signaling by Rho GTPases	HSP90AA1 HSP90AB1 PPP2R1A ARPC3 NCF2 RAC2 EFHD2 STOM ARHGAP25 PRKCD YWHAZ RHOG TUBB4B

## Sheet: C
Neutrophil derived background dataset
DOI:https://doi.org/10.1016/j.celrep.2019.10.082
A1BG
AACS
AAGAB
AAK1
AARS
AASDHPPT
ABCA13
ABCD3
ABCE1
ABCF1
ABHD10
ABHD14B
ABHD16A
ABHD17B
ABI1
ABR
ABRACL
ACAA1
ACAA2
ACAD8
ACAD9
ACADS
ACADVL
ACAP1
ACAP2
ACAT1
ACAT2
ACBD3
ACIN1
ACLY
ACO1
ACO2
ACOT11
ACOT13
ACOT9
ACOX1
ACP1
ACP2
ACPP
ACTBL2
ACTL6A
ACTN1
ACTN4
ACTR10
ACTR1A
ACTR1B
ACTR2
ACTR3
ACYP1
ACSF3
ACSL1
ACSL3
ACSL4
ACSS1
ACSS2
ADA
ADAM10
ADAM8
ADAR
ADD1
ADD3
ADGRE3
ADGRE5
ADGRG3
ADH5
ADK
ADPGK
ADPRHL2
ADRBK1
ADRM1
ADSL
ADSS
AFG3L2
AFM
AGA
AGAP2
AGFG1
AGL
AGO1
AGO4
AGPAT9
AGPS
AGTPBP1
AGTRAP
AHCTF1
AHCY
AHSA1
AHSG
AIF1
AIFM1
AIM1
AIMP1
AIP
AK2
AK3
AKAP13
AKAP8
AKR1A1
AKR7A2
AKT1
AKT2
ALAD
ALDH16A1
ALDH18A1
ALDH2
ALDH3A2
ALDH3B1
ALDH4A1
ALDH6A1
ALDH9A1
ALDOA
ALDOC
ALG1
ALG2
ALG5
ALOX15
ALOX5
ALOX5AP
ALPL
ALYREF
AMICA1
AMPD2
AMPD3
ANAPC7
ANKFY1
ANKRD13A
ANKRD22
ANKRD44
ANO10
ANO6
ANP32A
ANP32B
ANPEP
ANTXR2
ANXA1
ANXA11
ANXA4
ANXA5
ANXA6
ANXA6
ANXA7
AP1G1
AP1G2
AP1M1
AP1S2
AP2A1
AP2A2
AP2B1
AP2M1
AP2S1
AP3B1
AP3D1
AP3M1
AP3S1
APAF1
APBB1IP
APEH
APEX1
APIP
APMAP
APOA1
APOA1BP
APOA2
APOBEC3G
APOBR
APOC1
APOC3
APOH
APP
APPL1
APRT
AQR
ARAF
ARAP1
ARAP3
ARCN1
ARF4
ARF5
ARF6
ARFGEF1
ARFGEF2
ARFIP1
ARG1
ARGLU1
ARHGAP1
ARHGAP15
ARHGAP17
ARHGAP18
ARHGAP26
ARHGAP27
ARHGAP30
ARHGAP4
ARHGAP9
ARHGDIA
ARHGDIB
ARHGEF1
ARHGEF18
ARHGEF2
ARHGEF6
ARHGEF7
ARID1A
ARID3A
ARL1
ARL11
ARL6IP5
ARL8A
ARL8B
ARMC8
ARMT1
ARPC1A
ARPC1B
ARPC2
ARPC3
ARPC4-TTLL3
ARPC5
ARPC5L
ARRB1
ARRB2
ARRDC1
ARSA
ARSB
ASAH1
ASAP1
ASCC3
ASH2L
ASL
ASNA1
ASNS
ASRGL1
ATAD3A
ATG3
ATG4B
ATG5
ATG7
ATIC
ATM
ATOX1
ATP11A
ATP11B
ATP13A1
ATP1A1
ATP1B3
ATP2A2
ATP2A3
ATP2B4
ATP5A1
ATP5B
ATP5C1
ATP5D
ATP5F1
ATP5H
ATP5J
ATP5J2
ATP5L
ATP5O
ATP6AP1
ATP6AP2
ATP6V0A1
ATP6V0C
ATP6V0D1
ATP6V1A
ATP6V1B2
ATP6V1C1
ATP6V1D
ATP6V1E1
ATP6V1F
ATP6V1G1
ATP6V1H
ATP8A1
ATP8B4
ATPIF1
ATXN2L
ATXN3
AUP1
AZGP1
AZU1
AZU1
B2M
B3GNT8
B4GALT1
BABAM1
BAG1
BAG5
BAG6
BANF1
BASP1
BAX
BAZ1A
BAZ1B
BCAP29
BCAP31
BCAS2
BCCIP
BCL2L13
BCL2L15
BCL7C
BDH1
BICD2
BID
BIN2
BLMH
BLOC1S1
BLOC1S5-TXNDC5
BLOC1S6
BLVRA
BLVRB
BMX
BNIP2
BOD1L1
BOLA2
BPI
BPNT1
BRAF
BRCC3
BRD3
BRD4
BRE
BRI3
BRI3BP
BRK1
BROX
BSG
BST1
BTD
BTK
BUB3
BUD31
BZW1
BZW2
C10orf11
C10orf54
C10orf76
C11orf31
C11orf54
C11orf68
C11orf73
C12orf10
C14orf1
C14orf166
C14orf2
C16orf62
C17orf49
C17orf59
C17orf62
C18orf8
C19orf35
C19orf38
C19orf43
C1orf123
C1QBP
C1RL
C20orf27
C21orf33
C2CD5
C3
C3AR1
C5AR1
C9orf142
C9orf64
CA2
CA4
CAB39
CACYBP
CAD
CALCOCO2
CALM1
CALR
CAMP
CAND1
CANT1
CANX
CAP1
CAP1
CAPG
CAPN1
CAPN7
CAPNS1
CAPZA1
CAPZA2
CAPZB
CARD16
CARD6
CARHSP1
CARS
CARS2
CASP1
CASP10
CASP3
CASP4
CASP8
CAT
CBL
CBR1
CBX1
CBX3
CBX5
CCAR1
CCAR2
CCDC22
CCDC88B
CCDC93
CCM2
CCNY
CCT2
CCT3
CCT4
CCT5
CCT6A
CCT7
CCT8
CCZ1
CD101
CD14
CD177
CD2AP
CD300A
CD300LF
CD33
CD37
CD38
CD44
CD46
CD47
CD48
CD55
CD58
CD59
CD63
CD74
CD82
CD93
CDA
CDC37
CDC40
CDC42
CDC5L
CDC73
CDIPT
CDK11B
CDK5
CDK5RAP3
CDKN2AIP
CDS2
CDV3
CEACAM1
CEACAM6
CEACAM8
CEBPB
CEBPE
CECR1
CEP97
CFAP20
CFD
CFL1
CFP
CGGBP1
CHCHD3
CHD4
CHERP
CHI3L1
CHID1
CHIT1
CHKB
CHMP1A
CHMP1B
CHMP2A
CHMP2B
CHMP3
CHMP4B
CHMP5
CHMP6
CHORDC1
CHP1
CHTF8
CHTOP
CHUK
CIAO1
CIAPIN1
CIB1
CISD1
CISD2
CKAP4
CKAP5
CLC
CLEC12A
CLEC4A
CLEC4D
CLEC4E
CLEC5A
CLIC1
CLIC4
CLIP1
CLN3
CLTA
CLTB
CLTC
CMPK1
CNDP2
CNIH4
CNKSR3
CNN2
CNOT1
CNOT3
CNP
CNPY3
COASY
COL4A3BP
COLGALT1
COMMD1
COMMD10
COMMD2
COMMD3
COMMD4
COMMD5
COMMD6
COMMD7
COMMD8
COMMD9
COMT
COPA
COPB1
COPB2
COPG1
COPG2
COPS2
COPS3
COPS4
COPS5
COPS6
COPS7B
COPS8
COPZ1
COQ6
CORO1A
CORO1B
CORO1C
CORO7-PAM16
COTL1
COX4I1
COX5A
COX5B
COX6B1
COX6C
COX7A2
COX7C
CP
CPNE1
CPNE2
CPNE3
CPPED1
CPSF1
CPSF3
CPSF6
CPSF7
CPT1A
CPT2
CR1
CRACR2A
CREG1
CRELD2
CRISP3
CRISPLD2
CRKL
CRYL1
CRYZ
CRYZL1
CTAGE5
CTBP1
CTBP2
CTBS
CTCF
CTDSP1
CTNNBL1
CTPS1
CTPS2
CTSA
CTSB
CTSC
CTSD
CTSG
CTSH
CTSS
CTSZ
CUL1
CUL2
CUL3
CUL4A
CUL4B
CUL5
CUTA
CUTC
CXCR1
CXCR2
CXorf38
CYB561D2
CYB5B
CYB5R1
CYB5R3
CYB5R4
CYBA
CYBB
CYBRD1
CYC1
CYCS
CYFIP2
CYP20A1
CYP4F3
CYP4F8
CYTH1
CYTH4
CS
CCS
CSDE1
CSE1L
CSGALNACT2
CSK
CSNK1A1
CSNK2A1
CSNK2A2
CSNK2B
CSRP1
CSTA
CSTB
CSTF1
CSTF3
DAD1
DAGLB
DAK
DAPK2
DARS
DARS2
DAZAP1
DBI
DBR1
DCK
DCPS
DCTN1
DCTN2
DCTN3
DCTN4
DCTPP1
DCUN1D1
DCXR
DDAH2
DDB1
DDI2
DDOST
DDRGK1
DDT
DDX1
DDX17
DDX19A
DDX23
DDX39A
DDX39B
DDX3X
DDX3Y
DDX42
DDX46
DDX5
DDX58
DDX6
DECR1
DEF6
DEFA1
DEFA3
DEFA4
DEGS1
DEK
DENND2D
DENND3
DENND4B
DENR
DERA
DERL1
DGAT1
DGKA
DGKZ
DHCR7
DHRS1
DHRS4
DHRS7
DHRS7B
DHX15
DHX38
DHX9
DIABLO
DIAPH2
DIP2B
DIS3
DKC1
DLAT
DLD
DLGAP4
DLST
DNAJA1
DNAJA2
DNAJB1
DNAJB11
DNAJC13
DNAJC3
DNAJC5
DNAJC7
DNAJC8
DNAJC9
DNM1L
DNM2
DNMBP
DNMT1
DNPEP
DOCK11
DOCK2
DOCK5
DOCK8
DOK1
DOK3
DOPEY2
DPF2
DPM1
DPP3
DPP7
DPP9
DPY30
DPYD
DPYSL2
DR1
DRAP1
DRG1
DRG2
DSCR3
DSP
DSTN
DTNBP1
DTX3L
DTYMK
DUSP23
DUT
DYNC1H1
DYNC1I2
DYNC1LI1
DYNLRB1
DYNLT1
EBP
ECH1
ECHS1
ECI1
EDC4
EDF1
EEA1
EEF1A1
EEF1B2
EEF1D
EEF1E1
EEF1G
EEF2
EEFSEC
EFHD2
EFTUD1
EFTUD2
EGLN1
EHBP1L1
EHD1
EHD4
EHHADH
EIF1
EIF2A
EIF2AK2
EIF2B1
EIF2B2
EIF2B5
EIF2S1
EIF2S2
EIF2S3
EIF3A
EIF3B
EIF3C
EIF3D
EIF3E
EIF3F
EIF3G
EIF3I
EIF3J
EIF3K
EIF3L
EIF3M
EIF4A1
EIF4A3
EIF4B
EIF4E
EIF4EBP2
EIF4G1
EIF4G2
EIF4G3
EIF4H
EIF5
EIF5A
EIF5B
EIF6
ELANE
ELAVL1
ELMO1
ELMO2
ELMOD2
ELOVL1
EMB
EMC1
EMD
EML2
EML3
EML4
EMP3
ENO1
ENOPH1
ENPP4
ENSA
ENTPD1
ENY2
EPHX1
EPRS
EPS15
EPS15L1
EPX
ERAP1
ERBB2IP
ERGIC3
ERH
ERLIN1
ERLIN2
ERMP1
ERO1L
ERP29
ERP44
ESD
ESYT1
ESYT2
ETF1
ETFA
ETFB
ETFDH
ETHE1
EVI2B
EWSR1
EXOC1
EXOC2
EXOC3
EXOC4
EXOC5
EXOC6
EXOC7
EXOC8
EXOSC2
EXOSC6
EXOSC8
EZR
F11R
FABP5
FADD
FAF1
FAF2
FAH
FAM101B
FAM105A
FAM107B
FAM114A2
FAM120A
FAM129A
FAM134A
FAM160B1
FAM162A
FAM175B
FAM177A1
FAM45A
FAM47E-STBD1
FAM49A
FAM49B
FAM63A
FAM96A
FAM98B
FARSA
FARSB
FASN
FBL
FBP1
FBXO6
FCAR
FCER1G
FCGR2A
FCGR3A
FCGR3B
FCGRT
FCHO1
FCN1
FDPS
FEN1
FERMT3
FES
FGA
FGD3
FGD4
FGFR1OP2
FGG
FGL2
FGR
FH
FIS1
FKBP15
FKBP1A
FKBP2
FKBP3
FKBP4
FKBP5
FKBP8
FLI1
FLII
FLNA
FLNB
FLOT1
FLOT2
FMNL1
FN3KRP
FNBP1
FNTA
FPGT
FPR1
FPR2
FRYL
FTH1
FTL
FUCA1
FUCA2
FUS
FXR1
FYB
G3BP1
G3BP2
G6PD
G6PD
GAA
GABARAP
GABARAPL2
GABPA
GAK
GALC
GALE
GALK1
GALK2
GALM
GALNS
GALNT1
GALT
GAPDH
GAPVD1
GAR1
GARS
GART
GAS7
GATAD2A
GBA
GBAS
GBE1
GBF1
GBP1
GBP5
GC
GCA
GCLC
GCLM
GCN1L1
GDAP2
GDI1
GDI2
GFPT1
GGA1
GGA3
GGCT
GGH
GGPS1
GHDC
GHITM
GID8
GIGYF2
GIMAP4
GIT2
GLA
GLB1
GLG1
GLIPR2
GLMN
GLO1
GLOD4
GLRX
GLRX3
GLTP
GLUD1
GLUL
GM2A
GMDS
GMFB
GMFG
GMIP
GMPPA
GMPPB
GMPR2
GMPS
GNA13
GNAI3
GNAQ
GNB1
GNB2
GNB2L1
GNB4
GNG10
GNG5
GNG7
GNPAT
GNPDA1
GNS
GOLGA2
GOLGA3
GOLGA7
GOLGB1
GOLPH3
GOLT1B
GORASP2
GOSR2
GOT1
GOT2
GPAA1
GPCPD1
GPD1L
GPD2
GPI
GPR84
GPSM3
GPX1
GPX4
GRB2
GRHPR
GRIPAP1
GRK6
GRN
GRPEL1
GSDMD
GSK3A
GSPT1
GSR
GSS
GSTK1
GSTO1
GSTP1
GTF2F1
GTF2I
GTPBP1
GUSB
GYG1
GYS1
H1F0
H1FX
H2AFV
H2AFV
H2AFY
H2AFY2
H3F3B
H6PD
HACD3
HADH
HADHA
HADHB
HAGH
HARS
HBA2
HBB
HBS1L
HCLS1
HDAC1
HDAC2
HDAC4
HDAC6
HDDC2
HDGF
HDHD2
HDLBP
HEATR5B
HEBP1
HEBP2
HECTD3
HERC4
HEXA
HEXB
HGS
HGSNAT
HIBCH
HINT1
HINT2
HINT3
HIP1
HIST1H1B
HIST1H1C
HIST1H1D
HIST1H1E
HIST1H2BN
HIST1H3A
HIST1H4A
HIST2H2AA4
HIST2H2BE
HIST2H3A
HIST2H3PS2
HK1
HK2
HK3
HLA-E
HM13
HMGA1
HMGB1
HMGB2
HMGB3
HMGCL
HMGN1
HMGN2
HMGN5
HMHA1
HN1
HNRNPA0
HNRNPA1
HNRNPA2B1
HNRNPA3
HNRNPAB
HNRNPD
HNRNPDL
HNRNPF
HNRNPH1
HNRNPH2
HNRNPH3
HNRNPK
HNRNPL
HNRNPLL
HNRNPM
HNRNPU
HNRNPUL1
HNRNPUL2
HOOK3
HP
HP1BP3
HPCAL1
HPRT1
HPX
HS1BP3
HSD17B10
HSD17B11
HSD17B12
HSD17B4
HSDL2
HSP90AA1
HSP90AB1
HSP90B1
HSPA1A
HSPA4
HSPA4L
HSPA5
HSPA9
HSPD1
HSPE1
HSPH1
HTATIP2
HTATSF1
HTT
HUWE1
HVCN1
HYAL3
HYOU1
HZGJ;PPP3R1;WDR92
IAH1
IARS
IARS2
ICAM3
IDE
IDH1
IDH2
IDH3A
IER3IP1
IFI16
IFI30
IFI35
IFIT1
IFIT2
IFIT3
IGBP1
IGF2R
IGHA1
IGHG1
IGKC
IGSF6
IK
IKBKB
IKBKG
IL16
IL17RA
IL18
ILF2
ILF3
ILK
ILKAP
ILVBL
IMPA1
IMPA2
IMPACT
IMPDH1
IMPDH2
INPP1
INPP5D
INPP5K
INPPL1
INTS1
INTS3
IPO5
IPO7
IPO9
IQGAP1
IQGAP2
IQSEC1
IRAK3
IRAK4
ISG15
ISG20
ISOC1
IST1
ITCH
ITGA2B
ITGAL
ITGAM
ITGAX
ITGB1
ITGB2
ITGB2
ITM2B
ITPA
ITPR2
ITPRIP
ITSN2
IVD
IVNS1ABP
IWS1
JAGN1
JAK1
KARS
KATNAL2
KBTBD11
KCNAB2
KCTD12
KDELC2
KDELR1
KDM3B
KHDRBS1
KHSRP
KIAA0196
KIAA0368
KIAA0513
KIAA1033
KIAA1715
KIAA2013
KIF11
KIF13A
KIF1B
KIF2A
KIF5B
KLC1
KNG1
KPNA1
KPNA4
KPNB1
KRAS
KRT2
KTN1
LACTB
LACTB2
LAMP1
LAMTOR1
LAMTOR2
LAMTOR3
LAMTOR5
LANCL1
LANCL2
LAP3
LAPTM5
LARP1
LARS
LASP1
LAT2
LBR
LCLAT1
LCN2
LCP1
LCP2
LDHA
LDHB
LEMD2
LEMD3
LETM1
LGALS1
LGALS3
LGALS3BP
LGALS9
LGALSL
LIG3
LILRA2
LILRA3
LILRB2
LIMK2
LIMS1
LIPE
LMAN1
LMAN2
LMF2
LMNB1
LMNB2
LNPEP
LOH12CR1
LONP1
LPCAT1
LPCAT2
LPCAT3
LPGAT1
LRBA
LRCH4
LRG1
LRMP
LRPAP1
LRPPRC
LRRC25
LRRC40
LRRC47
LRRC57
LRRC59
LRRFIP1
LRRFIP2
LRRK2
LSM1
LSM14A
LSM2
LSM3
LSM4
LSM5
LSM6
LSM7
LSM8
LSP1
LST1
LTA4H
LTB4R
LTF
LUC7L3
LXN
LZIC
LYPLA1
LYPLA2
LYPLAL1
LYST
LYZ
M6PR
MACF1
MAD1L1
MAFG
MAGT1
MAN2B1
MANBA
MANF
MAP1S
MAP2K1
MAP2K2
MAP2K4
MAP4K4
MAP7D1
MAPK1
MAPK14
MAPK3
MAPKAPK2
MAPKAPK3
MAPRE1
MAPRE2
MARC1
MARCKS
MARK2
MARK3
MARS
MAST3
MAT2A
MAT2B
MATR3
MAU2
MAVS
MBD2
MBD4
MBNL1
MBOAT2
MCCC2
MCEMP1
MCM2
MCM4
MCTS1
MCU
MDH1
MDH1
MDH2
ME2
MECP2
MED23
MEFV
MEMO1
MESDC2
METAP1
METAP2
METTL7A
MFN2
MFSD10
MGAM
MGAT1
MGEA5
MGLL
MGST1
MGST2
MIA3
MICAL1
MICU1
MICU2
MIEN1
MIF4GD
MKI67
MLEC
MLKL
MME
MMP25
MMP8
MMP9
MMS19
MNDA
MOB1A
MOB3A
MOGS
MON1B
MORF4L1
MOSPD2
MPC2
MPDU1
MPI
MPO
MPP1
MPST
MRE11A
MRI1
MROH1
MRPL12
MS4A3
MSH3
MSH6
MSN
MSRA
MSRB3
MTA2
MTAP
MT-ATP8
MTCH2
MT-CO1
MT-CO2
MT-CO3
MT-CYB
MTDH
MTHFD1
MTMR14
MTMR3
MTMR6
MTMR9
MT-ND1
MT-ND4
MTPN
MVP
MX1
MX2
MYADM
MYCBP
MYCBP2
MYD88
MYDGF
MYH14
MYH9
MYL1
MYL12A
MYO18A
MYO1F
MYO1G
MYO5A
MYO9B
MZT2B
N4BP1
NAA10
NAA15
NAA50
NACA
NADK
NADK2
NADSYN1
NAE1
NAGA
NAMPT
NANS
NAP1L1
NAP1L4
NAPA
NAPG
NAPRT
NARS
NASP
NAT1
NBAS
NBEAL2
NBN
NCAPD2
NCBP1
NCF1
NCF2
NCF4
NCK1
NCKAP1L
NCL
NCLN
NCOA5
NCSTN
NDRG1
NDUFA10
NDUFA11
NDUFA12
NDUFA13
NDUFA4
NDUFA5
NDUFA6
NDUFA7
NDUFA8
NDUFA9
NDUFAB1
NDUFB1
NDUFB10
NDUFB4
NDUFB5
NDUFB9
NDUFS1
NDUFS2
NDUFS3
NDUFS4
NDUFS5
NDUFS6
NDUFS8
NDUFV1
NDUFV2
NDUFV3
NECAP2
NEDD4
NEDD9
NEK7
NEK9
NELFA
NELFB
NFE2
NFKB1
NGLY1
NHLRC2
NHLRC3
NHP2
NHP2L1
NHSL2
NIF3L1
NINJ1
NIPBL
NIPSNAP1
NIPSNAP3A
NIT1
NIT2
NLRC4
NLRX1
NME1
NME2
NMI
NMNAT1
NMT1
NNMT
NNT
NONO
NOP56
NOP58
NPC2
NPEPPS
NPLOC4
NPM1
NPTN
NQO2
NRBF2
NRBP1
NRD1
NRM
NSF
NSFL1C
NSUN2
NT5C2
NT5DC1
NUBP2
NUCB1
NUCB2
NUCKS1
NUDC
NUDCD2
NUDT1
NUDT16
NUDT16L1
NUDT2
NUDT21
NUDT5
NUMA1
NUMB
NUP107
NUP133
NUP153
NUP155
NUP160
NUP205
NUP210
NUP214
NUP50
NUP54
NUP62
NUP85
NUP88
NUP93
NUP98
NUPL1
NUTF2
NXF1
OAS3
OGDH
OGFR
OGFRL1
OGT
OLA1
OLFM4
OLR1
OPA1
ORM1
ORM2
OSBP
OSBPL11
OSBPL1A
OSBPL2
OSBPL8
OSBPL9
OSCAR
OSGEP
OSTC
OSTF1
OTUB1
OTULIN
OVCA2
OXCT1
OXR1
OXSR1
P2RY13
P4HA1
P4HB
PA2G4
PABPC1
PABPC4
PABPN1
PACS1
PACSIN2
PADI2
PADI4
PAFAH1B1
PAFAH1B2
PAFAH1B3
PAG1
PAICS
PAIP1
PAK1
PAK2
PANK4
PAPOLA
PAPSS1
PARK7
PARP1
PARP10
PARP12
PARP4
PARVG
PBDC1
PBRM1
PBXIP1
PCBD1
PCBD2
PCBP1
PCID2
PCIF1
PCM1
PCMT1
PCNA
PCNP
PCTP
PCYOX1
PCYOX1L
PCYT1A
PCYT2
PDAP1
PDCD10
PDCD4
PDCD5
PDCD6
PDDC1
PDE12
PDE4D
PDHB
PDIA3
PDIA3
PDIA4
PDIA5
PDIA6
PDK3
PDLIM2
PDLIM5
PDLIM7
PDPK1
PDS5A
PDS5B
PDXDC1
PDXK
PDZD8
PEBP1
PECAM1
PECR
PEF1
PELO
PEPD
PEX11B
PF4
PFAS
PFDN1
PFDN2
PFDN4
PFDN5
PFDN6
PFKL
PFN1
PGAM1
PGD
PGK1
PGLS
PGLYRP1
PGM1
PGM2
PGM2L1
PGM3
PGP
PGRMC1
PGRMC2
PHB
PHB2
PHF3
PHGDH
PHKA2
PHKB
PHKG2
PHPT1
PHYKPL
PIGK
PIGS
PIGU
PIK3AP1
PIK3C3
PIK3CB
PIK3CG
PIK3R1
PIK3R4
PIN1
PIN4
PIP4K2C
PITHD1
PITPNA
PITPNB
PKM
PKM
PKN1
PLA2G4A
PLAA
PLAU
PLAUR
PLBD1
PLBD2
PLCB2
PLCG2
PLCL2
PLD1
PLD3
PLEK
PLEKHA2
PLEKHF2
PLEKHO2
PLIN3
PLP2
PLRG1
PLS1
PLSCR1
PLXNC1
PML
PMM2
PMPCA
PMPCB
PMVK
PNKP
PNN
PNP
PNPLA2
PNPO
POFUT1
POLDIP3
POLR2A
POLR2B
POLR2H
POLR2J
POR
PPA1
PPA2
PPBP
PPCS
PPIA
PPIB
PPID
PPIF
PPIG
PPIH
PPIL1
PPIP5K2
PPM1A
PPM1B
PPM1F
PPM1G
PPME1
PPP1CA
PPP1CB
PPP1CC
PPP1R12C
PPP1R18
PPP1R2
PPP1R21
PPP1R3D
PPP1R7
PPP1R8
PPP1R9B
PPP2R1A
PPP2R1B
PPP2R2A
PPP2R4
PPP2R5A
PPP3CA
PPP3CB
PPP4C
PPP4R1
PPP5C
PPP6C
PPP6R1
PPP6R2
PPP6R3
PPT1
PPWD1
PRCP
PRDX1
PRDX2
PRDX3
PRDX4
PRDX5
PRDX6
PREB
PREP
PREX1
PRG2
PRG3
PRIM2
PRKAA1
PRKAB1
PRKACA
PRKAG1
PRKAR1A
PRKAR2A
PRKCB
PRKCD
PRKCSH
PRKD2
PRKDC
PRKRA
PRMT1
PRMT5
PROSC
PRPF19
PRPF38A
PRPF38B
PRPF4
PRPF40A
PRPF4B
PRPF6
PRPF8
PRPS1
PRPS2
PRPSAP1
PRPSAP2
PRRC1
PRSS57
PRUNE2
PSAP
PSAT1
PSD4
PSIP1
PSMA1
PSMA2
PSMA3
PSMA4
PSMA5
PSMA6
PSMA7
PSMB1
PSMB10
PSMB2
PSMB3
PSMB4
PSMB5
PSMB6
PSMB7
PSMB8
PSMB9
PSMC1
PSMC2
PSMC3
PSMC4
PSMC5
PSMC6
PSMD1
PSMD10
PSMD11
PSMD12
PSMD13
PSMD14
PSMD2
PSMD3
PSMD4
PSMD5
PSMD6
PSMD7
PSMD8
PSMD9
PSME1
PSME2
PSME3
PSMF1
PSPC1
PSTPIP1
PSTPIP2
PTAFR
PTBP1
PTBP3
PTDSS1
PTEN
PTGES3
PTGR1
PTK2B
PTMA
PTP4A2
PTPN1
PTPN11
PTPN12
PTPN18
PTPN23
PTPN6
PTPN7
PTPRC
PTPRE
PTPRJ
PTRHD1
PTTG1IP
PTX3
PUF60
PURA
PUS1
PXK
PXN
PYGB
PYGL
QARS
QDPR
QKI
QPCT
QSOX1
RAB10
RAB11B
RAB11FIP1
RAB13
RAB14
[truncated: 911 more rows]
